# Supplementary material for: Comparison of Normalization Methods for Analysis of TempO-Seq Targeted RNA Sequencing Data
Source: Front Genet. 2020 Jun 23;11:594. doi: 10.3389/fgene.2020.00594 (PMC7325690; doi:10.3389/fgene.2020.00594)
Supplement: Supplementary file 1 [file Table_1.XLSX]

## Sheet: TempO_Seq_Count_Data_HepaRG_Con
Supplementary Data 1. Count data from 240 HepaRG control cells
Genes	Control2	Control2	Control2	Control2	Control1	Control1	Control1	Control1	Control1	Control2	Control1	Control1	Control1	Control2	Control2	Control1	Control1	Control1	Control1	Control2	Control2	Control2	Control1	Control2	Control2	Control1	Control2	Control1	Control1	Control1	Control2	Control2	Control2	Control2	Control2	Control1	Control1	Control2	Control2	Control2	Control1	Control1	Control1	Control1	Control2	Control2	Control1	Control1	Control2
ABCC5_26	160	147	97	86	191	280	138	217	237	162	86	131	183	187	242	200	180	136	199	175	87	69	222	207	136	184	234	127	174	108	218	130	187	103	155	148	90	56	187	166	177	105	102	115	188	206	339	144	166
ABCG1_37	1	1	0	0	1	2	0	0	1	4	2	0	0	7	0	1	2	0	0	1	0	1	1	2	0	3	4	4	1	0	2	0	3	0	0	0	0	1	1	0	1	1	0	2	1	1	0	0	1
ADAT1_113	7	1	2	3	6	13	1	8	7	3	6	2	5	3	4	9	3	5	3	1	2	5	2	4	5	5	5	3	3	0	5	3	4	1	5	6	1	3	6	2	5	4	2	5	5	6	10	1	7
APOE_358	212	236	133	147	258	442	209	248	420	222	150	202	220	212	299	312	199	204	246	276	214	119	369	373	280	269	345	205	245	220	345	216	288	97	196	196	109	98	312	225	249	147	131	302	293	314	606	272	347
ARNT2_448	45	20	17	11	53	31	29	42	54	30	38	35	32	29	48	26	30	19	43	40	29	17	46	67	29	25	47	29	29	26	38	29	35	19	35	29	15	11	36	26	55	20	30	22	41	38	81	24	56
ATF3_499	6	9	5	4	17	6	4	8	7	9	4	3	3	2	4	10	4	3	4	5	2	5	14	9	1	2	5	5	9	11	9	8	16	5	5	17	1	0	5	6	4	5	7	3	13	1	12	2	5
ATG3_504	569	401	242	231	626	712	414	485	801	475	272	380	503	453	556	491	435	307	479	427	250	248	493	537	529	499	577	387	412	309	516	348	503	236	388	351	185	203	433	371	601	245	295	256	484	571	747	416	498
BCL2L2_665	25	27	10	13	34	27	28	22	35	15	25	17	34	24	52	23	19	13	17	21	18	16	33	27	22	26	32	11	20	15	25	25	35	7	22	14	16	3	19	23	36	15	12	15	32	19	63	21	36
C3_886	2990	2408	1694	1527	3330	4102	2602	3067	4852	2970	1753	1884	2817	2476	3506	3600	2825	2243	4219	2757	1854	1572	3624	3383	2579	2767	3857	2147	2390	1901	3488	2110	3173	1242	2145	2463	1411	1056	2718	2551	3405	1781	1787	2241	3205	3766	5652	2636	4003
CD4_1128	0	1	0	0	0	0	1	0	0	3	1	0	1	0	0	0	0	1	0	1	0	0	5	1	0	1	0	1	4	0	1	2	1	0	1	1	1	0	0	0	0	0	0	1	0	0	0	1	0
CDK4_1203	2580	2170	1674	1336	3114	3862	2456	3074	3703	2795	1840	1999	3155	2758	3168	2793	2420	1991	2396	1608	1488	1299	3552	3270	2734	2679	3094	2259	2243	1809	2920	2031	2698	1616	2282	2091	1302	920	2596	2111	2500	1753	1324	1573	2770	3081	4187	2053	2903
CHAC1_1279	7	5	1	1	3	1	2	3	5	9	2	1	0	6	8	2	2	9	5	0	0	2	10	3	8	0	3	12	7	4	2	1	4	0	5	2	1	0	3	2	4	2	1	1	6	6	13	1	4
CHIC2_1295	160	109	84	59	186	199	159	115	181	136	142	64	152	146	208	115	135	99	129	119	85	85	175	227	128	209	187	116	112	86	104	105	148	105	119	152	51	53	115	121	168	118	107	53	165	185	204	75	111
CLSTN1_1400	279	236	167	152	352	518	252	354	363	306	200	211	232	334	420	382	245	234	402	274	142	145	338	352	324	338	450	198	230	199	393	230	254	115	237	266	132	106	288	274	341	176	159	196	369	315	657	276	371
ECH1_2022	358	272	199	163	302	470	261	332	420	374	196	224	260	295	396	424	262	256	360	326	181	176	405	388	321	381	540	198	236	225	425	277	284	123	278	289	156	114	314	285	393	196	162	298	360	382	630	349	396
EIF5_2112	0	0	0	0	2	1	2	0	1	0	3	2	1	2	0	2	1	0	0	0	0	2	0	2	2	4	2	0	0	1	4	0	2	0	2	2	0	0	0	0	0	0	0	0	1	0	1	1	0
ELAC2_2114	11	4	3	2	9	9	11	6	18	10	9	6	7	13	16	7	9	13	10	6	6	4	12	5	9	8	17	9	11	4	7	12	6	6	5	6	2	4	4	12	11	9	8	3	11	17	22	6	15
ERBB3_2206	140	93	70	48	121	131	84	102	176	74	70	55	87	87	119	130	58	77	145	123	61	55	132	102	102	94	144	56	80	79	115	106	81	27	92	108	46	38	112	108	139	52	70	85	133	132	307	77	137
FBXO7_2377	845	729	434	355	794	1142	619	859	970	713	381	464	700	658	912	886	688	643	830	655	406	375	902	878	759	769	1114	479	516	499	938	512	680	275	581	679	402	216	762	666	940	456	412	540	922	896	1495	567	883
FDFT1_2382	360	310	193	136	431	520	279	345	481	274	203	183	329	337	377	365	281	212	356	265	168	160	364	375	300	309	390	201	264	220	282	244	328	158	255	237	107	76	272	262	409	175	140	182	367	391	514	277	280
FOS_2461	5	8	9	2	10	11	1	7	9	5	11	2	13	4	8	7	2	4	6	2	5	3	12	7	5	7	11	7	2	2	5	9	2	3	6	7	3	4	9	2	10	2	6	3	2	5	6	5	6
GLRX_2674	2101	1717	1030	879	2350	2413	1734	1872	3105	1772	1129	1258	1996	1793	2239	1965	1592	1379	1762	1497	961	1026	2300	2433	1929	1986	2470	1621	1713	1342	1978	1550	2000	821	1509	1574	975	658	1642	1426	1976	1091	971	1140	2202	2030	3369	1525	1963
GNS_2725	821	496	396	318	765	882	534	692	1027	631	445	484	665	543	687	662	565	469	516	516	341	318	778	752	628	626	818	480	442	447	691	513	684	291	538	480	260	215	567	522	764	303	368	406	775	774	1044	485	802
GTF2E2_2835	160	90	62	69	146	179	112	141	196	157	86	95	155	129	147	131	142	103	161	110	77	65	154	160	118	105	155	101	108	82	129	85	120	71	120	103	67	33	128	94	164	81	69	66	127	151	191	89	149
HMGCS1_3030	12	9	5	6	16	1	6	16	19	17	10	12	10	5	9	11	13	6	18	10	7	10	14	15	14	13	19	18	5	10	10	8	15	12	11	17	4	2	15	8	13	3	3	8	16	13	15	5	4
HSPA1A_3135	77	47	57	25	53	60	40	60	51	47	38	31	38	48	60	47	48	25	57	40	19	30	59	80	46	76	55	50	20	27	55	17	30	39	38	42	22	7	33	48	52	29	23	22	44	43	71	37	32
IER3_3214	81	63	45	30	110	102	67	65	119	81	52	50	64	99	128	93	82	65	117	92	37	43	105	96	51	78	119	69	68	58	111	58	97	32	73	78	44	20	103	87	119	42	33	77	86	114	193	48	110
IGFBP4_3271	489	459	334	257	653	836	478	590	758	504	388	336	436	464	720	656	522	479	675	545	279	275	736	704	474	666	779	433	403	290	672	450	552	309	498	576	261	222	667	520	686	284	277	450	504	650	1205	487	726
AARS_3	294	210	143	130	293	416	248	315	338	300	165	184	258	239	386	314	251	212	316	235	130	136	265	331	278	316	289	186	212	129	299	222	262	121	194	204	110	87	225	249	357	206	197	233	297	356	537	214	256
ABCF3_36	38	23	24	13	59	77	35	49	73	35	31	25	40	41	77	53	31	38	70	36	14	20	49	49	34	52	57	37	25	21	54	23	58	13	39	46	24	19	48	27	51	19	28	37	37	49	113	50	52
ABHD4_42	18	7	4	4	7	17	8	16	6	7	3	3	3	5	4	7	7	12	17	10	6	5	10	11	5	15	17	11	3	7	15	3	15	3	13	6	2	3	5	3	11	5	15	7	12	10	22	5	16
ABL1_46	6	6	1	1	5	4	6	3	2	1	6	2	3	1	3	1	1	4	1	5	0	2	3	5	1	0	0	4	6	1	4	0	4	0	4	4	0	2	7	1	8	3	1	2	2	5	5	1	0
ACAA1_48	712	447	285	211	665	714	495	514	654	527	412	212	369	465	663	406	430	373	497	497	296	354	538	695	495	661	713	429	379	368	565	420	537	321	424	507	188	146	358	444	668	333	271	209	663	555	997	350	498
ACD_60	22	24	7	8	16	30	17	15	21	33	8	10	3	30	28	25	21	15	25	28	19	11	21	33	15	25	30	11	13	19	35	14	22	12	10	23	10	8	32	19	20	10	7	20	16	29	78	11	21
KRT5_3696	1	4	1	2	7	11	6	1	3	2	1	0	2	4	7	4	0	4	6	8	2	4	8	8	5	3	4	10	9	0	0	0	2	0	5	8	7	4	6	5	4	3	3	4	1	4	7	4	8
MAPK1_3989	56	34	24	22	67	59	34	44	80	42	27	23	19	30	35	56	26	23	47	21	20	20	48	40	45	44	59	29	31	17	51	29	37	16	33	23	23	8	33	26	78	23	21	27	56	52	67	37	43
MAPK1_3990	58	56	29	31	109	89	74	74	104	72	47	47	66	63	56	72	50	38	76	60	40	29	86	72	84	82	66	44	53	43	78	42	72	21	59	57	21	18	66	56	83	30	42	29	78	90	110	67	69
MEFV_4116	10	14	8	5	23	10	13	28	14	7	1	9	13	15	29	13	9	12	13	8	10	6	15	20	17	21	20	11	7	14	21	19	21	11	15	13	9	8	11	9	20	15	8	5	20	25	22	12	10
MRPS2_4292	39	26	15	18	34	64	29	24	59	48	19	19	37	24	42	42	28	26	65	29	26	15	41	49	47	42	49	25	36	24	45	20	51	23	25	26	18	21	35	32	53	23	26	33	48	42	87	21	57
MUC1_4366	22	22	15	10	50	44	16	40	40	24	28	16	16	32	45	54	21	23	29	21	13	16	42	37	23	17	45	25	24	15	38	29	29	30	22	25	16	7	24	24	23	16	23	28	41	38	61	13	33
NAA50_4434	0	0	0	1	0	1	0	0	3	2	1	1	2	0	3	3	1	0	2	3	0	0	6	1	5	2	3	1	5	0	2	0	2	0	0	5	0	1	0	3	0	2	1	1	8	3	2	5	1
P4HB_4890	39	17	18	12	26	67	36	26	39	15	20	19	36	18	38	30	26	19	49	48	16	7	48	39	24	20	43	33	25	19	58	18	32	7	32	38	15	12	42	25	25	19	25	38	44	29	75	20	27
PI4KA_5128	392	248	205	152	411	516	325	429	502	365	209	244	305	314	373	359	315	255	506	337	164	158	375	336	330	343	464	254	246	180	371	268	382	153	255	258	145	101	306	251	395	168	198	231	328	447	628	256	387
PNP_5231	8	2	3	5	11	7	1	3	6	6	2	5	7	7	3	1	6	4	0	1	0	2	2	10	5	6	9	7	1	2	1	3	5	2	5	3	0	0	0	4	5	5	0	2	6	7	13	2	2
RAP1GAP_5729	3	0	1	1	0	0	2	1	4	0	3	1	2	0	1	1	1	0	5	1	0	2	3	1	3	2	3	6	0	4	0	5	3	3	0	1	0	0	2	2	4	0	0	0	5	2	2	2	2
RFC5_5812	43	24	7	9	40	47	19	19	65	33	13	10	37	37	28	26	22	16	36	11	13	13	27	19	27	29	31	32	24	17	36	22	30	16	18	27	11	12	25	10	30	15	15	20	29	24	36	23	18
RNPS1_5895	757	669	544	402	810	1075	691	953	826	926	526	491	709	793	852	868	770	598	783	594	388	330	909	820	656	843	878	654	550	430	819	556	594	476	597	576	353	242	729	640	832	495	441	473	705	872	1059	491	855
RPL19_5921	11104	8780	6208	5126	11510	15440	8790	11251	12183	9551	6947	6461	8052	8624	12712	11210	9268	7366	9461	8381	5857	4802	11412	11121	9521	10778	13274	7380	6827	6021	10836	7733	9458	4816	9015	8453	4325	3165	9510	8280	12618	5670	5342	6460	11445	12271	14322	7879	10752
RPS5_6011	2296	2234	1410	1243	2890	3891	2247	2790	3846	2484	1730	1950	2624	2622	3049	2676	2184	1723	2086	1891	1448	1353	3418	3502	2733	2593	3494	2094	2362	1755	2625	2060	2831	1462	2461	2072	1088	719	2386	2180	2687	1504	1235	1645	2933	3178	4595	2423	2595
RRS1_6040	63	38	27	39	46	63	60	83	103	55	32	66	50	39	69	70	48	38	72	53	26	26	87	57	77	54	80	54	57	37	57	42	41	29	46	47	27	21	48	47	62	25	34	49	42	70	131	50	65
SRSF1_6768	5	4	3	2	4	1	2	5	5	5	5	2	2	2	3	5	3	2	1	0	1	2	9	13	1	8	3	2	0	0	6	4	2	0	2	4	2	0	1	2	2	0	4	1	6	5	7	2	6
STOML2_6858	257	179	138	104	235	307	207	245	244	237	135	126	170	258	288	286	203	181	264	214	109	98	244	268	204	252	310	167	158	113	261	176	203	108	177	177	95	69	185	163	275	148	116	133	258	251	366	160	190
STXBP1_6866	67	46	45	38	69	119	46	76	91	64	42	39	56	74	69	89	70	60	82	63	34	39	88	117	42	72	77	49	43	27	85	68	63	28	61	50	38	27	70	68	110	23	29	53	80	87	148	55	77
SUV39H1_6901	54	42	22	18	64	82	41	51	68	56	39	42	54	68	56	48	40	45	65	55	28	19	76	63	69	64	60	52	47	34	54	44	65	39	35	48	31	16	48	54	62	26	29	32	55	48	108	50	58
TGFB3_7059	6	2	6	3	6	6	2	8	9	12	4	2	2	2	13	3	2	3	9	3	2	2	17	7	6	4	13	10	4	1	5	6	2	0	4	5	2	5	9	8	6	2	1	6	9	2	10	7	5
TOP2A_7277	172	96	78	69	203	191	130	150	247	142	131	100	140	181	124	127	147	114	158	111	68	64	110	155	136	138	178	119	111	90	125	114	141	83	149	97	65	44	178	98	128	78	88	87	150	176	163	86	182
TPRKB_7298	30	13	10	7	19	13	18	24	19	18	13	19	34	8	21	16	12	14	12	17	7	5	27	29	24	30	25	26	10	12	11	13	20	18	30	10	8	3	18	12	11	13	6	13	21	21	35	20	18
TSC22D3_7366	4900	2612	1814	1519	4376	4569	2960	3668	5831	3163	2211	2342	3527	2724	3467	3155	2735	2138	3796	2641	1640	1728	3460	3322	3046	3192	4161	2397	2471	2243	3359	2543	3641	1617	2866	2477	1299	987	2736	2353	4168	1648	1808	1881	4025	3722	5045	2831	3705
TSPAN4_7379	5	2	0	1	0	12	0	6	5	1	10	1	9	6	5	2	5	3	0	0	2	0	11	17	0	7	1	0	1	6	7	7	7	0	0	5	0	4	5	3	14	5	4	5	6	5	4	4	6
ADCK3_114	250	135	84	66	218	245	144	227	309	216	105	123	172	135	198	197	121	126	207	174	88	94	225	229	182	183	234	141	157	124	232	140	200	94	162	142	70	82	145	151	248	113	103	100	189	208	335	167	221
ADO_144	205	124	92	64	177	222	136	163	257	133	116	121	177	138	153	152	91	104	170	121	89	68	137	173	151	182	181	118	104	81	139	133	165	87	123	123	64	53	127	133	187	63	85	93	168	166	291	109	179
ADSL_153	26	19	16	15	28	38	31	39	32	24	34	28	25	21	35	30	16	23	34	31	20	22	24	21	29	37	47	29	21	30	25	13	24	20	18	20	9	8	32	14	31	13	17	14	21	26	43	27	24
AHCY_174	428	374	236	211	562	711	398	494	678	423	308	332	404	439	506	457	353	322	420	353	264	195	527	561	464	430	574	312	393	302	502	397	425	222	352	404	178	142	408	350	465	264	212	304	495	517	851	407	503
AIFM1_183	564	282	197	179	404	515	302	418	531	358	220	236	323	297	386	383	249	230	364	322	173	180	369	398	317	306	408	297	278	243	452	275	381	139	249	259	125	126	313	287	421	179	187	211	447	384	725	278	320
AKAP8L_196	67	42	21	20	81	80	48	54	56	40	24	30	44	35	56	57	40	44	69	47	33	22	47	68	67	33	66	28	43	30	62	42	77	23	40	53	25	19	58	44	61	24	31	30	57	49	94	38	68
ALDH7A1_227	23	11	13	14	21	30	26	16	33	28	13	9	8	15	27	14	15	17	37	16	15	12	13	19	21	16	23	8	11	32	19	12	31	7	13	9	3	5	11	10	15	12	15	11	8	40	26	16	21
ALDOA_232	15241	11924	8754	6899	19169	21452	13867	16754	22764	14812	9609	9872	14102	14867	20240	17939	14264	11759	19013	13366	8880	8124	18350	18225	15019	17016	21198	10933	13451	10600	20069	11470	16760	6798	12899	13213	8192	5363	15548	13150	19154	8732	8070	11390	17077	19109	33788	13892	19139
ALDOC_233	93	84	58	48	143	180	77	101	160	119	62	67	71	97	129	128	105	72	78	81	74	72	105	143	135	107	127	61	93	67	140	103	125	37	82	71	36	35	123	109	133	37	41	103	126	106	236	108	122
ALG8_238	226	176	138	85	197	248	193	229	206	226	139	126	184	192	216	176	197	181	207	175	107	83	272	242	185	210	237	164	145	136	199	143	195	106	192	165	92	59	152	160	261	96	126	97	205	216	263	166	237
AMDHD2_248	74	40	27	15	46	60	37	53	59	43	27	39	50	59	55	50	33	29	67	45	25	21	45	49	20	52	63	43	36	37	59	26	29	20	42	64	30	18	50	32	50	32	26	50	45	58	125	32	60
ANKRD10_277	674	539	372	300	779	892	586	795	893	633	461	440	727	651	772	731	574	501	706	546	347	288	809	733	626	654	843	453	539	407	831	521	669	338	571	528	278	207	625	582	799	369	381	441	818	803	1208	568	738
ANO10_292	71	69	44	29	83	129	89	104	109	99	49	64	58	80	114	86	88	73	108	71	39	39	120	82	51	78	100	57	54	39	100	50	76	33	78	72	44	26	85	78	107	45	41	62	100	94	191	81	75
AP2M1_322	101	36	36	33	94	123	120	91	195	45	48	60	114	63	92	76	63	42	213	47	22	48	89	78	68	37	77	53	60	55	87	33	105	17	43	60	32	33	89	61	82	23	54	61	92	84	172	83	98
AQP3_373	6	4	0	0	8	3	2	4	6	2	0	0	0	2	1	2	3	1	6	1	2	0	5	4	1	3	9	7	3	0	4	1	1	2	0	0	1	0	6	3	2	2	1	1	0	1	6	2	3
ARHGAP1_411	52	62	45	29	74	103	63	55	87	62	46	40	53	79	90	70	56	42	60	68	39	23	58	82	39	69	86	38	62	30	82	42	67	34	41	45	24	16	61	38	63	27	51	51	58	68	111	83	78
ARPC3_455	4862	3277	1913	1661	3495	4620	2849	3624	4145	3122	2042	1958	3117	2629	3600	3468	2905	2164	3268	2839	1564	1654	3554	3485	3205	2842	3547	2873	2168	2067	3244	2661	3401	2007	2617	2418	1375	1052	2303	2059	4319	2382	1613	1389	3786	3359	3472	2537	2574
ARSE_468	31	32	23	10	43	47	18	33	45	32	13	18	19	23	38	54	36	22	21	40	18	11	30	41	30	42	38	25	26	23	54	17	35	14	21	23	14	13	44	24	36	16	10	27	27	54	59	19	38
ATF4_500	2083	1407	957	766	1661	2430	1510	1808	1894	1540	972	928	1568	1601	2079	1775	1633	1309	2075	1606	860	806	1645	1531	1426	1516	2042	1141	1219	1059	1560	1151	1384	682	1333	1412	687	537	1383	1260	2091	1072	927	948	1823	1807	2199	1227	1733
ATF5_501	78	50	33	38	76	93	41	76	68	57	55	29	49	67	70	74	83	46	109	75	45	34	88	60	39	86	96	45	30	37	91	56	46	10	53	70	33	33	96	47	64	27	46	76	57	72	171	41	75
ATF6_502	122	93	78	59	106	165	88	125	144	80	79	54	92	94	118	131	96	85	89	107	53	55	139	115	84	83	117	63	62	55	139	82	86	29	93	97	58	32	110	115	138	52	63	67	108	146	185	72	143
ATP11B_517	491	319	281	245	552	649	379	567	719	431	261	360	556	503	557	496	389	329	449	308	233	237	517	555	418	411	550	356	365	293	508	396	422	186	345	332	216	146	329	341	490	266	237	289	406	512	800	382	503
ATP6V0B_562	101	100	56	33	126	108	74	72	154	68	75	66	107	86	115	86	49	45	120	57	47	52	121	124	79	80	103	79	83	64	91	72	133	44	72	65	30	34	72	65	114	48	55	50	83	70	146	100	87
AURKB_587	52	58	21	21	41	81	48	53	62	37	34	30	31	39	66	53	47	51	50	44	26	30	57	64	43	48	68	23	38	28	58	46	44	24	49	49	23	18	62	45	47	30	38	47	59	71	114	44	65
AXIN1_590	1	1	4	2	4	1	2	0	4	0	0	2	4	2	4	1	1	0	1	1	1	0	1	7	6	0	3	2	4	0	2	1	8	0	1	1	2	3	1	0	5	0	1	0	1	1	4	0	8
B4GALT1_603	8	3	3	0	16	5	3	11	8	4	2	11	3	4	7	2	3	5	3	9	3	3	4	8	9	14	2	6	8	1	10	0	6	3	6	6	4	1	9	7	5	4	0	3	5	6	7	6	26
B4GALT2_604	4	1	1	0	2	5	0	1	1	2	4	0	0	4	0	5	0	0	2	2	2	0	2	6	3	3	2	0	3	0	3	0	5	0	1	3	0	0	3	1	3	0	2	2	0	1	7	1	1
BAD_619	30	16	12	7	42	28	13	27	39	30	15	21	27	9	31	22	25	11	32	25	15	12	12	20	31	22	32	23	22	17	29	25	27	13	26	19	13	4	24	28	23	20	11	22	19	20	56	17	20
BANF1_635	371	284	226	148	401	499	338	362	452	368	278	273	267	321	401	417	319	251	379	333	178	167	445	356	363	291	447	284	280	196	348	276	371	249	343	294	148	111	313	261	369	213	186	177	356	370	441	270	377
BCAT2_651	14	14	4	3	17	26	11	14	13	5	16	10	6	5	13	7	7	10	6	8	5	4	14	19	15	5	16	6	10	3	14	13	15	10	10	14	2	7	13	8	29	2	8	7	20	17	24	5	17
BCL7B_670	127	82	66	38	94	119	90	105	153	105	72	62	107	93	129	90	83	82	136	85	64	57	103	101	88	94	129	85	73	87	144	78	132	59	90	80	39	32	83	85	123	80	43	67	105	104	192	82	121
BECN1_680	329	216	108	111	230	267	242	258	311	241	155	151	175	169	299	177	204	189	313	238	127	130	257	314	169	223	282	205	170	142	197	128	246	130	172	197	99	75	198	144	292	160	105	85	292	238	339	160	190
BZW2_805	259	155	132	75	213	299	192	266	200	207	167	104	168	211	212	194	162	140	208	135	82	79	258	203	161	190	207	147	116	111	192	134	135	102	146	161	95	37	151	155	227	121	104	91	245	231	277	126	206
C1D_859	153	89	87	85	216	207	141	112	268	110	65	86	187	100	156	115	95	82	161	123	76	79	177	157	115	94	165	102	109	79	95	120	150	54	103	102	59	33	113	90	137	76	75	59	178	135	164	114	131
C2CD2_875	69	48	31	31	79	72	52	59	63	64	29	36	47	43	57	53	68	81	67	57	42	33	102	66	78	61	75	50	41	37	71	42	67	24	46	47	25	24	49	53	67	30	31	37	59	73	137	49	79
CA2_908	55	39	37	30	78	108	45	54	79	62	39	35	52	44	56	53	69	29	52	54	34	27	67	69	52	60	79	54	43	38	53	40	50	23	50	41	19	20	47	43	55	32	48	41	67	83	91	55	48
CALU_944	89	67	38	30	95	136	70	63	126	84	35	81	76	74	107	93	67	69	89	62	30	28	87	89	70	68	74	48	49	43	91	36	77	41	56	52	45	21	91	57	89	36	28	39	87	93	117	75	65
CANT1_956	64	45	34	41	69	109	36	78	53	54	44	43	39	53	88	83	65	52	58	59	34	29	101	64	51	54	62	42	56	35	69	42	65	38	60	57	30	16	57	43	78	33	36	38	66	79	122	31	49
CAPN1_957	157	118	71	52	111	170	118	147	151	137	80	94	100	109	152	114	93	73	119	92	58	77	142	161	132	148	157	91	81	77	162	82	142	58	102	112	46	61	129	129	151	80	76	97	142	162	258	124	118
CASP10_978	9	12	2	1	5	9	3	4	5	5	2	4	5	3	10	10	0	9	3	4	3	2	0	2	7	2	9	4	4	5	7	4	6	1	2	4	6	2	3	6	4	2	4	9	3	2	9	4	6
CASP10_979	17	7	3	9	8	11	14	18	24	13	2	13	19	11	12	11	15	5	13	16	1	9	12	5	8	6	16	10	8	1	10	27	22	8	26	6	6	8	17	12	22	9	9	11	23	9	23	13	16
CASP3_983	122	90	75	48	124	170	85	94	165	78	87	55	105	97	155	141	89	87	105	103	63	66	116	125	112	92	136	80	102	54	109	85	118	60	74	75	34	25	95	95	119	91	64	77	101	139	186	89	106
CASP7_985	83	60	45	37	101	92	66	76	103	75	42	42	93	59	76	64	57	48	80	71	35	32	58	68	58	78	85	31	42	39	73	64	88	25	46	36	37	18	61	55	89	46	53	34	73	93	140	55	98
CBLB_1005	10	5	3	2	18	28	4	6	13	8	7	5	5	9	6	6	7	5	14	4	7	4	11	3	7	6	7	7	3	8	11	4	8	2	7	9	6	2	6	3	2	6	7	2	11	10	23	5	10
CBR1_1006	735	585	423	312	828	1058	579	858	956	773	436	463	568	623	808	833	540	593	725	634	426	353	931	899	673	789	989	629	635	514	817	609	707	274	609	597	314	266	705	581	838	350	365	528	757	806	1529	598	871
CBR3_1007	11	17	12	12	21	19	3	20	13	15	11	4	17	6	9	23	14	10	21	16	8	7	10	10	9	10	12	11	9	13	11	9	13	9	14	16	8	6	8	5	26	5	15	3	20	13	27	19	15
CCDC86_1031	14	5	5	7	11	18	10	10	16	12	5	0	8	3	21	12	11	6	14	8	4	12	12	7	7	12	11	6	10	8	10	12	23	6	8	5	9	2	13	9	15	2	6	8	17	21	27	11	12
CCL2_1039	270	197	167	104	282	372	255	255	390	294	179	229	221	313	292	320	253	182	329	260	154	134	349	311	268	234	282	218	218	203	286	215	293	151	266	225	124	89	290	197	262	135	148	167	234	285	351	207	282
CCND1_1062	13	18	9	8	36	33	20	30	45	31	7	12	23	16	33	29	12	16	16	11	12	13	20	15	25	13	28	5	10	20	35	26	27	10	20	22	6	10	19	12	25	2	12	11	34	28	42	11	25
CCT7_1100	1484	1057	692	578	1318	1671	1001	1315	1519	1023	781	723	1109	998	1432	1337	1124	962	1329	1060	618	529	1343	1293	1117	1112	1500	783	849	661	1328	845	1037	537	977	958	571	359	1153	903	1414	645	698	725	1314	1285	2075	862	1235
CD320_1116	603	509	344	299	702	1004	543	720	814	628	437	395	574	581	874	733	629	502	734	654	319	329	753	749	617	704	799	511	527	465	758	429	647	257	526	598	339	198	675	468	701	367	341	452	677	754	1344	561	635
CD40_1129	21	18	2	7	37	29	4	19	36	13	12	10	6	24	30	23	19	15	20	32	11	13	10	18	19	22	15	6	15	4	27	18	14	10	17	24	3	3	19	29	17	10	6	22	17	24	36	12	28
CD8A_1152	1	0	0	1	1	0	2	3	6	5	1	2	9	0	8	1	0	2	1	0	2	0	0	3	2	1	5	1	1	1	0	3	3	2	2	2	2	1	0	1	0	2	3	1	0	2	2	2	1
ADGRE5_1154	155	156	105	64	219	245	152	201	215	151	126	119	188	172	239	219	152	157	254	182	122	88	183	225	187	219	252	113	155	116	264	133	172	75	139	161	101	54	210	157	239	121	97	126	169	206	417	126	217
CDC25A_1158	14	11	2	2	7	11	17	15	17	8	4	3	15	9	10	8	8	9	25	10	9	13	11	12	8	16	16	1	6	9	13	0	9	4	7	12	6	6	15	6	10	6	2	12	16	16	23	4	6
CDC26_1162	376	253	185	156	330	413	240	361	429	261	199	207	273	276	343	318	261	254	364	277	177	145	360	280	256	304	378	240	215	182	329	201	327	142	291	250	106	90	202	213	368	196	199	142	346	291	437	228	308
CDCA5_1184	55	25	22	16	48	38	60	39	72	40	29	15	49	31	34	47	32	29	61	29	20	24	36	35	22	25	25	18	20	30	38	26	38	22	31	29	13	19	31	24	52	36	19	26	44	33	64	24	31
CDCA8_1185	31	15	23	23	39	47	39	56	96	38	21	39	55	42	44	57	20	26	25	20	15	17	41	56	29	17	51	23	32	21	23	38	28	30	29	34	7	12	39	28	29	21	13	15	27	47	51	28	40
CDH1_1186	60	38	27	37	40	66	43	55	62	47	24	30	36	51	62	55	39	42	83	33	38	31	66	68	59	44	73	23	42	42	65	38	58	20	33	38	18	21	42	39	61	30	14	42	57	61	86	36	48
CDK2_1202	77	48	36	25	56	73	61	87	93	64	40	51	66	48	71	62	57	47	90	48	32	22	70	72	38	56	69	40	52	43	71	39	70	37	50	50	24	28	55	46	84	33	33	46	66	99	113	37	87
CEBPD_1242	201	248	159	134	260	401	208	269	256	213	166	161	175	250	290	241	209	155	197	207	162	130	290	323	247	242	278	149	185	146	327	220	225	163	232	264	94	70	263	218	296	122	118	180	249	353	463	191	241
CENPA_1247	16	12	7	3	18	22	14	25	18	29	5	10	13	15	16	12	17	11	7	9	6	7	20	18	18	10	19	9	23	14	19	14	26	10	13	10	10	3	17	4	16	13	8	17	25	10	20	10	23
CENPE_1249	3	5	2	2	8	7	7	13	8	11	7	5	12	3	6	3	1	5	8	3	5	1	12	2	7	10	8	3	2	6	5	2	6	6	9	4	2	0	0	4	5	6	5	1	6	1	7	3	3
CEP57_1257	320	235	177	139	346	366	275	350	365	329	190	211	307	234	326	249	218	170	229	167	156	138	331	326	254	280	317	225	196	210	297	250	236	149	200	206	111	105	196	203	308	179	148	134	321	338	423	178	265
CERK_1258	3	1	3	0	1	4	0	4	0	5	3	0	0	0	1	3	1	1	1	1	1	0	1	3	1	5	0	0	1	2	0	0	0	1	1	0	0	0	2	0	0	0	0	2	6	4	3	0	0
CES1_1259	21818	15168	11104	8629	22044	25801	15523	21059	26767	17928	10521	12104	18671	15274	20399	17231	14516	12681	19349	14208	9685	10301	20142	20900	16477	20390	24793	13382	13864	12730	20960	14002	15964	7031	13906	14543	8479	6166	15084	14181	20516	9808	10130	12865	19713	20754	39588	13746	21238
CFLAR_1269	204	154	72	70	224	199	140	152	238	120	101	110	186	190	168	150	124	114	167	110	77	86	164	167	147	127	180	120	150	125	165	131	121	76	152	100	67	57	134	105	184	91	101	82	149	163	273	120	180
CFLAR_1270	78	63	45	34	135	85	60	89	109	94	59	54	69	81	79	86	92	52	50	77	62	37	93	96	82	66	113	58	57	44	82	44	109	49	58	53	29	24	67	82	108	34	37	56	90	100	159	61	110
CHEK2_1289	11	8	3	3	7	11	19	20	13	11	6	14	15	16	13	15	3	30	11	5	8	7	17	13	11	5	12	9	11	14	16	7	14	3	6	13	4	2	5	8	12	11	3	3	19	6	23	11	10
CHERP_1290	224	118	82	71	189	220	169	178	291	173	101	105	184	170	197	204	167	108	263	189	76	103	183	180	171	167	201	112	130	90	189	149	190	82	132	127	78	58	157	135	262	112	78	96	212	247	322	149	158
CHMP6_1311	140	108	80	75	138	179	126	153	207	117	81	76	151	114	161	177	119	122	174	120	62	73	185	152	153	157	176	94	146	112	196	123	119	73	123	133	67	38	140	111	159	83	75	106	181	168	252	111	194
CHN1_1312	16	11	13	9	12	33	25	22	30	11	26	20	14	15	17	24	25	13	15	21	8	5	31	25	7	36	13	31	15	12	20	11	28	4	25	16	6	7	21	11	21	13	17	17	15	25	31	11	36
CHRNA2_1325	5	5	0	2	1	2	6	1	5	5	2	2	11	11	5	4	5	0	1	4	3	2	4	4	4	6	2	13	3	1	5	0	0	0	5	1	3	2	4	0	0	5	0	3	5	1	13	2	0
CIAPIN1_1343	42	18	16	14	18	35	23	33	40	21	22	17	16	32	35	23	16	16	25	30	8	14	25	25	17	24	23	7	15	11	23	14	25	14	28	19	5	8	25	19	38	13	11	12	19	37	50	20	19
CKS1B_1362	167	131	74	56	168	246	116	161	179	146	82	82	137	126	166	159	131	90	145	120	71	65	171	145	112	135	169	118	119	87	162	94	151	68	138	122	77	53	169	137	146	99	87	82	130	181	173	102	128
CLTB_1402	625	513	459	380	783	914	587	800	776	734	402	444	694	640	837	648	613	452	571	442	397	350	874	936	741	830	852	566	490	424	871	463	630	378	484	595	402	275	644	566	678	451	411	422	660	740	1363	478	789
CNDP2_1408	3	2	1	0	1	5	0	3	2	2	0	2	5	6	2	5	6	0	1	1	0	2	5	6	6	1	3	2	0	2	7	1	3	0	5	3	0	0	1	3	3	2	0	1	7	5	2	0	4
CNPY3_1433	285	217	155	118	322	412	222	303	300	236	152	158	234	246	266	262	233	165	211	206	138	122	302	321	253	247	337	187	216	170	267	175	313	146	198	186	93	85	258	211	244	151	116	154	333	349	390	224	251
COA6_1437	505	332	236	183	423	543	319	408	537	426	280	277	323	351	374	373	348	240	397	292	190	177	408	367	344	323	469	268	260	229	399	309	424	178	306	248	117	88	321	260	404	241	189	222	455	460	499	279	336
COASY_1438	142	98	55	63	164	194	135	121	190	114	63	113	132	115	151	128	121	92	125	94	66	72	147	165	135	148	133	99	111	68	175	77	132	45	138	103	42	44	113	82	147	68	83	82	153	153	213	119	149
COG7_1450	4	2	1	1	10	9	0	8	5	1	1	4	5	7	8	4	1	1	0	0	5	3	0	4	17	1	4	4	5	3	1	2	4	0	0	1	0	0	3	0	1	0	0	2	5	7	9	1	0
COL4A2_1473	123	88	64	57	146	168	102	124	127	128	86	78	103	120	193	132	133	127	166	112	70	58	198	147	120	137	202	105	78	61	207	92	98	52	116	114	86	35	134	121	177	68	63	108	109	141	293	115	151
COL5A1_1480	188	141	138	102	256	384	210	268	240	261	133	121	195	226	308	295	232	191	296	171	127	80	347	300	245	226	258	138	143	140	313	138	193	137	213	213	117	83	187	204	276	155	131	167	297	325	490	184	257
COPS5_1497	725	474	361	285	773	780	509	652	864	570	387	422	636	517	677	536	476	398	599	385	266	325	605	666	474	660	660	494	409	398	511	388	508	283	436	495	223	149	438	439	664	308	298	292	612	668	916	419	621
COPS7A_1498	35	20	10	10	23	32	8	22	49	22	22	17	16	24	42	21	30	21	36	29	16	18	39	35	10	27	39	15	23	21	29	10	33	26	15	12	12	12	25	22	21	22	15	7	31	41	54	23	24
COPZ1_1499	344	273	177	144	351	532	281	351	406	353	234	186	286	310	369	402	301	271	317	320	158	143	445	398	283	312	454	196	200	194	386	251	314	157	312	282	178	100	310	250	410	166	179	237	346	398	603	251	353
CRTAP_1578	8	2	3	3	14	2	3	5	12	0	0	6	14	2	3	7	7	9	5	3	4	2	7	4	7	5	8	7	7	1	9	9	4	2	5	0	0	5	4	5	4	3	3	5	5	9	8	6	4
CSNK2A2_1609	81	41	29	37	62	74	52	45	94	50	25	31	47	52	54	58	54	25	78	52	39	32	58	78	55	59	75	30	28	31	53	22	46	15	61	35	15	13	50	30	81	45	26	22	76	63	109	40	39
CSRP1_1611	327	261	174	140	490	506	281	318	508	275	237	219	351	313	382	338	290	210	388	303	148	167	373	432	360	315	414	194	275	224	366	230	343	119	269	243	138	95	322	241	370	168	217	214	405	354	620	310	416
CTNNAL1_1630	466	362	246	195	501	657	384	402	616	416	245	279	477	418	464	413	369	301	507	324	214	225	534	543	404	392	441	374	346	255	379	293	408	244	378	301	166	120	338	314	482	259	231	230	448	496	570	353	419
CTSD_1642	1354	870	631	581	1514	1778	1091	1357	1594	1131	736	689	823	975	1534	1299	1005	751	1521	971	652	683	1353	1421	1219	1330	1758	798	925	842	1442	880	1285	491	1002	1046	517	380	1197	981	1629	673	729	978	1412	1569	2762	1005	1492
CTTN_1650	160	98	70	71	171	190	93	181	232	116	69	65	118	118	187	148	121	88	190	110	78	68	162	158	122	119	192	84	107	74	173	89	125	48	130	120	53	48	125	113	191	69	60	115	161	183	318	102	160
CXCL2_1672	48	38	18	16	39	28	50	32	43	39	35	29	25	21	26	32	31	23	42	34	22	23	60	40	46	36	49	30	37	22	44	28	40	24	21	28	18	8	26	48	38	12	24	22	60	42	43	27	54
CYCS_1692	682	453	335	263	652	675	471	640	835	516	371	354	553	484	720	529	451	339	535	381	241	285	519	678	511	545	635	454	490	337	573	437	519	288	412	389	247	186	403	403	679	327	262	329	688	587	966	346	594
CYP2E1_1722	24	38	16	14	39	30	27	21	23	34	25	11	13	8	12	23	31	29	30	30	20	12	45	43	19	34	40	9	14	18	33	36	21	23	12	19	7	10	29	27	28	11	16	25	21	35	55	19	37
CYTH1_1748	3	0	1	0	0	1	0	2	7	1	0	2	2	6	2	2	0	0	1	0	1	0	3	6	1	3	1	0	2	0	6	2	6	1	1	0	0	1	0	2	4	2	1	0	1	3	5	1	5
DAD1_1749	1192	1013	588	577	1507	1714	1065	1140	1542	1092	787	770	927	1092	1415	1181	1019	806	996	968	642	574	1502	1565	1285	1296	1590	872	1040	891	1276	949	1399	667	1135	1051	561	409	1180	1040	1281	701	656	704	1446	1376	1923	1072	1195
DAG1_1750	254	213	137	120	338	428	260	308	443	277	170	200	233	252	279	259	201	179	275	249	141	120	332	374	294	255	292	183	265	177	288	177	275	159	217	267	121	100	216	242	306	130	124	178	276	332	528	235	336
DAXX_1756	1072	858	669	460	1268	1468	978	1131	1279	1072	696	665	1107	1040	1276	1207	980	797	1161	733	557	498	1360	1302	1115	1182	1253	878	834	689	1251	785	1058	589	810	832	562	390	1004	874	1246	668	609	652	1193	1137	1753	839	1149
DDB2_1798	232	227	136	112	330	413	261	298	470	269	196	216	289	292	313	259	243	168	265	229	142	118	320	380	292	223	349	232	246	175	356	266	347	139	247	206	126	92	262	242	273	147	143	185	309	310	504	226	346
DDR1_1804	127	57	57	46	140	147	103	132	175	100	71	74	108	98	120	103	72	76	160	111	54	70	134	129	118	131	170	66	80	59	141	64	142	71	81	70	56	42	103	110	129	61	70	79	128	125	275	94	134
DEPDC1B_1847	165	140	86	66	213	205	160	159	264	120	146	91	181	181	211	169	180	185	158	119	72	91	172	208	158	154	163	140	124	75	184	110	152	96	135	162	86	69	189	111	191	110	103	94	141	166	227	89	160
DERA_1848	9	5	5	5	11	5	10	2	16	7	4	5	7	2	7	3	7	1	11	4	3	4	3	10	4	9	7	6	11	7	3	5	5	3	9	5	2	2	0	10	5	6	5	2	14	12	7	4	2
DFFA_1850	80	57	29	30	105	139	64	81	90	81	47	46	86	80	88	81	61	50	71	60	33	38	79	90	84	79	105	53	54	46	71	58	71	39	81	56	28	17	92	46	79	36	41	45	74	82	153	66	80
DHDDS_1856	136	96	60	48	121	157	89	124	144	101	76	64	95	107	148	115	114	125	133	106	56	50	108	121	89	134	171	75	93	72	133	101	92	52	107	99	58	38	97	111	145	61	67	84	131	137	252	86	144
DHX29_1863	44	11	12	12	19	31	26	37	22	18	9	18	8	13	27	15	29	16	23	16	10	6	17	23	17	27	18	24	14	13	14	20	18	4	24	24	11	5	17	20	39	11	6	11	13	22	32	10	16
DLD_1877	6	4	2	3	16	8	0	2	11	2	1	7	6	3	3	2	5	1	1	3	1	0	4	8	10	6	4	4	2	3	6	1	0	0	1	3	0	0	7	2	9	5	3	8	6	5	11	6	9
DMTF1_1887	22	22	16	11	48	30	18	22	53	35	10	7	20	24	30	20	33	24	38	22	9	24	19	16	12	13	37	25	20	17	26	16	29	7	14	24	12	7	16	21	25	15	14	9	37	27	44	15	22
DNM1_1924	4	1	7	1	6	6	9	0	8	1	2	4	1	6	4	3	10	0	4	6	5	0	6	4	5	10	8	4	1	3	6	0	2	1	4	10	1	1	3	3	4	2	4	3	11	10	5	6	0
DNMT1_1928	16	11	4	1	8	16	12	11	6	3	2	4	8	2	10	6	7	6	12	5	2	4	7	6	1	4	18	9	7	1	5	2	6	9	7	12	1	1	8	4	8	6	3	3	11	16	9	11	8
DPH2_1940	2	5	1	2	14	2	1	1	13	6	3	9	2	1	9	7	6	6	4	3	6	1	7	10	2	6	4	0	6	1	4	0	15	0	9	3	0	0	4	1	2	3	1	3	7	4	12	4	2
DPM2_1947	204	163	96	101	177	269	158	173	220	179	151	128	159	199	215	260	182	145	216	178	115	85	209	242	186	217	241	145	141	135	213	127	195	92	228	152	110	72	208	194	245	93	108	138	213	229	393	141	219
DRAP1_1957	55	69	37	29	105	97	40	70	101	58	58	47	66	55	86	61	58	45	63	50	33	35	84	67	54	70	74	34	46	41	65	45	57	36	54	77	21	14	63	61	89	29	37	52	57	72	133	59	90
DSG3_1968	10	4	5	5	5	12	23	9	9	7	5	3	9	6	16	7	4	2	3	6	3	7	7	6	5	12	10	15	5	10	12	14	18	7	6	3	3	3	2	2	10	4	2	5	15	11	7	13	3
DUSP3_1987	1214	902	584	466	1233	1331	824	989	1449	1086	658	589	905	830	1104	1059	901	754	1051	894	578	557	1086	1062	913	994	1213	730	774	744	1053	707	1026	457	737	848	392	314	867	764	1147	540	606	547	1059	1066	1539	788	1039
DYNLL1_1997	3793	2420	1732	1342	3538	4016	2833	2812	4190	2646	2027	1699	2974	2667	3014	2897	2565	1866	3673	2370	1622	1623	3551	3432	2954	2583	3347	2353	2211	1823	2650	2097	2851	1581	2447	2031	1137	688	2395	1834	3554	1834	1311	1250	3544	3178	3617	2198	2664
E2F2_2009	1	0	1	0	0	0	0	2	2	1	1	0	2	0	1	0	3	2	0	0	0	0	2	1	0	1	0	3	0	3	0	0	0	0	0	2	2	1	1	1	5	0	0	0	0	0	0	0	0
EAPP_2012	54	52	28	33	64	104	69	64	92	63	35	31	58	56	99	71	66	33	62	52	44	47	100	54	64	51	89	50	51	39	67	46	60	36	77	60	21	22	61	60	82	25	27	32	71	69	111	47	78
EBNA1BP2_2014	2470	2176	1559	1315	2677	3581	2403	2781	3474	2316	1640	1754	2807	2361	3072	2745	2311	1954	2416	1782	1279	1243	3137	2954	2387	2612	2904	2012	1892	1580	2452	1681	2414	1406	1978	1846	1235	921	2300	1959	2673	1553	1467	1439	2877	2840	3805	1795	2604
EBP_2015	2113	1407	885	783	2097	2230	1406	1789	2338	1612	1118	1156	1597	1649	1735	1726	1330	1048	1617	1294	833	860	1990	1956	1706	1503	2120	1240	1428	1127	1749	1276	1818	869	1370	1262	678	466	1397	1217	1896	920	866	989	1934	1763	2646	1398	1722
EDN1_2029	57	37	44	15	55	83	32	62	98	49	37	44	59	44	54	62	40	47	52	44	30	33	67	32	39	35	71	38	33	20	46	38	53	28	57	47	20	27	36	54	49	29	32	44	47	43	98	51	41
EIF3C_2092	29	38	14	6	40	58	26	33	59	45	23	30	24	35	32	55	36	29	49	31	18	15	52	45	26	34	65	29	31	30	51	41	38	8	50	23	17	9	41	34	41	22	14	17	32	35	59	39	39
EIF3E_2094	9947	7628	5759	4624	11482	13002	8492	10422	15054	9461	6185	7210	12088	8227	11003	9142	7804	5816	7787	5329	4456	4567	10787	10432	8024	8942	9785	7537	6615	6374	8075	7122	8748	4979	6535	6253	3584	2899	7151	6503	9782	5862	4890	4881	10811	10407	13224	7160	9485
EIF4EBP1_2107	1247	1185	831	582	1579	1937	1237	1407	1956	1209	796	892	1381	1398	1809	1524	1250	1024	1248	1120	703	644	1661	1901	1459	1375	1579	1158	1152	856	1476	1043	1431	614	1204	1024	664	381	1263	1084	1481	881	609	848	1483	1614	2309	1162	1324
ELAVL1_2115	9	9	7	7	19	18	4	12	9	7	12	7	12	4	13	17	7	12	15	10	7	9	9	6	8	5	15	13	3	4	8	6	5	3	5	8	5	4	4	15	11	4	4	6	19	16	24	10	13
EML3_2142	5	0	1	3	2	5	0	0	3	4	1	2	0	0	5	0	0	3	3	2	2	3	4	0	7	0	0	0	2	2	1	2	4	2	0	2	2	2	0	2	1	1	0	2	2	3	1	0	0
ENOSF1_2157	11	3	1	3	1	12	3	8	8	5	2	0	8	1	9	12	4	2	7	8	4	4	11	13	12	12	5	3	1	2	13	2	12	0	8	8	4	4	17	5	4	3	7	3	9	9	13	2	11
EPRS_2200	18	9	4	15	23	24	13	20	21	21	14	8	17	18	14	26	11	17	12	12	10	7	8	34	26	12	13	14	17	14	28	15	15	10	14	20	9	0	12	8	20	8	14	6	23	22	23	8	13
ETFB_2245	673	535	301	235	681	840	546	616	811	627	406	378	443	486	841	612	530	435	555	659	341	314	711	837	528	781	1039	494	435	366	805	528	594	274	576	606	276	171	594	583	776	342	296	458	723	754	1421	456	736
EVL_2255	99	89	65	42	150	161	74	117	133	67	73	83	80	133	181	147	105	111	147	97	59	61	152	173	102	111	146	96	84	68	158	95	126	40	89	103	77	45	130	74	122	56	58	109	154	150	264	97	127
EXOSC4_2269	34	47	34	21	43	59	48	48	62	39	35	31	46	55	55	44	53	34	71	51	34	21	59	55	51	61	73	46	32	20	49	24	48	20	48	48	22	21	76	41	61	27	16	36	53	76	102	33	40
F2_2286	204	230	136	156	315	381	191	260	379	354	142	205	226	210	264	296	230	245	310	246	199	154	394	381	240	289	429	222	239	204	335	221	248	103	172	218	115	81	193	269	351	148	172	209	309	364	540	210	310
FAH_2303	520	418	276	240	635	748	430	572	909	495	240	454	563	594	701	630	398	436	500	413	242	255	685	651	557	407	562	401	474	372	614	464	599	316	447	472	289	193	540	490	431	291	256	364	487	639	1094	489	652
FAIM_2304	320	207	172	112	284	390	231	263	374	222	194	174	287	197	263	251	221	164	240	234	128	142	254	288	242	228	301	167	247	156	272	217	260	132	227	200	97	81	189	189	286	137	117	146	267	320	368	244	272
FAM20B_2318	45	21	17	16	34	34	34	28	48	38	20	24	38	26	40	33	31	21	32	36	17	15	37	38	24	37	55	16	29	16	50	17	32	16	20	24	17	8	26	20	29	23	17	12	42	57	43	34	34
FAM57A_2328	24	29	19	8	29	32	27	25	24	27	12	11	14	23	39	19	20	17	27	21	22	12	25	39	32	22	21	23	13	15	21	22	27	12	20	24	12	6	16	20	24	21	13	20	19	27	46	11	40
FAM63A_2329	4	6	10	5	4	9	0	2	4	5	6	1	1	4	9	2	4	5	3	3	1	4	2	5	6	9	6	6	1	7	9	6	0	1	3	4	2	1	2	2	11	3	7	7	8	2	8	3	17
FASTKD5_2353	69	37	30	22	60	73	57	62	50	58	52	42	64	69	70	53	41	47	56	54	51	34	78	74	39	63	62	56	44	30	38	51	32	25	40	51	23	16	33	49	78	32	33	21	83	54	95	50	51
FBL_2360	132	98	69	60	148	205	131	150	184	142	92	85	113	89	146	125	106	100	137	81	61	46	140	174	148	132	143	89	114	59	154	118	110	60	98	118	58	41	130	90	151	72	75	96	123	159	221	104	135
FBN1_2363	6	5	3	1	10	6	2	9	4	9	4	4	6	4	7	6	4	0	7	5	1	2	1	5	4	11	2	1	7	4	3	5	1	5	4	2	4	4	5	2	16	2	4	4	9	7	3	1	6
FBXL12_2366	137	95	66	42	130	162	124	128	122	121	79	52	88	88	138	129	105	70	137	78	36	64	87	113	101	119	118	77	65	83	120	72	82	48	80	84	45	33	81	68	121	65	40	66	131	102	160	61	121
FEN1_2387	38	34	35	12	45	43	47	33	54	33	20	21	42	32	49	64	40	36	35	40	16	6	37	49	32	31	36	19	33	22	41	19	39	19	42	43	20	19	38	17	42	19	31	22	36	48	47	24	39
FGFR4_2419	2	0	1	0	0	0	0	2	5	0	0	2	2	1	2	3	1	0	2	0	0	0	0	0	2	0	0	0	1	0	0	0	0	0	0	0	1	0	1	2	1	1	3	0	2	4	9	4	3
FHL2_2423	100	70	50	31	72	142	78	66	133	49	63	56	87	72	130	85	79	34	154	69	32	54	91	96	81	63	88	56	54	60	103	43	119	56	65	66	31	35	60	64	121	51	47	61	94	89	145	63	105
FIS1_2429	6	12	4	2	8	15	7	14	19	4	7	5	6	9	8	8	14	10	11	5	3	4	6	8	9	14	12	6	12	6	6	7	3	13	10	8	1	0	10	13	10	4	5	5	8	8	16	5	14
FKBP14_2430	214	155	169	116	239	336	217	239	301	230	168	158	215	197	269	223	220	164	200	180	123	123	260	336	190	208	293	208	156	136	243	173	247	112	163	194	95	101	182	241	277	143	123	112	219	277	375	157	218
FOSL1_2463	181	173	87	90	199	227	137	142	225	151	118	100	141	147	177	160	154	108	158	118	84	72	196	189	172	166	220	108	126	83	181	136	135	59	156	137	55	46	178	139	201	101	110	116	173	196	268	99	164
FOXO3_2481	1044	612	487	322	971	1151	766	936	1204	803	551	555	825	786	877	772	663	524	860	626	425	376	864	877	758	800	1088	571	714	536	1028	568	818	390	608	600	381	264	716	633	1003	392	482	502	786	891	1484	678	1119
GAA_2549	102	69	41	52	80	157	92	88	56	61	55	54	59	96	114	94	76	59	163	87	45	42	98	111	68	101	147	50	71	35	123	50	60	45	48	78	53	23	117	77	105	27	56	84	89	94	290	58	131
GABBR1_2553	70	38	23	19	57	75	34	42	54	45	34	31	26	55	53	65	39	26	58	48	22	25	52	38	42	60	60	37	26	31	67	35	35	18	43	41	24	13	43	41	59	24	26	31	40	71	121	37	79
GABPB1_2555	360	330	225	186	421	528	335	392	512	353	229	235	431	315	423	338	359	229	352	224	226	181	395	400	360	321	401	273	246	176	319	274	349	177	284	237	156	121	311	290	440	227	180	194	421	391	483	274	409
GAD1_2566	1	2	3	1	3	11	5	7	4	5	3	5	1	1	2	4	2	6	3	1	3	0	4	6	0	6	11	7	6	5	6	3	3	2	4	8	0	5	0	4	3	1	2	6	5	1	5	2	2
GADD45B_2570	422	265	207	187	445	502	333	366	504	331	215	258	395	344	546	390	324	277	561	371	181	212	408	409	327	358	463	269	312	244	447	244	322	168	315	291	204	157	369	302	466	198	235	312	372	389	730	301	440
GAGE12J_2577	74	67	38	21	68	110	79	65	73	59	31	44	28	67	71	42	47	35	46	56	24	34	90	84	71	66	59	66	45	42	56	57	60	37	64	55	12	16	51	38	71	32	21	22	86	65	94	49	56
GATA3_2600	4	0	0	0	4	1	0	1	1	0	5	2	0	3	0	0	1	0	1	1	0	1	2	3	1	3	3	1	0	0	4	0	3	0	3	0	1	0	0	0	0	0	0	1	0	2	0	0	0
GDPD5_2628	10	7	3	2	2	10	6	8	6	2	4	13	3	5	4	2	5	0	6	7	3	2	10	11	3	7	2	3	5	2	10	13	6	6	11	1	3	0	5	4	7	4	1	5	6	8	19	13	7
GFOD1_2633	16	12	11	10	13	35	19	26	19	37	11	10	16	15	28	29	14	17	23	18	13	9	21	29	14	10	42	14	8	21	18	17	18	8	21	21	7	7	18	24	26	14	6	20	31	32	45	25	25
GFOD1_2634	69	34	32	29	56	70	43	59	99	49	25	49	67	42	75	83	51	46	74	48	29	30	59	65	37	44	71	24	55	35	63	46	43	9	51	28	20	11	43	32	69	50	28	50	59	91	110	36	68
GFPT1_2636	5	0	0	2	0	1	0	4	0	0	0	1	0	1	4	2	3	0	2	3	0	3	3	1	0	4	1	4	1	3	5	2	0	2	4	1	3	1	1	1	4	0	1	0	3	4	2	0	0
GGH_2639	1091	732	434	351	991	1232	752	982	1301	834	536	539	797	712	881	810	630	528	805	636	372	370	805	906	733	725	863	638	573	585	733	571	748	451	622	495	262	228	621	492	945	484	392	464	952	956	1062	751	786
GLI2_2664	1	0	0	0	4	8	0	0	3	2	2	2	1	1	4	0	1	1	1	4	1	0	2	2	2	3	1	2	2	3	5	2	0	0	3	1	1	0	4	2	4	1	0	1	2	0	4	1	1
GLUD1_2678	14	13	6	11	10	19	19	14	16	14	11	8	12	10	16	9	20	4	13	8	10	9	19	20	8	7	29	14	10	13	16	5	12	6	12	8	12	11	18	18	16	9	12	10	15	17	38	10	13
GNA11_2692	9	2	2	4	6	7	2	4	3	8	6	3	13	4	5	3	5	11	5	6	1	4	2	15	4	3	7	3	6	2	7	3	1	1	5	3	3	0	5	9	6	1	1	9	8	5	11	3	9
GNAL_2698	3	2	1	0	3	3	1	1	1	0	0	0	0	1	0	1	0	1	2	2	0	0	3	1	0	1	6	1	0	0	0	0	0	2	2	1	0	1	1	0	1	3	2	1	3	6	1	0	1
GNB5_2709	126	76	56	44	107	128	75	89	163	77	69	82	81	88	101	89	90	65	111	63	42	54	83	136	79	94	95	59	87	41	104	77	96	66	69	94	23	33	81	48	106	46	51	40	91	96	148	66	88
GPATCH8_2740	65	52	22	18	58	59	54	70	84	32	31	38	54	48	63	44	44	39	72	50	22	18	34	50	62	59	54	35	38	28	52	32	43	12	40	58	23	20	29	27	68	32	36	25	71	57	119	52	69
GPC1_2744	666	369	289	193	598	732	380	461	706	387	355	246	411	452	716	456	462	328	674	500	249	312	499	647	410	526	672	351	421	315	528	285	514	215	338	456	217	151	423	412	690	298	265	272	567	552	1037	384	587
ADGRG1_2761	6	1	0	5	1	3	5	8	12	11	8	1	5	11	6	4	9	2	2	9	6	6	6	4	5	6	9	0	10	4	7	2	4	2	3	5	1	2	3	4	7	2	2	0	8	9	4	1	7
GSK3B_2810	249	184	150	114	365	374	205	298	408	242	187	170	235	218	297	272	239	174	229	204	132	153	311	286	288	257	359	223	190	191	290	171	273	131	241	189	107	79	229	214	303	116	146	154	296	294	448	183	310
GSTM2_2823	77	44	35	44	66	94	31	73	73	78	34	39	54	65	63	50	54	49	98	65	35	25	75	52	46	51	90	66	37	34	91	33	49	15	66	54	50	28	60	65	81	28	41	60	64	77	170	38	72
HDAC6_2901	164	135	81	83	215	207	141	173	220	162	106	107	132	135	171	182	144	115	133	138	82	76	247	194	178	188	212	112	133	112	172	125	188	84	140	131	58	49	156	125	198	81	93	105	185	237	317	168	183
HEBP1_2919	255	207	116	107	252	321	154	246	299	187	137	168	212	184	220	218	158	139	178	176	136	121	235	244	262	215	245	138	189	158	260	168	222	117	194	213	100	68	195	167	235	108	130	113	228	289	321	189	209
HERC6_2923	32	23	26	20	33	49	53	40	45	38	27	22	40	30	39	49	31	24	31	12	19	8	31	27	25	45	51	27	25	13	40	18	20	15	27	24	11	8	19	28	46	14	16	23	61	36	59	32	25
HERPUD1_2924	362	276	165	150	342	439	280	337	453	308	169	181	239	271	427	384	339	260	413	280	161	140	390	328	287	277	358	200	236	207	339	231	272	142	308	293	132	99	335	291	413	182	174	226	421	422	535	273	286
HES1_2925	188	155	88	88	239	211	184	210	261	194	144	123	219	141	201	161	156	128	162	126	98	92	201	208	191	174	174	133	145	93	171	123	176	120	141	156	68	60	174	141	219	101	112	109	154	220	244	176	200
HIF1A_2945	1957	1306	935	751	1842	2122	1212	1621	2384	1254	1076	989	1402	1377	1883	1746	1357	1154	2517	1559	771	859	1796	1633	1213	1344	1864	1079	993	938	1580	1039	1434	597	1175	1208	737	566	1347	1093	2189	970	847	982	1752	1946	2553	1120	1661
HIST1H1C_2950	2510	2440	1514	1250	2923	3868	2228	2684	3229	2334	1751	1714	2270	2667	2983	2900	2419	2015	2353	2186	1483	1130	3212	3106	2767	2677	3461	1803	1917	1539	3156	2101	2343	1444	2755	2394	1236	919	3016	2343	2795	1531	1504	2016	2327	3201	4383	2193	2772
HIST1H2BC_2952	1385	1346	887	610	1510	1983	1393	1445	1851	1402	1015	961	1496	1619	1607	1517	1212	1204	1211	1064	837	616	1680	2030	1637	1390	1713	1323	1201	891	1533	1144	1520	1018	1342	1140	753	498	1443	1167	1321	920	734	756	1511	1444	2137	1147	1346
HIST1H2BG_2953	46	38	17	20	43	60	31	43	49	38	21	27	31	64	26	24	44	37	46	35	32	24	44	54	42	27	46	43	51	21	33	21	37	31	47	43	14	16	50	34	46	18	28	21	33	54	59	28	47
HIST1H3H_2957	990	983	515	438	1023	1404	882	911	1292	777	668	689	1071	1125	1111	1091	893	826	1020	754	516	417	1045	1371	1139	885	1211	777	858	673	1030	789	1070	647	1005	825	486	317	1089	780	970	678	541	621	956	1119	1449	831	964
HJURP_2968	4	6	2	8	10	10	11	3	3	6	2	18	7	16	7	13	4	7	9	7	3	4	16	4	6	6	8	1	2	4	9	7	6	6	19	7	5	5	3	10	12	1	3	2	11	4	11	9	7
HLA-B_2976	831	583	382	325	1020	1321	774	914	1228	721	507	644	717	707	992	750	629	510	904	586	417	482	938	1071	774	924	1029	581	716	538	843	606	901	378	659	649	327	269	829	677	792	365	409	587	900	961	1693	781	880
HMG20B_3013	12	2	3	5	11	13	2	3	5	7	5	3	5	2	4	6	5	4	7	10	4	1	8	6	10	11	13	5	4	3	8	6	3	5	9	3	6	1	12	4	9	1	2	5	9	6	17	7	10
HMOX1_3041	67	68	41	44	88	119	102	97	151	69	53	63	77	90	102	119	73	74	89	89	41	26	103	109	100	96	117	56	67	46	106	57	96	44	63	67	43	32	89	66	104	53	28	58	66	103	157	83	82
HN1L_3042	152	106	108	80	147	200	129	138	161	123	101	103	140	102	190	123	109	104	154	112	59	78	178	176	156	170	183	107	132	101	162	106	129	80	113	113	70	50	126	125	146	94	66	80	150	152	235	84	173
HOMER2_3072	29	20	15	9	15	42	32	32	27	29	4	24	22	28	16	31	22	12	24	13	17	9	31	22	16	20	36	19	15	29	44	22	26	0	20	22	10	3	28	25	34	14	15	14	41	30	53	14	45
HS2ST1_3103	358	297	179	138	362	433	275	360	441	272	201	204	358	287	372	291	267	198	345	255	159	143	309	329	230	328	343	203	234	183	307	172	292	145	181	224	104	120	244	254	380	155	178	209	350	340	481	286	272
HS2ST1_3104	21	7	8	2	24	15	11	15	27	17	0	7	14	17	10	14	8	11	20	11	5	5	14	32	8	18	10	23	7	17	11	16	19	5	10	8	9	2	6	15	12	6	12	11	18	20	18	13	10
HSD17B10_3112	89	58	43	39	80	137	67	81	117	69	43	52	65	80	95	78	68	52	83	72	38	32	88	96	79	88	116	37	62	39	99	68	77	25	63	56	38	23	68	76	90	32	27	64	57	84	146	72	94
HSP90AB1_3128	1391	1006	706	583	1160	1764	1018	1357	1428	1120	721	692	936	1169	1346	1291	1123	947	1587	1145	614	626	1326	1216	1088	1189	1448	805	772	613	1386	833	1040	488	945	1016	579	404	1087	953	1415	657	688	883	1181	1472	2021	910	1218
HSPA1B_3136	140	94	59	41	127	143	89	97	142	106	77	58	71	76	147	103	95	93	130	112	70	42	85	76	76	123	138	64	62	40	128	59	73	70	100	88	38	38	84	71	152	50	67	73	88	120	199	59	124
HSPA8_3142	2392	1755	1370	1077	2352	3282	1874	2507	3121	2138	1201	1447	2052	2233	2789	2467	2171	1733	2499	1928	1193	1056	2531	2553	1963	2060	2534	1556	1555	1311	2285	1491	2100	956	1683	1805	990	584	1891	1699	2597	1445	939	1351	2484	2376	3697	1585	2086
HSPB1_3144	560	502	374	290	702	856	530	599	670	685	398	397	493	651	820	745	600	540	640	581	319	285	786	704	616	675	947	444	526	337	797	525	560	321	568	614	421	258	742	574	695	304	392	503	658	704	1431	498	803
HSPG2_3153	51	28	16	26	49	76	23	49	57	32	23	30	22	36	76	48	29	36	96	29	19	18	46	50	39	62	56	26	30	32	47	37	42	21	35	53	29	14	53	38	70	22	18	31	44	50	120	30	66
HTRA1_3172	398	261	175	134	268	533	268	315	324	231	220	138	245	238	410	248	262	218	263	230	152	158	262	423	283	363	353	285	198	192	261	203	292	184	237	301	114	78	167	234	400	225	148	107	378	369	453	184	222
HYOU1_3177	231	139	92	76	251	241	178	195	230	173	131	109	140	148	225	202	150	128	241	134	107	83	223	221	128	179	217	133	149	112	181	130	175	82	139	130	75	63	135	164	218	82	111	115	191	196	362	121	190
IARS2_3181	262	192	126	90	228	282	147	233	324	188	129	122	185	136	173	210	186	132	241	145	101	88	205	224	172	201	186	117	132	136	163	144	185	117	160	131	80	45	185	146	240	76	104	99	210	216	281	134	218
ICMT_3191	26	25	13	10	14	45	17	27	56	22	16	23	41	35	26	35	23	8	21	17	19	14	22	36	35	18	32	22	19	10	27	27	16	13	25	19	13	9	27	26	34	15	6	27	34	40	34	27	23
MRPL58_3192	936	548	411	302	811	927	686	754	963	682	432	416	707	616	804	765	585	461	804	580	384	395	873	766	798	748	894	602	536	511	821	487	723	418	615	417	344	215	642	499	863	460	335	392	847	775	1094	501	700
IFITM1_3226	7	0	3	0	2	5	3	0	8	3	1	2	0	4	4	1	4	3	2	1	1	1	3	4	3	2	7	4	4	4	0	5	1	1	1	1	0	0	2	2	5	1	1	1	6	7	5	0	5
IFRD2_3246	95	96	71	41	93	147	84	109	156	84	56	60	84	81	127	95	93	58	119	75	50	37	123	127	123	94	146	83	82	59	121	80	102	55	110	100	33	28	135	85	136	52	51	59	124	136	172	83	101
IGHMBP2_3275	19	14	16	12	27	19	18	16	35	9	6	8	10	29	29	13	14	9	27	13	12	2	19	19	4	20	20	14	11	13	15	8	13	8	14	15	10	6	22	12	18	6	9	10	18	16	45	8	9
IKBKB_3289	30	24	32	22	41	34	20	29	23	24	18	14	25	23	24	27	15	21	33	15	21	16	12	20	20	24	28	26	22	14	28	16	47	9	13	12	12	6	17	27	30	14	11	11	24	51	39	16	28
IKBKE_3290	11	12	2	1	8	10	6	15	5	6	3	6	10	7	9	12	8	8	15	6	5	2	13	10	4	12	12	8	7	7	20	4	17	5	11	10	7	0	13	10	9	2	6	10	16	3	20	12	6
IKBKG_3291	169	87	68	37	129	194	120	131	168	156	96	72	88	123	162	149	127	85	171	128	64	64	154	141	120	139	179	88	100	78	139	103	123	75	132	121	56	36	110	123	187	70	58	60	121	146	212	84	114
IKZF1_3293	1	1	2	1	3	2	8	2	3	6	2	3	3	0	4	1	0	21	1	2	1	0	1	5	0	0	8	7	1	2	1	1	3	5	0	2	1	1	2	1	3	4	1	0	5	6	4	3	3
IL4R_3339	29	17	14	7	30	53	42	19	40	28	24	15	18	26	24	29	14	10	43	21	9	10	28	22	20	19	31	17	17	14	27	21	20	24	26	20	6	13	31	30	34	17	18	18	36	35	58	14	29
IL6_3341	1	1	1	1	0	2	0	1	3	0	2	2	0	0	2	1	4	0	2	2	1	0	1	4	0	0	1	2	1	0	2	3	0	4	0	0	0	0	0	0	0	1	1	0	1	1	1	0	2
ILK_3355	981	711	491	381	1045	1352	775	963	1418	891	553	666	1069	904	1106	878	758	743	981	654	472	503	1145	1298	951	953	1005	829	702	672	986	670	1059	466	787	832	410	257	885	765	868	583	474	477	1009	965	1649	729	907
INPP1_3376	20	21	8	10	36	27	21	17	41	24	10	24	21	17	36	35	17	14	16	21	7	20	17	20	16	21	36	14	34	10	32	18	19	2	15	17	8	9	21	29	18	12	12	13	20	29	46	27	23
INS_3382	0	1	0	0	1	3	0	0	0	0	0	0	0	1	3	2	0	0	0	0	1	0	1	2	0	3	3	0	0	2	1	1	0	0	0	0	0	0	1	2	1	0	0	0	3	1	0	0	0
INTS3_3388	41	27	11	14	21	48	13	39	31	13	19	23	13	35	32	25	25	24	23	33	21	13	40	35	19	28	43	27	32	24	41	27	45	27	29	31	21	5	39	22	43	21	17	25	23	51	51	26	36
IRF7_3410	4	7	1	6	10	11	4	4	10	2	2	0	7	10	9	19	5	5	7	9	7	2	6	2	5	9	17	5	8	5	12	2	5	4	10	10	2	2	9	10	11	7	5	3	10	5	9	1	8
ISOC1_3421	90	68	58	40	73	109	94	59	90	66	63	65	66	76	115	62	74	49	74	82	43	48	56	118	66	102	106	89	69	59	83	48	84	51	51	87	25	17	45	57	104	80	47	46	137	73	124	47	47
ITPR2_3454	64	43	39	21	66	73	32	78	78	64	36	31	41	42	60	59	47	39	41	40	29	24	69	60	74	50	83	42	53	39	73	42	60	31	29	44	22	19	54	42	48	25	38	35	56	68	105	38	87
KCNF1_3502	0	0	1	1	0	0	4	0	4	3	1	0	1	2	1	0	0	2	2	1	3	0	2	8	1	1	2	2	0	4	0	3	5	3	4	1	1	0	0	2	1	2	0	0	4	4	4	1	3
KCTD5_3534	16	11	12	5	40	37	17	24	15	34	22	11	28	26	20	24	14	20	26	15	9	11	31	38	18	23	30	17	32	9	31	26	30	18	26	28	9	5	24	23	18	5	12	12	26	27	28	14	29
KDM3A_3541	109	75	41	42	94	117	95	82	126	78	55	61	99	86	125	104	79	58	87	74	41	52	99	111	61	87	116	57	62	59	90	93	81	32	72	101	46	36	68	67	119	70	58	44	90	109	217	58	99
KDM5B_3545	4	5	4	8	7	10	5	10	22	9	4	4	5	10	17	10	7	15	9	4	2	8	10	10	12	8	15	13	10	9	6	11	9	6	10	5	3	5	10	13	9	12	1	8	12	12	23	2	8
KDR_3546	19	12	4	8	14	29	7	12	36	10	10	12	11	12	28	13	10	12	16	17	6	12	18	7	11	18	16	10	9	7	22	18	12	4	9	14	3	4	13	7	20	8	11	3	20	23	31	10	8
KEAP1_3547	282	186	151	121	308	317	200	235	333	215	151	106	233	189	288	260	197	177	354	198	109	134	251	254	183	249	297	160	185	129	274	173	218	112	191	208	90	71	183	207	287	113	119	135	245	273	411	185	254
KIAA0101_3555	13	3	3	2	3	20	4	6	17	3	6	3	10	1	13	4	2	3	6	6	6	3	2	7	13	6	10	7	5	4	7	5	12	9	6	9	2	3	7	6	6	9	3	3	10	10	15	1	3
KLHL21_3635	5	11	3	5	13	13	8	8	7	6	9	5	2	1	8	6	4	4	16	3	4	7	7	10	11	18	17	3	6	4	14	6	6	7	7	6	4	4	6	10	16	4	5	8	14	12	16	4	2
KRT17_3687	33	18	25	12	50	56	23	38	58	27	24	23	52	43	69	41	39	43	75	42	18	17	74	31	72	24	67	27	25	30	53	25	34	23	37	26	11	12	59	37	43	29	22	37	48	50	69	46	43
KRT6C_3700	0	0	2	1	2	1	3	0	9	0	2	1	0	2	3	0	1	0	0	0	1	0	3	0	5	4	1	3	0	2	0	1	1	0	0	4	1	1	1	0	1	1	1	0	2	1	2	1	0
LAGE3_3716	164	140	66	89	185	230	131	175	212	202	103	102	145	152	236	170	122	139	184	117	112	86	212	232	186	182	160	146	154	143	169	87	179	85	124	110	73	59	146	148	176	101	87	106	176	205	301	177	141
LAMA3_3717	61	50	26	25	68	71	31	46	56	44	38	28	53	41	53	48	57	48	51	36	24	28	52	42	41	49	55	37	37	31	62	57	47	23	28	46	30	10	57	52	57	32	28	35	70	68	93	26	61
LAMB3_3722	10	4	0	5	7	8	3	11	8	1	5	3	3	5	11	16	5	5	10	6	1	2	9	15	7	7	5	8	6	2	3	2	3	2	3	6	4	3	8	8	7	4	2	5	8	4	6	3	6
LAMC2_3727	1	2	2	2	3	0	8	1	5	0	0	0	0	0	0	6	2	2	2	6	2	4	0	0	0	1	5	0	0	0	0	0	0	0	0	4	1	0	1	1	4	2	1	0	1	5	2	0	2
LGALS8_3781	89	64	41	38	82	117	55	81	109	82	57	80	72	72	94	88	69	49	67	50	37	40	63	73	73	67	105	56	58	52	99	50	92	39	67	70	25	25	71	75	94	46	36	45	95	82	116	89	77
LGMN_3782	240	138	111	79	211	284	175	212	273	194	155	131	218	175	227	196	170	120	273	154	99	111	192	206	184	180	244	182	188	131	201	136	185	89	150	150	88	71	187	162	253	91	89	119	283	203	338	165	232
LIG1_3795	21	27	13	12	46	47	11	33	45	26	13	10	35	30	43	39	28	20	33	30	24	9	37	27	13	31	41	15	17	11	42	30	20	15	18	28	24	12	50	28	30	13	15	31	25	34	51	21	26
LPAR2_3854	6	11	6	1	7	4	5	17	17	4	10	6	1	8	14	5	6	3	9	7	4	8	13	7	5	14	17	8	6	1	5	1	4	5	9	8	2	1	7	3	13	8	9	11	7	5	21	8	13
LPIN3_3865	51	52	26	15	77	64	52	62	52	36	22	39	42	38	61	37	29	24	44	29	31	18	65	47	48	51	77	46	38	33	48	48	82	23	32	35	23	13	38	30	47	20	21	34	48	58	104	46	103
LRP10_3874	744	504	417	295	862	965	599	650	1010	641	489	452	562	633	779	759	650	470	864	614	388	364	800	873	653	832	929	454	647	456	860	499	759	279	559	619	334	220	697	665	800	315	419	480	726	768	1529	581	863
LRPAP1_3876	2	4	0	0	9	8	6	7	6	4	4	4	4	4	3	2	2	3	3	3	1	0	3	6	4	4	3	1	5	0	8	0	7	3	3	4	1	0	3	3	3	1	2	5	8	0	19	4	7
CARMIL1_3881	183	142	109	78	217	277	151	221	305	183	137	141	270	195	245	201	195	140	177	163	114	94	257	217	182	172	257	154	204	134	217	177	198	95	152	150	106	81	169	169	210	130	106	110	250	201	432	152	283
LRRC41_3882	279	220	150	102	297	343	204	254	305	228	156	157	184	223	349	253	231	186	259	225	135	130	276	325	212	335	353	182	227	141	296	207	208	94	192	287	123	121	270	232	308	140	150	174	286	306	695	130	304
LSM2_3891	576	483	224	211	564	792	415	587	815	595	249	368	584	554	566	585	434	369	441	388	290	261	766	745	651	473	625	458	442	327	527	372	647	260	492	390	202	86	495	331	493	325	132	233	611	654	882	481	441
LYRM1_3916	781	588	380	328	839	991	585	684	965	773	550	427	629	654	863	783	584	475	730	595	391	319	851	835	658	696	925	525	587	444	748	496	673	414	623	615	275	187	608	601	779	369	381	421	848	802	1161	606	682
MALT1_3941	374	279	187	146	359	440	268	387	561	340	214	246	323	307	374	301	256	221	319	221	153	148	324	304	314	256	377	244	212	203	316	228	261	153	241	247	171	95	302	227	298	172	191	183	336	349	536	226	360
MAN2B1_3947	302	210	138	126	286	369	249	290	392	303	150	156	191	239	266	267	235	155	250	241	152	147	357	326	290	244	420	163	257	149	361	231	313	134	251	215	123	80	278	247	360	124	136	179	282	337	548	248	294
MAP2K5_3975	26	11	12	12	27	38	4	29	33	28	9	18	29	14	25	21	15	12	30	19	5	14	24	37	17	38	33	19	10	13	24	19	31	17	15	10	7	2	19	14	40	10	11	13	29	44	45	23	27
MAPK1IP1L_4001	9	7	2	5	6	9	1	5	5	5	4	4	13	2	11	9	8	6	11	9	4	2	10	21	19	8	13	6	5	6	9	8	8	3	6	5	5	1	14	3	8	3	7	1	11	9	19	3	8
MAPK3_4002	33	48	18	17	54	80	33	45	81	55	22	31	42	47	58	49	28	30	33	35	26	13	76	63	59	51	65	36	27	28	63	49	51	8	48	38	20	21	49	48	66	38	27	46	49	42	112	47	59
MAPKAPK3_4013	51	50	32	33	69	73	36	63	94	58	30	48	48	51	55	68	63	51	61	48	40	24	60	87	77	54	78	30	50	38	72	53	73	30	42	55	34	19	74	53	75	23	34	46	81	62	112	70	51
MBD4_4052	186	112	85	92	171	173	139	127	263	133	100	78	146	147	193	139	126	103	160	163	69	80	127	159	142	129	166	131	118	76	165	103	188	63	108	141	63	40	147	121	165	103	66	101	177	162	231	92	170
MBOAT7_4061	24	12	8	3	8	18	21	15	17	10	8	11	18	10	12	12	12	8	8	8	3	9	17	10	14	7	13	15	12	6	25	13	24	6	13	11	10	2	13	12	6	11	7	3	16	13	32	17	20
MBTPS1_4066	54	31	19	32	39	87	54	33	51	49	28	26	34	38	61	55	34	44	73	43	24	16	44	44	29	31	40	18	35	32	40	29	36	4	39	25	19	7	35	38	71	23	25	30	47	53	96	33	44
MCM3_4072	980	913	544	465	936	1230	856	1077	1259	893	638	599	976	930	1197	1051	904	746	966	750	480	427	1011	1098	908	914	940	726	754	527	956	651	952	542	771	800	468	300	977	716	1007	561	574	521	933	1009	1625	742	1045
MCM7_4079	422	445	244	208	503	659	405	557	684	432	299	287	507	496	625	555	458	407	561	395	257	198	532	557	524	451	540	358	335	280	556	395	471	296	415	449	244	181	575	410	514	308	249	278	498	534	762	408	519
MCOLN1_4080	28	22	24	20	34	64	27	36	50	34	15	25	34	36	43	31	29	31	49	43	11	16	48	42	37	31	59	39	31	29	46	29	53	9	27	32	21	11	31	23	43	25	18	19	24	51	95	23	47
MDH1_4087	1406	659	524	358	863	1119	679	688	1098	673	567	413	629	679	1266	688	629	581	900	778	409	640	776	1235	648	1174	1118	735	632	592	761	530	898	424	653	884	288	221	534	692	1112	555	415	320	1120	971	1485	530	637
MELK_4117	35	49	19	8	37	57	27	33	74	35	27	28	31	44	32	34	34	22	27	22	17	12	29	45	38	33	28	22	27	14	26	34	37	31	36	28	12	11	37	16	35	25	10	16	36	40	47	14	30
MEST_4122	23	19	9	12	49	45	19	36	29	17	16	8	30	28	32	30	22	17	17	19	17	7	21	27	29	33	27	14	17	21	32	14	29	8	24	24	6	6	16	20	20	7	15	15	33	35	24	19	30
METRN_4129	114	84	34	41	97	134	57	92	159	90	55	67	71	128	118	88	58	62	96	79	45	39	124	123	91	116	108	60	77	67	129	74	91	40	73	72	29	38	111	89	102	52	47	62	112	99	228	74	105
MFSD10_4149	38	31	13	19	47	50	38	33	38	37	22	24	32	26	62	30	27	32	41	19	19	18	53	31	29	30	52	22	31	35	34	46	50	24	33	38	16	3	35	30	33	13	16	28	44	28	74	38	35
MIF_4173	543	485	310	246	644	870	504	558	689	455	382	320	399	425	784	628	564	378	568	517	372	320	830	798	610	650	800	400	446	380	656	440	562	279	558	492	269	160	580	559	695	322	265	359	631	764	1040	413	680
MPZL1_4249	3	4	3	6	1	4	6	3	6	1	1	3	1	1	8	4	3	3	1	0	1	0	4	2	7	3	1	2	1	0	0	3	3	1	3	2	0	0	1	4	6	0	2	2	1	2	16	2	0
MRPL12_4260	585	494	342	283	649	752	431	618	765	547	370	346	407	405	785	609	532	417	567	510	297	260	697	666	485	663	882	368	484	352	797	444	536	202	473	541	254	207	624	534	714	276	342	548	508	674	1304	433	726
MRPL13_4261	1889	1243	898	703	1689	2048	1408	1664	2138	1419	940	929	1750	1343	1671	1247	1313	954	1460	948	706	731	1694	1669	1423	1375	1699	1183	1089	1036	1416	1161	1419	716	1127	1050	640	391	1278	992	1694	817	774	752	1547	1508	2064	1135	1514
MRPL53_4285	20	11	6	8	13	38	7	17	30	11	11	20	8	14	18	26	21	9	11	18	6	15	15	19	26	15	27	13	16	11	21	15	19	5	17	10	11	3	30	15	23	13	3	6	28	20	19	8	11
MRPS17_4291	588	403	293	242	567	670	438	515	563	463	312	289	417	400	561	507	365	348	465	382	217	152	452	433	311	377	604	347	299	234	433	369	421	260	424	327	197	162	413	417	545	259	278	281	528	440	599	348	467
MRPS23_4296	17	4	11	10	1	8	3	6	17	6	5	0	0	0	12	5	4	1	9	9	1	9	14	18	9	10	14	1	1	7	17	3	4	0	9	3	2	1	4	5	10	3	1	2	12	11	11	6	1
MSH6_4310	107	82	39	43	141	127	62	90	159	74	50	60	86	91	102	76	59	54	72	71	42	34	98	112	37	108	80	73	67	37	101	72	89	50	67	94	49	15	51	67	99	34	39	29	91	75	140	54	76
MT2A_4334	2215	2215	1295	1065	2724	3750	2362	2563	3221	2682	1766	1640	2376	2780	2507	2425	2199	1537	1641	1601	1444	1131	3058	3011	2612	2382	3023	2028	1997	1564	2585	1999	2686	1525	2307	1777	960	763	2196	1762	2417	1524	1101	1347	2819	2915	3330	1896	2537
MTA1_4336	161	167	129	84	221	250	142	244	240	246	116	123	143	199	239	223	163	151	233	152	88	83	242	222	191	191	283	122	141	127	266	160	174	108	157	156	79	47	194	156	240	124	95	156	210	228	494	126	239
MTHFD1_4346	282	180	103	108	195	297	201	249	326	173	132	152	216	160	215	212	179	141	265	178	85	100	232	232	200	190	253	158	186	114	219	158	215	79	200	154	71	75	168	165	265	130	127	118	263	262	317	157	230
MTMR2_4353	44	31	14	14	49	54	42	37	44	52	19	27	26	34	55	43	32	32	35	31	24	19	38	40	38	31	43	44	29	32	36	27	43	10	25	40	27	20	35	23	39	19	30	31	44	50	51	30	49
MVP_4379	83	67	60	61	122	134	79	128	182	72	58	82	96	88	125	108	85	79	107	74	51	64	83	127	81	92	151	49	85	54	136	83	112	39	86	70	45	28	94	93	123	35	43	63	126	102	229	71	128
MYBL2_4391	12	8	10	0	21	20	20	8	17	13	7	9	6	11	23	11	20	21	27	11	8	4	7	15	12	17	17	9	10	8	8	14	12	1	12	17	9	3	19	9	18	11	6	11	22	12	15	7	15
MYCBP_4395	7	9	1	0	5	1	3	2	9	5	1	4	0	6	4	10	6	2	7	6	0	4	0	4	5	3	1	2	2	0	0	2	0	1	7	2	1	0	6	4	3	2	2	4	8	9	9	3	1
MYLK_4414	623	404	293	243	635	748	469	476	662	470	373	336	452	500	707	536	480	370	564	469	295	306	620	721	460	662	713	358	423	285	576	305	581	248	435	490	236	174	431	432	614	333	309	234	667	634	935	382	496
MYO18A_4418	6	5	1	1	7	3	5	6	3	6	1	3	4	3	5	4	4	1	2	0	2	1	6	5	2	4	2	8	2	2	2	1	2	2	1	4	1	1	5	2	1	5	1	2	6	4	12	2	3
NARFL_4450	79	47	19	16	77	92	45	84	101	61	32	26	55	49	68	50	67	39	51	43	36	21	67	75	61	74	73	46	35	48	95	32	78	32	74	45	23	18	74	53	55	27	30	35	64	59	138	56	60
NCK2_4492	13	4	2	2	4	3	5	11	7	4	16	3	10	6	8	15	5	7	15	5	5	3	11	17	6	8	10	2	7	2	3	3	14	6	4	5	8	3	8	10	8	3	3	7	8	9	23	11	16
NDUFA1_4514	3388	2520	1594	1442	3596	4157	2949	3350	4102	3233	1953	2063	2887	2731	2883	2709	2422	1912	2103	1954	1572	1380	3608	3649	3484	2920	3691	2589	2488	2066	3012	2311	3192	1875	2665	2168	1117	915	2519	2228	2956	1545	1564	1684	3365	3297	4402	2445	2885
NDUFA13_4515	1041	795	522	437	1042	1402	769	1054	1210	1038	556	564	765	801	1032	931	664	587	726	726	505	443	1218	1010	1111	1016	1210	601	748	522	1027	790	872	481	867	659	375	257	919	752	986	437	462	641	980	1040	1573	634	990
NDUFV2_4530	1876	1538	898	762	1882	2313	1475	1713	2279	1838	1120	1080	1432	1575	1769	1561	1338	1069	1276	1130	976	741	1999	2040	1896	1628	1995	1328	1334	1111	1701	1214	1676	994	1485	1192	631	481	1293	1255	1767	939	868	932	1932	1863	2334	1432	1666
NENF_4541	330	261	204	146	362	484	292	379	486	339	229	252	318	352	337	325	311	239	238	186	189	137	422	365	405	353	494	250	296	248	340	253	399	180	293	217	136	96	301	288	318	201	171	223	385	445	535	314	343
NFE2L2_4564	1616	1340	1008	724	1673	2199	1373	1726	2075	1650	904	1077	1740	1519	1983	1697	1468	1265	1555	1226	791	732	1718	1602	1298	1399	1792	1186	1114	928	1612	1193	1347	717	1281	1267	692	554	1381	1254	1724	982	847	942	1539	1672	2515	1042	1618
NFIL3_4565	286	202	140	145	303	382	190	291	366	266	161	184	304	230	278	278	269	174	310	175	135	138	277	337	218	269	331	194	216	208	297	222	265	146	180	215	124	77	215	178	246	175	122	168	267	293	447	170	286
NFKB1_4566	286	267	203	164	330	431	258	320	476	321	211	184	319	292	418	334	252	221	319	301	172	141	333	337	284	314	348	223	267	177	330	192	285	127	242	261	112	92	267	262	381	163	174	170	349	334	480	252	360
NFKB2_4567	50	27	29	31	71	64	68	48	50	33	57	19	30	32	74	66	60	37	91	48	26	26	59	67	41	69	87	32	38	27	87	28	44	19	36	50	24	18	64	47	68	22	44	56	57	75	155	42	76
NFKBIA_4568	120	70	62	55	119	146	104	127	163	78	58	70	100	82	113	108	85	52	114	79	46	55	122	96	116	93	80	71	80	90	107	71	138	45	77	90	42	29	81	71	102	75	51	62	125	99	145	84	117
NFKBIB_4570	118	130	69	53	142	179	93	138	159	120	51	91	103	121	151	118	108	80	141	83	57	41	136	151	128	113	151	93	84	70	165	83	124	80	99	96	64	34	122	107	120	60	45	79	109	138	235	101	126
NFKBIE_4571	77	38	35	25	84	75	47	50	78	68	36	29	36	67	55	37	53	48	58	37	27	19	73	79	37	47	81	27	35	53	74	38	57	33	42	61	22	17	61	47	58	27	32	37	44	61	99	38	84
NIPSNAP1_4593	17	8	5	7	15	24	18	11	44	8	6	11	11	15	13	20	8	2	7	15	9	8	7	16	12	13	6	6	12	11	8	6	17	3	10	17	5	3	17	8	16	5	3	10	9	13	21	18	10
NISCH_4595	39	30	16	11	40	48	28	35	30	22	12	13	10	12	33	37	22	24	38	15	17	10	29	49	17	45	34	30	13	21	31	22	35	23	21	34	15	13	29	24	43	17	16	15	34	29	47	30	36
NISCH_4596	56	43	42	30	60	122	63	51	76	59	38	45	49	68	101	67	51	46	84	65	43	34	92	72	51	75	75	33	53	30	63	62	77	25	35	59	37	28	101	32	94	31	35	43	48	63	146	59	81
NISCH_4597	50	41	24	27	65	74	55	76	81	51	25	47	41	53	61	50	48	40	76	47	33	31	48	83	43	63	98	34	49	38	66	45	67	28	43	43	22	18	49	47	83	38	32	33	81	87	149	44	82
NIT1_4598	527	428	296	216	567	713	473	512	668	558	281	305	524	510	543	520	432	361	585	381	271	246	662	565	543	512	744	459	389	355	590	370	510	310	420	405	254	185	466	346	550	362	298	371	565	653	845	473	586
NOC3L_4620	373	302	241	158	376	490	248	389	429	267	178	235	345	309	425	368	332	262	377	262	161	157	393	375	304	282	407	227	251	208	293	248	335	127	232	260	161	121	299	312	404	220	177	210	350	363	612	232	380
NOLC1_4626	375	322	227	173	353	468	294	383	411	291	205	170	316	338	439	363	285	272	331	305	169	172	362	423	291	362	384	291	248	215	330	209	257	150	235	301	159	105	262	255	403	238	163	161	356	345	513	210	274
NOSIP_4639	279	192	123	112	301	434	204	313	319	267	172	197	242	266	371	331	222	199	223	215	154	107	423	380	355	303	363	213	217	189	407	234	311	130	247	232	120	39	282	191	288	139	82	153	353	375	729	206	243
NPC1_4646	547	474	338	264	621	742	551	650	859	569	352	451	690	514	714	597	482	403	555	378	230	282	626	578	455	568	591	405	394	335	559	389	512	285	381	423	259	209	477	447	553	323	274	329	555	675	782	443	582
NPDC1_4650	1	3	1	0	0	2	0	2	1	3	2	0	3	1	0	0	1	2	3	1	0	0	1	0	0	1	3	2	1	2	1	0	0	3	0	2	0	1	0	0	1	0	0	2	2	1	5	0	0
NPEPL1_4651	23	26	11	12	32	21	16	27	25	37	15	17	19	29	29	31	17	16	33	23	15	6	30	28	22	32	35	12	16	27	41	18	28	32	22	29	8	12	30	17	31	15	14	19	23	34	53	17	45
NPRL2_4660	386	293	235	200	582	584	360	450	681	411	253	298	452	459	476	547	336	355	408	290	174	180	523	468	454	411	534	411	390	280	463	338	452	231	335	327	252	140	366	367	395	232	247	244	462	499	730	349	518
NR1H2_4670	216	194	114	94	226	364	168	215	315	252	152	175	206	201	326	258	192	174	229	208	146	109	305	286	279	311	344	153	216	194	285	192	229	108	196	202	127	71	225	218	231	144	119	190	269	286	524	244	268
NR2F6_4684	40	17	18	13	40	36	22	37	47	29	27	28	18	24	27	35	23	16	35	27	20	24	29	28	22	30	40	21	21	14	43	16	27	11	28	18	11	13	23	14	40	14	15	19	31	46	54	33	38
NT5E_4738	13	3	4	0	10	12	7	5	11	1	8	1	5	4	8	5	7	4	16	10	1	1	5	13	6	8	11	8	9	2	13	3	8	0	10	2	4	3	4	4	6	13	2	4	4	10	24	13	4
NUCB2_4744	112	89	63	35	82	143	68	72	165	97	76	80	64	75	99	89	67	70	108	80	38	38	84	98	97	86	99	69	49	57	89	80	91	56	63	73	41	19	90	65	103	59	39	52	110	88	136	69	83
NUP107_4770	27	8	9	5	18	7	10	7	8	12	7	8	14	8	8	11	19	12	17	11	10	6	14	22	14	19	13	11	12	11	16	9	5	3	7	13	8	5	8	7	11	9	5	10	9	9	14	12	10
NUP37_4777	16	11	6	4	11	11	7	2	11	3	4	6	8	9	15	11	5	4	10	9	0	4	5	14	11	13	11	7	3	5	18	5	13	14	8	10	2	1	6	8	16	9	4	4	13	8	19	6	5
NUP85_4781	87	43	39	45	86	102	57	81	114	76	42	44	72	73	119	77	67	52	106	65	39	46	69	75	74	65	68	54	64	56	58	43	60	33	50	42	32	27	57	68	101	37	32	46	81	83	137	74	69
NUP88_4782	166	109	113	61	165	192	92	148	238	149	109	123	193	138	187	153	156	118	191	139	88	84	151	147	126	149	139	97	110	90	146	107	138	82	93	125	72	49	112	105	184	96	70	67	181	160	239	102	209
NUP93_4783	5	11	3	5	11	8	6	3	13	3	6	4	6	5	4	5	4	3	3	4	3	2	16	4	10	6	3	6	3	1	4	1	3	3	3	3	2	1	10	5	5	3	3	2	16	9	15	4	7
OPHN1_4811	5	2	2	0	0	5	4	1	2	1	0	1	3	1	1	1	2	1	2	1	1	2	1	2	3	0	0	0	0	0	0	0	2	0	3	5	1	0	0	0	0	0	0	0	0	0	4	5	2
OPN3_4813	75	39	29	34	60	108	60	60	80	71	34	44	53	49	102	90	71	33	73	55	33	40	87	58	61	72	84	63	41	47	100	55	58	30	55	38	27	16	59	54	71	35	36	51	66	64	112	73	66
ORC1_4828	6	5	7	5	9	15	7	1	14	9	14	0	10	7	14	3	4	5	5	10	9	8	12	4	7	7	6	6	5	5	6	4	4	4	1	7	3	1	8	8	6	6	6	3	9	7	17	8	3
ORC6_4832	16	16	2	5	12	14	8	3	22	8	7	3	23	6	7	12	7	8	14	7	3	5	6	10	13	13	9	6	3	11	4	7	8	1	10	12	4	3	9	8	14	5	4	6	8	13	14	4	11
ORM1_4833	6022	4470	2800	2405	5691	6868	5029	4844	6664	4960	3508	2808	4275	4101	5080	4810	4562	3513	4803	4171	2923	2949	6372	6796	6071	5304	6593	4330	3940	3674	5005	4152	5177	2875	4167	3965	1798	1322	4061	3951	6329	3190	2899	2553	6486	5502	7016	4054	5044
OST4_4852	4027	3356	2310	1839	4574	5316	3225	3965	5362	3793	2340	2414	3414	3675	4697	4367	3613	3050	3968	3387	2085	1919	5142	4379	3563	4229	5551	2687	3198	2522	4517	3135	3629	1812	3546	3252	2117	1367	4047	3343	4411	2070	2247	2805	4028	4560	7165	2940	4988
OXSR1_4880	103	79	68	42	105	145	80	105	149	95	60	55	107	69	102	115	92	61	142	64	47	52	94	104	106	91	92	62	80	67	107	74	86	45	71	60	41	23	76	63	103	51	40	67	110	121	159	75	87
P4HTM_4891	41	21	15	16	24	33	26	28	25	23	14	21	18	22	19	37	24	25	30	28	13	19	18	33	20	31	35	17	22	9	26	14	23	12	21	16	12	8	12	16	41	11	14	13	28	26	58	16	14
PACSIN3_4896	11	9	4	3	13	15	10	11	3	8	3	5	6	5	12	13	11	5	14	5	2	6	7	5	1	8	16	5	2	3	12	5	7	1	9	5	4	1	4	8	10	8	7	3	9	5	15	10	15
PAF1_4900	8	6	9	4	1	16	17	7	15	8	2	4	8	3	20	10	8	9	10	10	3	4	4	19	7	7	10	2	4	5	8	6	22	4	9	3	2	3	13	7	10	8	12	12	9	14	19	3	10
PAFAH1B3_4904	27	14	15	5	36	33	21	34	46	9	8	14	25	18	30	19	15	9	65	13	11	16	25	29	15	24	26	9	15	12	32	11	11	7	22	15	4	6	33	17	24	14	23	22	20	17	49	28	33
PAIP1_4909	28	16	12	11	29	22	14	22	22	10	15	22	10	19	14	20	19	5	9	16	14	10	22	24	16	19	16	8	11	9	15	12	22	4	18	10	10	5	14	17	21	9	8	5	20	9	32	11	14
PAK4_4916	2	0	4	1	4	12	4	2	1	6	2	2	5	0	3	3	5	2	8	2	0	0	3	2	0	5	0	2	3	0	3	2	6	4	2	1	3	0	2	2	4	5	1	4	1	5	4	1	2
PAK6_4917	1	1	1	0	2	0	4	0	0	0	2	0	1	3	2	0	0	0	1	1	1	0	1	3	0	0	2	1	0	0	0	0	0	1	0	1	1	1	2	2	2	0	0	1	0	1	2	2	2
PAPD7_4925	26	16	17	16	28	31	15	28	33	19	21	19	24	33	34	30	30	14	34	23	15	15	20	22	18	29	36	10	13	14	24	11	28	3	22	24	12	10	28	24	23	20	14	14	40	38	49	28	29
PARP2_4940	20	12	5	13	17	24	26	13	31	12	6	8	24	13	13	23	14	15	36	15	15	11	21	12	20	10	12	11	15	7	9	18	22	10	15	9	8	4	14	21	20	10	5	6	16	15	28	15	18
PAXIP1_4950	8	13	5	3	20	20	13	22	32	8	8	7	21	11	24	18	12	6	30	13	6	5	20	20	7	15	10	14	12	10	21	8	13	2	13	16	8	5	11	16	14	4	14	7	23	25	31	13	17
PCBD1_4953	2	3	1	0	4	2	2	4	0	3	1	0	1	2	3	3	3	3	7	3	2	3	3	9	1	0	0	8	0	3	3	0	2	1	3	4	0	0	1	2	5	2	2	1	6	3	7	3	7
PCCB_4958	111	69	38	46	83	113	54	93	120	94	52	59	51	67	86	85	79	61	131	70	52	48	102	83	62	59	100	68	67	56	102	48	65	36	72	63	40	25	63	63	98	37	45	54	90	77	149	58	110
PCDHA9_4965	7	1	1	1	3	3	2	5	9	9	7	2	6	5	5	1	2	1	14	3	0	2	2	7	3	3	8	8	4	3	7	3	3	0	6	1	1	3	5	4	3	3	3	4	3	5	11	8	1
PCDHAC2_4966	32	15	10	10	21	31	18	27	55	19	13	12	24	23	23	30	25	17	25	22	18	8	22	20	19	32	19	18	18	9	23	11	29	5	15	21	4	10	30	11	14	9	15	12	20	38	64	19	29
PDIA5_5037	187	106	85	81	173	210	156	152	246	157	82	84	152	123	160	145	115	102	217	128	85	88	183	165	136	131	171	103	108	88	134	73	147	66	103	105	67	46	75	92	169	70	75	93	204	139	234	91	139
PDLIM1_5041	1103	617	385	365	887	1061	724	882	1114	764	616	533	786	684	856	789	704	563	951	695	462	435	901	833	736	742	946	636	558	564	789	592	813	491	635	650	272	247	592	578	1038	438	397	379	990	803	1010	616	869
PFKL_5083	38	64	22	18	58	70	48	59	55	57	24	22	55	29	59	64	42	33	64	30	19	27	62	71	71	47	70	31	46	34	51	46	62	26	47	27	16	8	52	32	59	40	24	64	80	82	133	40	68
PGM1_5095	600	428	258	226	570	766	375	490	675	449	323	317	404	391	688	545	491	406	586	503	271	264	556	557	481	482	634	332	337	340	445	309	484	193	430	428	226	165	400	403	631	258	304	333	614	575	1069	439	574
PHKG2_5120	0	1	2	1	0	0	0	3	0	1	0	3	2	1	0	0	1	1	1	0	0	0	0	6	0	0	0	0	0	3	1	2	0	0	5	0	1	0	0	0	4	0	1	1	0	0	0	5	0
PHOSPHO1_5125	13	7	5	3	17	35	9	21	24	17	8	11	13	10	24	16	12	4	14	12	7	14	31	19	11	20	29	10	14	12	34	16	16	9	13	26	2	5	18	9	17	10	6	8	15	16	36	12	16
PIH1D1_5136	43	36	12	15	37	51	33	55	39	46	26	9	30	35	32	37	37	31	45	29	16	23	51	49	49	26	70	28	41	29	45	27	52	20	34	30	20	10	31	45	52	26	13	22	35	37	67	27	45
PIK3C2B_5140	1	1	6	0	0	1	9	4	6	2	2	3	4	10	0	1	2	0	8	1	0	0	10	0	1	2	5	1	6	0	11	2	2	0	2	3	1	1	4	1	13	2	0	1	6	2	4	6	9
PIK3R3_5150	5	1	1	3	8	18	11	2	9	5	0	2	6	1	4	4	1	0	7	4	2	5	8	4	2	4	5	4	5	6	8	5	9	5	3	7	3	1	2	7	3	5	0	4	4	3	6	6	7
PIK3R4_5151	72	63	42	35	89	111	58	77	124	73	52	37	73	65	110	70	65	47	72	62	36	37	91	102	77	76	61	48	60	36	66	67	75	34	61	67	27	23	67	64	91	47	28	35	88	81	106	50	69
PIN1_5152	75	71	36	69	108	149	67	91	116	69	70	69	105	85	126	116	83	75	87	70	66	39	95	99	112	90	130	61	76	49	84	82	102	61	76	87	41	31	94	94	109	64	49	56	121	96	134	107	148
PIP4K2B_5156	33	23	16	15	38	42	34	42	61	46	21	21	25	22	54	42	35	34	39	44	12	22	37	34	42	24	54	23	24	17	31	18	45	18	20	26	14	16	43	21	43	16	17	33	18	42	93	25	21
PKIG_5162	1	0	0	0	0	2	5	2	4	3	0	4	1	3	5	0	0	1	2	1	0	1	0	1	0	0	3	0	1	0	3	1	2	0	0	1	1	0	0	0	0	0	0	1	0	0	6	0	1
PLA2G15_5170	4	4	11	3	9	19	7	2	9	12	2	3	7	12	10	10	7	7	11	6	6	3	10	18	6	10	5	8	4	7	11	9	5	4	10	6	3	6	13	5	7	0	3	3	17	5	9	8	8
PLA2G4A_5172	36	13	9	9	16	16	18	34	38	20	22	6	27	10	20	19	17	22	19	16	10	14	24	18	8	12	32	11	9	5	20	14	11	10	6	20	4	8	16	10	21	17	8	14	11	13	32	17	27
PLAU_5178	0	0	0	0	1	1	0	1	0	0	0	0	0	3	3	1	1	6	2	0	0	0	3	3	0	1	2	0	0	1	0	0	6	0	1	1	0	0	1	1	0	1	2	1	0	1	0	0	2
PLEKHJ1_5191	63	42	37	37	68	115	46	70	62	80	38	36	40	53	65	52	58	46	49	50	32	27	58	69	61	74	68	50	36	42	92	44	52	44	58	54	19	15	41	60	63	31	37	48	88	63	114	28	77
PLOD3_5204	74	66	46	29	89	88	49	82	93	63	55	25	29	54	97	47	71	44	83	72	39	37	75	83	51	93	103	34	40	30	74	75	56	21	61	73	25	25	68	51	90	41	46	45	79	90	157	45	64
PLP2_5208	781	638	374	377	853	1086	693	809	1157	810	565	515	725	724	852	769	673	575	655	562	433	348	950	1043	857	769	1017	631	703	472	893	611	941	423	735	689	336	203	768	677	872	410	341	443	920	892	1411	662	782
PLSCR3_5215	40	31	18	12	46	46	25	24	39	32	16	17	34	24	42	44	38	31	46	25	21	14	37	38	18	28	60	36	29	16	42	20	17	12	41	36	15	16	38	30	40	15	25	26	36	53	87	28	55
PMM2_5224	202	137	84	65	222	220	153	171	248	156	143	102	115	145	202	151	121	120	187	143	71	69	159	235	153	153	183	131	141	109	159	104	159	93	135	152	52	36	126	139	180	103	69	81	167	190	259	110	136
PMVK_5228	16	21	12	3	12	32	13	17	13	15	10	22	13	7	19	24	17	17	14	14	10	5	10	27	11	10	17	17	9	6	22	14	8	7	10	24	8	7	25	19	17	4	12	9	18	22	38	16	19
PNKP_5229	325	313	209	178	394	486	368	382	425	380	191	171	249	374	522	423	283	250	403	308	170	161	427	382	284	402	471	293	300	219	432	232	272	184	266	314	186	142	433	321	387	208	221	293	384	431	874	285	470
POLB_5242	131	91	60	80	127	169	116	141	169	145	97	41	133	95	140	152	94	77	125	99	77	40	171	147	173	96	136	77	92	76	132	75	140	46	96	93	57	36	87	90	143	62	80	66	132	122	193	94	91
POLR1C_5255	47	45	23	15	54	77	39	59	72	51	46	28	71	59	69	48	36	45	54	30	36	36	61	74	37	60	68	39	46	16	67	29	59	31	54	33	24	15	40	26	51	29	24	35	59	57	98	53	85
POLR2I_5260	127	68	52	52	148	113	116	104	152	105	76	67	102	79	115	116	84	67	75	75	47	41	128	115	129	119	151	67	85	59	84	95	103	56	109	108	24	34	98	76	105	50	66	73	138	114	112	84	112
POMZP3_5273	2	6	2	1	8	4	2	3	12	3	5	5	2	1	3	6	2	4	11	5	1	0	0	4	2	4	4	3	5	2	4	5	11	1	4	3	2	3	11	1	8	3	3	4	3	8	3	3	1
POP5_5282	211	137	75	65	164	175	109	143	198	155	98	67	141	116	166	152	113	85	139	110	69	79	160	164	143	155	170	88	114	92	115	97	143	71	104	94	51	49	117	91	154	83	70	71	132	165	164	100	161
POU5F1_5291	0	0	0	1	2	2	0	2	0	4	0	0	1	3	4	0	2	1	0	0	1	1	2	0	0	1	4	1	0	0	0	2	3	2	0	1	1	1	3	2	1	0	0	1	0	1	4	2	1
PPARD_5301	45	28	17	12	45	65	39	45	53	27	32	21	39	44	54	65	26	33	72	45	18	25	60	39	60	39	46	25	18	27	41	27	52	23	30	37	21	21	47	22	49	19	18	30	59	71	128	34	43
PPARD_5302	1	0	0	1	0	2	2	4	6	0	5	3	0	1	1	0	1	0	2	1	0	1	4	1	3	4	0	1	0	0	2	0	0	0	2	4	0	0	1	2	0	1	1	1	1	1	3	0	0
PPIE_5325	185	130	84	75	190	235	164	138	251	155	99	113	121	149	188	165	129	101	165	126	76	86	161	181	150	171	202	96	118	98	128	122	146	79	122	107	69	51	126	98	195	78	70	70	184	166	265	111	160
PPOX_5336	6	1	4	2	2	6	2	8	5	7	1	2	1	8	7	12	6	1	10	3	1	6	12	1	9	2	10	4	7	8	6	4	6	2	2	2	0	2	4	7	4	6	6	8	5	4	9	7	4
PPP2R5E_5368	25	18	16	12	34	32	12	23	34	12	8	16	37	12	22	19	16	7	19	14	8	12	19	19	17	20	26	21	9	16	26	13	26	8	9	14	10	5	13	18	22	11	9	14	27	18	37	8	5
PRCP_5384	22	11	9	10	15	24	12	11	32	8	1	6	9	11	11	7	12	3	12	6	11	8	12	16	7	15	11	1	4	10	11	11	7	2	8	6	6	6	9	12	18	8	5	6	13	15	28	12	8
PRKACA_5404	288	196	126	92	292	291	194	223	330	210	152	155	206	233	233	243	185	162	246	175	104	116	252	267	204	193	325	187	149	139	253	147	234	95	211	187	110	62	203	172	244	122	125	130	260	246	387	165	242
PRKCH_5429	12	5	2	1	6	19	12	4	28	9	7	14	4	5	3	11	3	12	10	3	6	2	22	10	1	4	15	2	5	3	3	9	7	3	5	8	2	1	6	3	26	6	1	6	16	8	13	10	7
PRKCQ_5430	3	2	1	1	4	6	5	8	8	1	2	2	11	5	6	2	6	2	4	2	1	2	4	7	7	7	0	5	6	4	2	0	7	3	1	1	0	2	4	2	5	3	6	1	6	3	6	0	9
PRR15L_5469	25	4	5	2	0	5	5	7	16	3	1	4	9	11	13	12	6	1	7	9	1	3	3	15	6	6	18	3	11	13	2	7	15	2	5	7	1	4	4	4	8	3	6	9	12	9	12	5	8
PRR7_5473	136	86	59	54	130	190	106	138	167	106	58	97	112	131	173	133	98	81	178	105	55	46	150	203	115	138	150	92	89	99	159	103	178	79	119	87	70	27	106	99	124	59	68	80	135	114	216	123	177
PSAP_5489	467	389	255	246	524	686	330	513	656	481	305	293	345	454	519	438	367	318	478	410	266	226	550	527	411	516	689	309	371	319	584	357	452	173	378	412	200	146	464	415	495	228	245	390	443	518	945	363	516
PSENEN_5496	88	67	44	46	109	147	77	110	116	83	50	43	67	98	131	89	76	82	92	100	63	47	78	110	63	101	122	78	84	76	100	82	95	43	81	83	40	28	101	103	99	41	43	58	107	104	144	70	91
PSMA7_5506	1535	847	633	489	1245	1397	1018	1107	1527	1032	707	651	1157	981	1305	1153	939	742	1557	871	576	589	1170	1168	963	973	1263	816	736	748	1140	711	953	477	956	879	486	394	956	795	1316	667	587	650	1229	1136	1700	798	1107
PSMB10_5508	2	1	0	0	0	2	2	1	4	0	0	2	1	0	3	2	2	2	2	0	0	0	0	2	0	3	5	4	0	0	5	0	0	0	3	0	0	0	0	0	0	0	0	0	0	1	2	0	0
PSMB3_5511	701	640	422	331	868	1066	600	766	957	817	493	508	762	797	821	752	624	494	666	536	342	357	1007	916	792	717	911	611	646	482	751	568	846	452	655	603	349	210	775	596	756	376	395	405	783	816	1070	651	682
PSMB8_5515	1	0	2	0	5	2	0	5	3	1	2	1	6	0	5	1	2	0	6	1	2	0	5	5	3	1	1	0	2	1	3	0	0	0	1	3	3	0	3	3	2	0	2	2	3	4	1	1	0
PSMC6_5518	116	68	35	27	120	114	77	64	128	89	46	49	75	81	92	72	64	40	105	65	45	36	72	61	66	96	95	58	62	60	75	51	89	23	64	51	34	24	57	52	104	47	36	45	92	76	123	55	73
PSMD2_5528	31	41	21	14	30	31	31	18	41	23	16	24	26	12	32	18	23	42	42	23	27	22	31	36	28	18	30	16	25	12	57	17	36	13	42	23	17	10	33	35	48	13	26	13	36	41	74	21	27
PSME1_5534	125	89	54	53	119	161	103	110	146	93	85	71	129	100	124	122	93	72	123	71	43	51	116	93	87	93	104	101	89	68	95	80	73	45	84	78	36	32	128	83	125	66	63	67	108	111	178	91	91
PSME2_5535	536	339	263	188	498	627	399	473	635	418	265	317	465	370	479	428	358	300	621	355	239	228	509	456	402	370	517	320	367	284	500	310	454	228	304	288	214	151	349	289	513	277	264	255	441	412	707	332	413
PTEN_5553	31	8	10	6	16	29	15	3	31	10	7	3	9	3	18	8	7	10	12	13	6	8	8	22	10	17	15	14	9	4	13	5	17	6	3	10	1	3	9	18	23	7	3	5	16	15	41	7	5
PTK2_5583	73	72	48	24	90	137	75	77	132	88	57	63	85	52	89	97	50	47	65	83	45	48	64	89	74	67	90	49	74	43	79	50	78	31	70	63	38	13	60	49	93	48	41	36	88	95	116	55	74
PTK2B_5584	44	25	20	16	34	49	25	30	40	46	21	9	8	29	29	26	32	12	37	36	26	21	19	54	50	52	36	18	22	20	46	30	25	18	19	19	8	7	38	22	22	14	11	15	31	24	79	17	33
HACD3_5591	58	38	35	27	67	80	51	38	118	30	35	37	66	36	74	71	40	35	74	39	31	44	70	56	49	49	39	21	69	54	47	33	65	10	45	43	23	20	42	44	57	29	24	35	33	69	134	50	77
PTPN1_5592	28	17	14	16	42	73	53	42	81	36	29	26	47	41	44	42	19	29	52	37	20	14	47	38	35	24	30	18	22	18	40	35	26	12	31	27	21	11	29	32	28	23	17	21	38	51	73	46	30
PTPN6_5601	32	19	17	13	38	33	28	32	27	33	22	25	21	22	29	26	25	26	35	21	11	16	43	20	9	35	37	30	22	23	20	15	36	15	22	31	13	4	22	10	38	22	20	22	21	44	48	21	33
PTTG1_5623	33	48	20	14	38	49	31	40	54	19	34	23	41	32	47	32	30	38	26	24	23	22	45	57	53	38	47	31	37	30	33	22	52	26	41	48	13	10	33	32	42	29	24	17	65	53	55	29	36
PUF60_5625	71	52	32	21	73	93	55	54	72	58	22	28	61	60	69	54	34	38	87	42	21	25	66	34	36	60	65	18	28	24	58	44	42	24	48	44	19	10	68	54	68	31	28	44	45	57	129	51	61
PWP1_5638	56	42	24	17	36	52	34	48	86	35	21	16	19	30	55	43	44	17	74	39	19	14	50	33	25	33	62	22	21	31	46	18	48	10	25	23	21	14	33	24	51	15	17	12	74	44	56	17	38
PXMP2_5641	160	95	57	70	160	170	132	130	152	131	86	83	144	95	143	116	98	77	146	90	74	78	148	151	147	126	184	100	125	91	152	96	131	82	121	95	46	33	134	92	128	63	64	88	177	155	214	113	150
PXN_5642	15	25	13	15	34	38	15	30	26	15	10	7	17	30	26	31	18	6	33	15	6	14	13	20	13	19	28	12	21	25	29	14	30	4	22	16	9	9	23	21	33	10	8	20	21	25	46	23	24
RAC2_5695	95	89	48	55	134	165	80	77	105	90	62	50	56	98	135	113	91	80	121	88	49	46	139	128	103	127	166	61	79	72	118	62	103	37	100	98	49	37	111	77	116	61	65	99	106	110	194	53	139
RAD51C_5708	38	32	21	17	33	39	27	28	55	46	22	23	21	21	36	37	27	30	44	23	13	16	50	51	40	22	37	20	17	17	40	22	51	21	30	20	13	4	34	22	42	16	7	23	26	29	44	24	54
RAD9A_5709	77	40	31	23	79	76	64	52	78	47	48	24	26	52	71	51	34	29	87	47	21	35	58	43	52	65	75	55	54	27	89	42	54	21	44	28	17	15	51	46	83	28	26	31	56	60	105	23	73
RAI14_5716	38	18	16	6	30	34	34	28	45	28	21	16	36	21	21	23	25	25	34	11	15	9	20	22	26	10	23	24	28	13	22	22	21	18	15	15	12	12	22	19	25	13	10	16	27	15	45	22	20
RALB_5720	6	7	0	1	2	3	4	1	12	7	1	2	6	5	4	4	7	4	1	1	2	4	0	2	6	5	3	5	3	7	8	6	12	2	6	3	1	0	3	4	6	1	1	3	7	2	11	6	1
RALGDS_5721	2	2	3	2	1	18	3	2	6	5	1	4	7	5	2	5	16	6	3	7	3	2	7	4	5	4	1	9	0	2	6	4	0	1	5	12	1	2	6	3	2	2	4	2	10	11	9	1	4
RBM34_5768	32	23	11	17	29	40	32	29	39	33	28	47	26	20	22	25	37	24	53	28	11	19	38	25	18	16	31	23	15	15	42	19	26	8	25	23	13	13	22	17	34	18	29	19	31	38	50	30	30
RBM6_5774	238	169	138	93	230	269	150	262	270	186	109	130	162	175	240	238	157	159	217	192	100	96	204	192	194	177	257	141	177	95	250	119	217	65	165	156	96	47	191	164	253	112	81	139	170	239	436	128	230
RBX1_5781	5	11	3	5	6	14	8	9	21	12	7	3	12	2	11	19	6	10	9	10	9	3	7	13	9	3	18	11	5	7	11	7	8	3	3	8	5	3	3	8	6	3	2	4	11	4	13	6	2
RFC2_5805	18	15	23	9	33	16	28	21	47	13	12	7	16	15	31	13	10	19	42	23	1	9	38	22	9	25	18	5	10	10	10	7	22	6	15	7	16	7	10	16	15	3	6	9	23	17	24	12	33
RFNG_5813	64	42	27	41	75	94	38	78	60	34	38	45	42	38	58	48	59	27	83	70	30	19	63	49	67	40	52	29	49	42	56	53	53	27	62	53	21	22	60	39	70	32	39	38	68	55	100	38	47
RNASEH2A_5875	64	64	37	27	59	64	31	59	92	45	34	43	50	65	75	81	46	53	84	55	35	29	63	71	72	60	77	35	43	36	71	37	64	16	52	64	38	15	71	49	70	36	30	56	73	67	104	41	55
RNF167_5885	1461	1005	869	593	1547	1778	1249	1439	1617	1418	868	870	1219	1337	1381	1414	1072	864	1200	1032	718	669	1547	1552	1435	1419	1816	1046	1196	952	1524	1075	1450	762	1308	1065	616	451	1243	1029	1505	759	673	802	1385	1659	2341	1129	1382
RNH1_5893	44	48	19	19	53	76	28	33	74	35	34	23	20	40	68	51	55	39	57	60	33	27	48	42	31	57	73	31	32	36	77	25	57	13	49	55	29	12	44	55	63	23	36	57	33	39	134	28	43
RNMT_5894	39	36	17	10	43	80	30	35	84	32	20	23	45	44	56	45	41	29	46	28	23	29	47	43	38	31	34	42	25	27	35	38	48	17	29	32	23	24	39	19	38	19	28	26	51	57	59	45	33
RPA3_5906	182	98	80	69	112	176	112	136	229	99	128	70	109	145	150	129	127	95	145	105	89	54	162	165	173	91	137	110	100	89	120	95	166	103	136	108	59	44	155	101	200	86	59	64	139	122	187	114	130
RPIA_5911	8	1	3	7	3	12	7	2	8	3	5	4	2	6	4	7	2	8	5	4	2	4	4	2	2	12	7	1	1	11	9	8	1	1	5	6	3	0	11	8	6	8	1	1	19	12	8	3	9
RPL13A_5916	380	208	158	102	247	380	221	244	448	219	173	163	233	204	349	270	242	172	430	319	182	187	288	351	252	274	379	121	203	149	312	159	268	87	217	254	142	106	268	240	456	134	136	198	300	288	498	222	333
RPL24_5926	15950	12525	9359	7432	17897	21122	14048	16580	21689	15509	10177	11086	18569	14943	17422	14514	12921	10077	14006	9435	7722	7883	19900	19007	15593	14613	17533	13258	11795	10953	14205	11802	15205	9414	12360	10734	6601	4889	12001	10487	15819	10171	7493	7644	17162	16889	20180	11855	15456
RPL26_5927	3554	2294	1677	1378	3525	4162	2844	2894	4102	2636	1986	1814	2726	2546	2954	2535	2318	1713	2349	1791	1557	1552	3658	3487	3025	2817	3365	2229	2339	2064	2821	2117	3104	1784	2530	2061	993	805	2313	1995	3293	1774	1497	1426	3351	3374	4063	2489	2624
RPL3_5932	18408	13556	9756	7922	18428	24135	15175	18811	22330	16731	11258	10845	15725	15854	18549	18130	14569	11709	16721	13455	9344	8143	19516	19601	17881	17155	20673	12575	13616	10692	18564	11942	17385	8870	14674	13399	7163	5322	15129	13470	18979	9908	9422	10734	18430	20419	26129	13658	18485
RPL36_5938	1270	1094	802	618	1416	1816	1127	1352	1618	1370	875	779	1216	1184	1444	1375	1207	946	1459	1035	663	700	1645	1494	1351	1344	1627	1015	935	817	1372	957	1296	675	1231	1139	601	398	1158	1002	1550	776	642	751	1312	1515	1749	1047	1400
RPL6_5953	1921	1215	704	697	1725	2138	1259	1543	2038	1308	851	941	1295	1113	1479	1609	1251	899	1835	1099	677	782	1424	1389	1223	1095	1708	1025	986	890	1392	997	1408	643	1096	986	443	347	1151	1006	1887	838	741	849	1635	1745	1817	1260	1515
RPL7A_5954	4171	2913	2091	1743	4241	5841	3248	4099	5659	3821	2549	2715	3812	3745	4076	4001	3142	2546	4497	3114	1876	2024	4745	4966	4011	3776	4754	3018	3113	2704	4078	2873	4278	2036	3061	2809	1635	1087	3300	2847	4127	2139	1732	2360	4509	4609	6232	3407	3865
RPL8_5955	4623	3476	2460	2062	5232	6662	4026	4578	6325	4155	2823	3144	4273	4336	5051	4833	3593	3020	4775	3472	2335	2308	5596	5460	4666	4255	5587	3375	3718	2965	4885	3342	5159	2356	3811	3330	1930	1239	4386	3372	4801	2549	2229	2762	5174	5321	8000	4045	4875
RPL9_5956	5958	3939	2867	2342	5532	6942	4370	5073	6607	4543	3125	3139	4876	4481	5568	5011	4288	3383	5486	4143	2547	2357	5864	5541	4670	4520	6123	3637	3731	3107	4950	3428	4894	2369	4236	3554	2139	1375	4286	3604	6125	3039	2492	3012	5506	5672	7029	3750	4942
RPS13_5977	1935	1339	908	731	1863	2267	1493	1691	2110	1630	1217	1055	1559	1449	1753	1526	1300	996	1937	1173	811	874	1991	1989	1709	1579	1856	1378	1140	1095	1502	1134	1644	920	1292	1234	582	504	1284	1125	1847	995	738	736	1995	1770	2126	1203	1418
RPS18_5982	6732	5466	3908	3282	7151	9266	5843	7068	8370	7130	4421	4428	6425	6945	7159	6788	5541	4612	5172	4508	3520	2958	8900	8363	7812	6151	7985	5744	5544	4859	6796	5061	6994	4227	6187	4689	3218	2027	5951	5057	6559	4169	3220	3683	7305	7355	9344	5343	6717
RPS2_5983	8069	5607	3769	2984	8897	10908	6014	7031	11883	6456	4709	4622	6631	6529	9119	7170	5902	4945	7097	5979	3758	3846	8757	9843	7301	7635	9608	5483	6076	4802	8112	5478	8478	3353	6152	5890	3145	1965	6406	5578	8578	4207	3175	4575	8868	9233	14222	6274	7566
RPS25_5991	4653	3492	2473	2024	4873	5816	4033	4345	5667	3960	2963	2813	3958	3784	4787	4121	3508	2817	3484	3073	2400	2316	5402	5241	4634	4189	5370	3354	3370	3000	4267	3189	4490	2471	4260	3468	1725	1288	3667	3284	4750	2530	2251	2308	4843	4990	5695	3604	3769
RPS6KA1_6015	25	34	19	5	23	36	20	35	55	25	24	19	20	27	22	36	27	21	18	22	16	13	32	29	22	26	31	15	25	25	43	28	30	15	17	15	12	5	32	16	35	9	26	22	37	26	57	24	31
RPS7_6021	9869	7496	5472	4149	9976	12306	8290	9158	12015	8867	6304	5889	9936	8821	9392	8749	7497	6033	7870	6097	4812	4481	11419	10642	9592	8359	10633	7618	7157	6093	8520	6676	9316	5650	7843	6459	4070	2788	7501	6216	9385	5608	4619	4543	10284	9621	11712	6742	8891
RPSA_6025	132	102	99	61	189	283	129	141	272	146	93	124	134	134	166	194	125	118	193	134	69	101	162	228	122	116	209	106	123	87	152	108	176	58	146	142	90	39	139	127	197	71	76	117	178	191	325	180	209
RRAGA_6028	877	556	452	334	930	971	759	796	1010	731	564	435	686	614	732	764	649	490	668	559	381	337	777	739	678	731	825	554	568	445	687	451	652	353	600	562	257	217	568	595	833	404	377	336	806	811	1038	495	746
RRP12_6035	30	36	25	25	56	61	35	52	78	43	19	32	71	45	51	35	38	21	59	37	12	18	88	57	40	75	31	50	31	23	62	32	64	14	35	35	21	18	35	46	39	26	21	27	48	46	88	40	43
RRP8_6039	40	26	22	13	34	57	32	32	38	45	29	31	48	29	56	27	41	26	39	31	28	16	63	30	42	31	44	26	35	20	34	26	31	13	27	38	18	5	24	36	38	20	27	21	29	25	53	20	35
RTN2_6054	9	6	4	2	7	9	5	3	4	3	3	6	3	6	5	5	1	0	6	3	4	6	7	7	7	3	5	4	4	3	12	1	2	5	6	2	0	0	3	4	5	2	0	5	5	3	4	1	4
RUVBL1_6065	286	211	124	135	215	376	226	270	351	203	183	133	258	199	314	264	211	190	235	215	102	121	300	282	190	237	336	168	203	149	235	194	249	117	192	247	92	74	240	195	294	132	119	168	253	324	414	175	216
SACM1L_6098	479	404	245	233	673	663	385	518	772	465	304	308	525	422	539	454	402	323	456	358	248	244	481	533	439	422	544	337	349	309	454	361	422	269	377	392	223	154	420	359	533	257	278	284	487	497	797	336	506
SCAND1_6116	78	64	31	30	99	94	56	70	105	67	54	52	69	45	90	74	67	53	74	53	44	49	116	102	107	93	110	55	68	57	94	85	84	46	75	61	31	25	82	69	85	49	46	32	77	107	135	82	83
SCARB1_6117	41	28	20	21	48	61	47	51	49	41	25	30	20	32	54	53	45	33	79	36	43	35	69	60	34	51	54	46	26	23	54	29	25	21	28	29	27	14	29	42	56	23	36	35	63	62	121	57	62
SCYL3_6157	95	66	48	34	107	116	72	55	117	78	56	44	76	70	104	80	62	54	70	64	39	38	71	68	64	56	94	53	52	39	75	57	60	39	48	74	28	28	51	57	77	49	40	45	76	98	117	49	63
SEPT5_6225	2	7	0	1	2	1	4	2	3	4	5	5	8	3	2	3	3	1	6	4	1	3	6	4	7	1	1	3	6	1	1	4	1	0	4	4	0	3	5	2	3	0	1	1	2	4	10	0	3
SFN_6269	3	0	5	1	1	0	0	0	1	0	0	1	2	0	0	0	1	0	0	2	0	3	0	1	5	0	2	0	1	0	2	2	3	0	1	0	1	2	0	0	3	1	0	0	2	6	5	1	1
SIRT3_6320	6	1	7	4	15	5	2	12	8	2	0	6	5	3	16	11	18	4	14	2	4	4	4	4	4	6	10	11	2	0	2	3	10	8	4	10	2	2	7	8	8	3	5	2	7	4	18	10	5
SKIV2L_6323	7	0	3	0	11	3	3	6	6	3	1	5	6	3	10	5	4	3	5	2	4	0	7	5	3	4	3	2	3	5	6	1	14	2	2	6	4	0	9	3	2	1	2	6	8	13	14	4	14
SLC11A2_6335	121	158	101	96	209	247	126	158	232	171	112	139	203	172	211	182	188	138	165	125	92	84	241	191	145	171	216	154	157	110	173	135	166	70	127	150	83	58	142	160	211	103	88	106	199	180	290	137	194
SLC16A7_6342	13	11	7	6	36	15	9	9	19	33	10	12	19	20	16	30	17	9	13	12	11	4	19	11	21	16	16	8	6	9	18	23	15	14	12	16	5	4	22	15	23	10	5	11	13	20	34	6	27
SLC27A3_6427	34	18	15	12	21	15	23	22	37	32	35	15	19	27	36	29	19	11	26	18	12	7	28	16	10	10	47	4	18	18	40	21	31	12	26	24	24	8	20	27	32	18	20	20	39	26	47	31	40
SLC35B1_6471	115	96	43	46	96	174	69	87	146	101	50	57	88	69	131	116	88	64	132	103	62	50	129	105	93	99	153	55	61	56	104	84	89	28	85	93	49	34	91	79	122	64	54	97	108	114	184	80	94
SLC37A4_6478	43	18	14	11	20	27	16	31	33	15	18	16	20	15	39	31	17	20	43	16	18	22	28	34	25	35	21	29	22	26	33	16	39	13	19	23	13	11	16	13	52	13	10	8	38	21	53	15	17
SLC47A1_6494	5	5	7	5	9	20	5	4	8	4	6	2	12	13	5	4	8	0	6	5	0	3	2	3	11	11	9	5	4	4	2	3	2	8	6	1	1	1	8	8	13	4	3	4	4	11	16	9	14
SMAD4_6563	28	18	12	11	17	23	32	24	45	19	6	16	16	22	24	18	19	18	33	13	7	7	25	31	9	20	15	9	26	11	34	18	31	7	5	19	7	2	17	19	30	10	8	13	30	35	40	18	26
SMARCC1_6575	119	102	80	62	127	199	115	122	196	116	98	80	103	125	212	138	102	95	133	85	68	81	149	138	96	130	169	83	89	71	150	67	127	54	103	103	48	39	107	100	124	86	58	80	119	157	220	114	112
SMARCD2_6579	8	0	0	0	9	9	2	2	6	2	1	2	4	1	2	6	0	0	9	3	3	1	4	1	2	5	0	0	3	0	6	6	3	5	5	2	1	0	1	0	3	3	0	0	2	2	12	5	8
SMC1A_6580	20	21	11	9	16	28	29	25	31	14	11	22	8	35	23	17	24	29	30	12	2	12	17	45	17	19	25	13	18	4	27	19	19	2	17	27	7	13	11	26	27	10	14	12	19	25	31	18	18
SNRPG_6644	1815	1386	918	774	1702	2212	1444	1632	2126	1648	1141	1159	1738	1790	1579	1641	1353	1184	1453	1107	849	747	2204	1985	1766	1372	1892	1420	1359	1092	1494	1301	1719	1003	1461	1152	764	469	1428	1158	1551	994	749	804	1667	1886	2185	1348	1596
SNX11_6650	8	3	0	4	5	10	7	3	5	4	0	3	11	3	10	4	2	5	3	2	3	5	4	8	3	12	0	2	6	8	4	4	11	7	2	7	0	2	4	5	16	4	6	10	5	2	15	8	1
SNX7_6656	994	672	451	394	962	1034	686	723	1274	618	470	513	881	719	1006	793	713	540	820	563	373	417	857	932	746	836	910	630	578	546	778	596	803	358	723	629	383	267	647	643	1040	546	392	370	936	836	1267	600	754
SORBS3_6675	55	34	29	15	63	76	60	70	39	33	22	28	63	44	48	58	29	27	53	41	21	21	66	35	48	61	74	54	30	33	64	34	55	29	33	41	12	15	27	41	47	33	38	21	61	45	99	28	52
SPAG4_6691	45	59	29	34	79	120	56	89	91	93	45	41	47	56	90	73	62	53	49	45	70	29	111	121	93	85	81	33	47	34	83	67	62	21	48	33	35	29	66	55	96	38	28	53	90	96	104	51	87
SPAG7_6692	98	65	43	45	105	137	66	79	111	100	58	68	77	75	83	77	53	63	92	86	56	32	145	113	99	74	136	57	57	53	126	64	90	38	49	77	43	29	103	76	79	38	47	59	93	97	137	57	70
SPC25_6704	99	103	62	48	98	175	83	116	113	106	57	67	124	95	124	120	121	78	99	72	43	32	98	123	90	101	108	74	56	65	76	69	102	67	97	81	32	30	127	63	111	65	49	57	115	102	171	73	101
SPDEF_6706	3	9	2	1	0	4	1	3	3	9	6	3	10	9	6	7	1	6	3	3	5	2	8	5	1	11	1	8	0	4	1	1	3	5	2	5	2	1	1	4	7	5	3	5	4	9	10	2	9
SPEN_6707	116	90	56	42	117	121	73	134	129	120	53	48	84	80	147	112	115	91	145	89	60	41	99	85	117	80	148	32	97	61	121	79	88	47	75	105	43	49	94	116	139	60	60	79	102	114	233	75	87
SPR_6721	121	67	52	33	110	151	81	76	138	94	62	68	84	58	85	72	66	59	86	72	56	51	121	94	90	68	77	76	61	70	91	54	77	37	68	74	22	22	73	71	114	43	48	56	117	110	140	76	60
SPTAN1_6727	75	56	60	41	84	98	78	67	148	71	51	78	58	76	119	93	83	60	113	79	38	52	94	91	58	89	125	53	59	35	116	54	80	31	59	83	43	29	79	82	118	33	39	59	105	94	220	65	95
SQRDL_6737	56	33	32	30	38	53	18	43	57	36	32	16	43	49	62	35	41	32	43	44	28	25	40	44	37	46	55	36	32	23	30	20	37	21	41	40	24	12	45	45	49	42	22	34	55	57	59	35	45
SRC_6741	8	0	5	0	10	3	2	6	5	2	2	2	0	0	5	5	1	0	3	2	0	0	1	2	4	1	4	2	1	1	0	10	1	0	1	2	0	1	3	2	0	5	1	6	3	7	2	3	2
SSBP2_6782	1	4	0	2	0	1	1	4	3	9	1	5	1	4	4	3	0	1	2	0	2	1	2	1	0	3	1	2	12	0	4	4	3	3	1	5	0	3	3	5	3	3	0	2	2	1	5	1	1
SSR1_6784	134	76	77	41	181	122	88	130	183	107	83	86	113	114	119	120	109	86	137	108	64	64	115	133	86	113	157	73	91	65	121	81	103	74	101	73	41	59	81	106	129	50	63	57	123	106	160	77	136
STAP2_6820	73	50	46	38	76	92	86	88	113	72	47	57	55	75	90	89	68	57	107	73	44	41	97	102	96	98	111	34	68	77	134	82	92	34	58	70	60	39	93	52	105	43	46	74	101	106	168	68	60
STUB1_6861	55	39	26	27	53	86	33	51	79	38	19	45	49	47	60	47	50	33	97	56	25	28	49	59	41	50	55	39	37	39	67	39	54	29	44	47	12	19	59	57	53	14	39	49	55	77	107	37	73
STX1A_6864	2	2	0	2	7	4	0	0	5	4	2	3	2	1	5	3	2	1	0	3	2	3	5	0	4	0	5	3	3	1	2	2	4	0	4	6	1	4	0	0	5	0	2	1	0	4	2	5	0
STXBP2_6867	15	8	11	12	36	23	18	10	23	28	12	8	15	16	23	18	16	20	28	10	16	6	19	11	18	9	26	4	13	21	23	9	29	7	19	13	11	4	14	10	26	7	4	15	21	19	35	7	22
SULT1A2_6875	10	8	5	8	10	10	6	8	19	7	11	7	8	4	7	2	4	6	14	4	10	4	9	14	4	8	9	5	11	5	2	11	3	4	7	7	9	3	10	7	14	2	5	8	8	14	20	8	8
SUPV3L1_6897	105	86	58	65	135	197	87	117	163	129	79	76	114	102	145	120	98	89	97	90	58	50	132	141	94	141	139	69	79	74	125	72	103	41	82	88	49	38	96	99	153	64	62	61	116	135	177	77	156
SYK_6907	7	3	6	1	15	12	5	8	17	13	7	2	10	15	5	20	12	7	19	7	6	8	1	11	5	2	10	6	10	2	7	7	6	9	10	5	1	0	2	7	9	5	0	7	4	11	4	5	5
TAF9_6939	750	487	297	261	699	686	466	532	913	494	348	386	707	492	668	597	504	351	616	414	266	332	573	645	488	451	623	427	406	372	496	366	630	237	443	386	208	182	382	374	661	362	249	252	740	685	739	527	509
TALDO1_6942	701	537	366	296	750	1020	527	812	848	634	412	500	543	613	809	675	535	531	665	653	331	325	695	700	547	627	863	457	482	426	707	554	703	331	589	587	274	238	635	517	683	435	322	456	715	749	1088	589	762
TARBP1_6945	141	117	66	65	150	194	118	163	208	146	122	123	117	147	172	160	111	123	145	108	67	62	158	143	110	154	154	76	102	90	144	110	129	56	107	101	83	52	140	111	162	86	83	93	148	140	269	92	158
TBC1D10C_6964	1	0	0	0	3	5	0	0	3	2	4	0	0	0	0	3	3	0	0	0	0	0	0	0	2	0	1	0	0	0	0	0	3	0	0	1	0	0	0	2	3	2	0	0	0	0	0	2	1
TCEA2_6992	42	38	27	19	48	62	19	57	51	47	23	13	29	66	46	26	40	28	52	39	25	19	47	47	16	27	31	25	44	22	46	58	39	27	27	47	15	10	64	23	57	13	23	34	51	43	97	53	42
TCERG1_7000	56	26	24	35	76	71	57	45	77	45	38	34	62	43	54	56	52	37	61	49	26	35	51	66	52	39	68	60	43	37	56	47	54	12	27	51	27	22	34	48	73	31	19	36	52	62	86	43	57
TCTA_7011	104	77	60	40	145	135	100	102	192	109	52	86	128	113	118	127	94	53	136	80	49	68	153	118	106	129	118	86	86	98	105	88	88	58	81	78	48	44	92	66	147	51	54	59	98	118	193	105	127
TESK1_7032	9	5	3	2	7	4	6	3	10	9	6	1	4	12	7	8	3	5	8	5	4	2	14	9	8	10	9	4	6	1	11	5	9	0	6	6	2	4	15	10	5	4	2	5	4	4	9	11	12
TEX10_7033	11	2	2	3	1	6	1	6	7	0	5	0	8	2	13	2	5	0	1	4	4	3	4	8	5	2	4	1	0	0	7	0	11	2	1	2	1	2	2	1	1	2	1	2	4	4	5	0	8
THAP11_7070	1	1	3	2	3	3	1	0	8	4	1	0	2	3	6	1	4	0	5	1	0	1	3	2	0	1	2	0	0	5	3	1	2	0	2	1	2	4	0	0	1	0	0	2	0	1	4	1	9
TICAM1_7097	3	0	3	1	4	4	0	1	3	0	1	0	1	1	1	1	3	0	1	1	0	0	3	0	2	2	4	4	0	2	1	0	2	0	0	1	3	0	0	4	2	3	2	1	2	5	5	0	1
TIMM22_7102	43	17	21	13	30	48	18	33	50	28	23	19	35	25	34	17	35	16	26	26	18	20	37	31	25	21	31	17	11	14	35	17	41	20	17	24	12	8	29	21	36	24	17	12	30	30	47	21	40
TIMP2_7109	37	31	32	17	49	52	33	56	54	43	19	35	20	42	34	28	23	21	55	34	16	22	48	33	58	22	52	32	36	28	45	30	55	24	37	25	17	15	37	34	54	13	14	31	34	35	83	32	33
TK1_7120	75	71	24	34	77	101	72	77	90	65	38	40	62	63	98	58	56	49	113	67	42	35	52	93	42	55	75	38	58	38	80	46	62	44	53	43	33	25	88	61	57	52	41	67	98	66	99	52	102
TLE1_7124	56	27	17	14	42	40	39	40	38	35	22	22	32	44	38	44	30	24	33	31	15	13	32	30	25	31	40	18	24	23	36	27	20	21	20	29	11	14	29	20	21	20	11	19	27	35	49	31	34
TLK2_7125	13	6	2	7	4	23	13	20	28	11	9	9	15	12	19	23	8	12	17	7	7	13	10	13	13	18	21	7	11	11	22	12	6	9	6	15	3	7	9	13	15	11	9	7	12	13	33	11	29
TLR4_7131	4	1	4	1	3	8	8	3	10	10	0	9	1	2	6	6	3	4	12	7	4	10	13	5	1	1	2	6	4	1	12	3	3	2	3	4	3	0	2	5	4	2	3	3	8	4	13	9	10
TM2D2_7135	17	16	2	6	9	17	4	10	17	5	6	4	16	11	5	9	5	4	14	14	4	3	12	11	8	14	11	11	10	8	9	13	12	5	12	13	1	2	6	7	16	7	4	9	14	10	17	8	3
TM9SF3_7143	95	70	34	43	92	88	82	64	111	95	65	45	68	89	138	89	89	75	82	63	55	36	93	161	60	124	113	62	77	66	99	67	83	37	62	93	49	26	65	100	112	54	52	48	99	77	125	52	82
TMEM109_7168	11	4	6	4	16	23	12	8	14	3	4	9	17	3	6	12	3	4	11	7	5	2	11	8	7	7	13	8	6	7	15	9	9	8	9	19	5	1	11	7	9	5	2	6	9	9	27	12	20
TMEM5_7211	326	222	167	122	330	427	256	274	427	308	166	166	264	246	291	279	256	192	305	196	160	135	361	312	279	234	337	211	196	178	271	197	255	152	236	200	111	75	239	186	353	151	172	125	313	317	432	185	308
TNIP1_7262	1469	1062	848	651	1589	1988	1324	1352	1761	1312	958	827	1329	1345	1776	1435	1372	1016	1542	1054	702	721	1643	1587	1339	1729	1721	1088	995	834	1459	1026	1323	754	1166	1154	668	491	1295	1217	1612	910	791	758	1533	1529	2535	924	1593
TOMM34_7272	127	93	64	65	170	192	75	152	184	141	80	62	146	110	159	101	99	79	144	82	56	48	137	114	92	106	123	95	71	60	113	98	117	47	73	103	59	30	108	108	132	46	51	90	111	128	225	82	111
TP53BP1_7288	9	7	4	2	9	10	7	13	12	18	8	6	12	7	10	11	7	7	10	14	7	6	9	12	8	5	12	3	1	7	2	3	15	0	7	3	1	0	9	5	9	6	2	5	9	14	14	8	11
TP53BP2_7289	2	2	0	0	4	7	0	3	5	3	1	0	2	0	3	1	0	0	5	0	0	1	1	6	2	4	1	0	0	0	2	0	2	0	0	3	0	1	1	2	1	2	0	0	2	2	5	2	2
TPD52L2_7294	24	12	7	6	26	50	19	14	37	14	16	19	29	31	28	31	18	33	21	23	12	17	29	16	28	19	22	18	21	21	30	10	23	11	17	17	14	6	26	33	22	17	16	23	27	23	44	14	27
TRAF6_7314	11	2	5	2	16	17	8	11	9	2	4	1	9	8	14	9	8	6	10	8	4	1	6	8	9	12	7	4	12	5	6	5	9	1	5	7	5	4	5	7	5	2	9	6	2	7	13	5	9
TRAK2_7315	223	134	119	85	205	309	130	210	266	166	105	115	185	177	194	176	139	124	145	191	104	93	216	189	208	167	268	137	173	120	205	148	220	83	165	166	92	53	153	143	185	102	97	148	223	228	335	186	176
TRAM1_7316	2681	1790	1383	960	2679	3191	2032	1906	3213	1874	1815	1275	1949	1918	2830	2106	2133	1562	2209	1884	1287	1278	2305	3083	1993	2546	2727	1734	1808	1414	2259	1688	2304	1142	2119	2107	957	659	1884	1939	2708	1319	1195	1117	2383	2753	3839	1583	2103
TRAP1_7320	11	4	3	6	22	12	8	10	10	5	4	8	3	11	5	3	1	10	11	11	5	2	8	9	5	7	15	10	6	2	10	4	5	0	7	4	5	4	7	1	8	3	5	9	10	11	9	5	11
TRIB3_7337	400	278	181	151	432	462	342	297	421	317	237	223	298	333	380	319	291	210	318	283	172	166	403	438	306	362	431	254	251	222	335	294	309	198	301	252	165	97	305	256	384	216	144	196	374	379	617	274	357
TSEN2_7367	214	156	101	102	288	285	213	210	279	206	127	134	192	204	195	175	162	101	197	146	106	91	222	234	232	226	211	152	170	112	236	140	213	108	186	150	95	46	176	146	208	121	91	84	221	215	334	165	207
TSKU_7371	4056	3300	2488	2060	4787	5808	3931	4682	5474	4914	2805	2623	4125	3900	5002	4330	3408	3151	3390	3285	2220	2060	4758	5498	4099	5162	6126	3548	3655	3068	5405	3456	4057	2204	3440	3436	2155	1442	3498	3439	4353	2394	2453	2772	4868	4977	8638	3187	5184
TSPAN3_7378	12	11	6	12	11	9	10	12	15	11	2	7	5	7	18	11	4	9	11	10	10	4	21	11	7	10	19	4	9	8	15	15	8	6	3	7	5	8	11	17	11	9	5	9	21	9	16	5	4
TSPAN6_7380	3	1	0	1	0	5	1	4	4	0	2	1	1	0	4	2	0	1	5	1	1	0	1	0	2	0	1	0	0	0	0	3	0	0	0	0	0	3	1	0	0	0	1	1	0	2	5	3	0
TSTA3_7382	81	63	42	26	78	114	79	76	104	76	73	55	35	74	79	79	71	42	85	77	40	30	101	85	64	88	119	39	71	45	66	61	64	37	73	80	38	22	81	72	67	34	43	60	51	76	131	66	99
TUBA1B_7399	629	459	292	241	641	689	420	358	720	375	355	286	474	458	557	436	440	373	537	409	290	275	509	776	420	571	533	460	383	336	479	411	536	289	544	478	232	164	426	478	634	317	273	193	536	495	749	368	466
TUBA1C_7400	71	69	44	32	73	132	83	47	118	70	46	49	61	76	84	77	89	69	88	63	49	39	90	92	95	84	75	51	67	59	88	50	88	73	65	77	28	20	88	63	81	42	31	52	66	92	111	57	61
TUBB3_7409	1	6	2	0	7	7	6	14	5	3	2	5	7	7	5	3	1	2	3	1	1	1	5	1	0	2	1	4	2	4	3	6	7	8	2	5	2	0	5	3	3	2	4	1	3	4	5	7	8
TWF2_7415	732	614	424	368	886	1083	572	883	1017	790	444	541	606	817	1185	854	617	630	843	755	470	390	915	913	740	1037	1227	552	692	522	1227	584	630	341	650	846	527	329	955	797	899	413	484	877	776	976	2171	673	1082
UBE2C_7468	7	2	1	2	3	4	7	3	3	6	1	4	2	0	6	2	3	1	3	5	1	5	0	5	2	1	2	5	4	1	9	0	6	4	3	0	3	4	4	1	11	1	1	4	7	5	10	4	3
UBE2J1_7482	4	2	0	3	8	7	7	3	3	9	7	4	6	1	1	1	1	0	3	2	4	3	5	2	9	1	0	0	2	0	2	2	6	1	3	4	2	0	4	2	0	0	1	2	7	3	18	2	6
UBE2L6_7483	878	690	529	355	866	1097	609	903	1071	705	527	478	675	692	949	849	692	640	867	692	443	369	892	829	715	817	1103	549	574	499	861	590	675	336	649	638	411	248	764	713	919	454	413	551	799	846	1370	585	885
UBE2T_7492	27	27	23	10	25	32	42	25	49	22	25	20	34	32	47	24	9	26	16	15	14	26	44	56	24	42	30	27	25	10	23	16	37	33	21	19	20	12	18	30	19	23	19	14	37	20	27	17	10
UBE3B_7499	165	117	69	77	160	177	137	142	193	171	94	83	163	132	147	174	117	94	122	111	73	62	165	161	120	155	167	90	124	70	162	95	157	59	110	106	58	63	127	110	173	83	66	85	156	170	297	130	138
UGT1A4_7535	1	1	0	1	2	1	0	1	1	1	2	2	2	2	2	0	0	3	2	0	0	0	1	0	3	0	0	2	3	0	1	0	1	0	0	2	1	0	3	6	5	0	0	0	3	4	0	0	7
UQCRFS1_7566	1600	888	620	490	1481	1477	968	1296	2027	927	634	818	1339	971	1260	932	894	651	1567	801	515	597	1126	1173	1030	1005	1311	951	825	736	1037	729	1018	416	866	763	398	365	868	720	1326	573	598	639	1245	1066	2069	847	1142
UTP14A_7606	112	61	55	35	106	104	72	79	120	87	47	52	100	57	90	77	57	61	92	48	49	47	96	75	76	69	89	62	73	50	75	41	91	56	64	58	35	29	83	62	87	48	50	46	83	94	124	89	68
VAPB_7621	64	31	28	21	53	63	47	59	71	58	26	28	48	61	67	47	51	45	55	43	33	28	48	73	51	62	39	39	38	14	51	26	59	24	35	45	26	12	37	42	60	41	22	47	60	60	66	40	42
VPS28_7671	35	34	26	35	59	85	61	41	88	58	50	39	49	49	61	61	42	36	53	49	28	23	65	47	49	52	92	39	49	41	68	32	56	19	41	39	17	15	61	46	61	18	27	42	69	68	114	61	49
WASF3_7695	132	90	49	40	121	135	86	92	109	70	73	61	60	74	92	129	84	67	115	103	52	54	114	111	96	88	126	65	91	57	119	66	92	44	72	73	45	20	75	67	139	53	53	55	140	130	172	94	98
WDR61_7711	333	239	161	118	351	384	255	265	521	245	191	213	360	234	370	262	245	211	276	222	140	169	285	373	239	318	329	219	298	183	277	173	285	186	209	261	149	123	234	225	354	186	134	136	350	343	507	273	318
WFS1_7723	27	29	21	12	60	61	20	30	63	50	24	12	25	20	48	20	43	20	50	25	12	19	24	30	26	47	58	32	32	30	31	29	36	12	42	37	13	12	49	42	37	9	24	26	50	60	116	29	42
WIPF2_7724	47	36	13	22	34	65	22	36	41	36	26	18	33	33	34	46	36	25	42	30	24	12	23	28	44	29	55	17	42	26	42	28	26	11	27	22	18	12	32	33	41	21	24	33	33	48	60	30	66
XPNPEP1_7775	245	159	128	107	285	310	176	257	401	201	152	171	214	210	279	253	199	180	293	169	115	93	212	205	165	232	246	192	154	159	255	177	231	110	177	209	107	79	225	147	300	119	119	151	289	254	402	258	244
XPO7_7779	73	55	47	28	105	86	45	69	72	55	38	42	36	42	50	67	76	47	62	53	29	24	68	80	55	66	77	32	33	45	50	38	73	15	52	41	16	20	56	38	76	25	30	36	64	72	97	68	63
XRN2_7788	424	376	250	212	570	615	374	478	681	478	273	260	418	377	444	470	350	325	407	352	237	217	544	544	452	464	508	396	331	231	450	361	482	198	383	349	186	137	386	347	476	208	254	273	448	465	630	368	424
YKT6_7796	211	155	100	77	219	235	122	139	232	161	148	122	133	119	167	152	143	82	150	121	86	78	185	143	104	177	186	111	126	79	148	107	185	72	138	117	58	46	138	157	188	73	82	86	188	159	228	125	143
ZDHHC6_7833	83	73	37	47	95	128	64	89	152	72	65	42	85	90	111	94	86	63	111	74	33	30	91	84	64	84	102	56	69	45	78	66	95	40	70	51	34	22	65	71	77	46	44	44	78	110	120	82	91
ZNF131_7863	93	52	57	36	82	99	84	71	125	54	57	43	83	59	105	86	66	56	75	60	27	36	89	74	52	43	72	54	67	57	82	50	80	17	44	56	23	17	54	58	65	25	35	53	73	81	134	52	93
ZNF274_7885	30	32	22	9	29	42	6	32	62	26	25	7	15	26	23	30	33	15	31	15	11	12	33	40	31	26	33	23	20	14	27	25	32	13	13	17	13	5	9	18	49	11	8	13	29	36	39	17	16
ZNF589_7909	3	2	0	1	0	0	1	0	9	2	1	0	4	0	2	2	0	2	5	3	3	1	3	8	2	1	0	2	0	1	3	3	5	0	0	1	0	0	1	1	3	3	0	0	1	6	7	3	1
ZW10_7927	13	8	5	3	10	17	7	5	12	2	1	8	6	6	17	7	2	8	5	6	2	16	6	15	12	9	4	8	7	11	15	5	8	4	9	19	2	6	5	9	10	9	5	3	19	7	17	6	4
DAPK1_1752	60	51	40	20	67	59	55	53	114	48	58	40	60	60	82	78	70	43	108	63	46	31	66	84	67	75	67	38	50	48	63	51	83	45	56	76	33	27	70	67	98	32	35	37	75	80	111	77	66
GRN_2799	44	30	31	15	35	69	34	33	48	32	14	21	20	26	42	58	33	18	58	25	27	11	50	40	26	56	49	35	25	36	55	21	37	23	34	29	18	9	54	33	53	22	21	21	44	58	105	28	38
SGK3_6285	2	6	1	1	5	1	0	2	1	0	0	1	1	1	1	1	3	2	1	0	0	1	0	3	10	5	5	5	1	2	8	5	0	4	3	6	3	2	2	4	0	1	2	2	1	4	3	4	4
YWHAZ_7817	1609	1026	688	594	1335	1815	1035	1165	1700	1105	734	767	1207	1149	1406	1361	1034	842	1875	971	699	640	1424	1517	1066	1060	1399	958	912	765	1093	883	1182	541	1006	843	534	318	1006	853	1528	804	598	659	1498	1394	1708	893	1088
ANKRD20A13P_283	416	354	268	203	543	640	398	624	646	509	322	363	538	432	536	466	412	331	502	351	208	249	579	572	494	503	584	379	358	379	557	345	489	279	369	401	239	188	427	424	497	294	238	252	490	521	930	427	566
ANXA2P2_305	18608	13451	9496	7982	18470	23330	15419	17710	23945	15800	10924	11119	17363	15594	20124	18300	15615	12070	19217	14530	9065	8596	20623	19504	17945	15432	19073	12276	13733	11315	17680	11828	18164	9011	15111	13190	7657	5270	16091	13105	20319	10378	9173	9313	18915	19147	25516	14088	17114
CBWD1_1009	1530	1208	798	657	1567	1931	1131	1522	2000	1319	931	942	1261	1259	1579	1595	1285	1064	1307	1258	687	609	1566	1489	1147	1331	1782	1017	896	769	1400	1023	1167	680	1163	1145	527	434	1179	1102	1604	822	770	822	1348	1592	1913	947	1507
CCDC85B_1030	4	14	4	4	18	10	17	3	8	6	5	8	12	16	17	19	6	5	8	6	1	5	6	15	15	13	17	11	12	7	20	10	8	12	8	13	11	7	5	10	5	4	5	2	15	26	18	4	9
GAGE4_2578	1119	939	665	613	1167	1536	899	1199	1366	1125	745	819	887	1062	1110	1064	922	762	852	800	655	483	1355	1125	1134	1017	1296	740	874	630	1086	802	1043	625	1037	787	517	362	1058	845	1058	552	522	718	1042	1182	1442	775	996
HIST1H2AE_2951	139	118	77	69	127	191	128	111	213	134	92	91	142	133	127	140	125	97	117	83	83	61	116	190	123	104	134	96	108	90	115	89	148	88	125	106	59	34	164	91	121	84	57	78	144	122	197	114	119
HIST1H2BK_2955	864	580	459	335	719	971	692	570	652	641	607	284	479	642	898	625	654	542	564	642	400	399	778	989	690	860	871	674	405	440	648	474	631	594	581	639	276	205	443	555	878	495	379	252	817	779	753	409	576
HIST2H2AA4_2963	1053	1125	657	565	1179	1700	1048	1195	1465	964	861	751	1081	1217	1405	1331	1032	844	849	830	643	515	1227	1332	1235	1029	1373	860	885	622	1298	1002	1135	690	1066	951	548	423	1231	888	1199	696	591	730	1117	1249	1773	918	1029
IGHV3_3276	49	57	12	32	49	37	42	49	50	41	24	19	45	53	49	25	30	16	24	19	15	17	58	49	55	28	43	38	52	15	43	36	32	29	23	30	20	19	40	20	45	12	11	7	59	55	59	18	29
IGKC_3281	3	4	0	0	0	1	4	4	4	1	1	1	4	3	1	0	5	2	2	1	1	1	0	8	4	2	1	11	3	2	2	0	1	1	4	2	0	2	1	0	10	1	0	1	15	4	0	1	5
LOC100506029_3829	275	173	134	113	320	291	208	278	316	192	112	149	224	185	213	187	186	140	217	180	105	104	268	207	224	231	243	151	182	139	234	135	215	129	182	207	86	67	163	175	236	115	110	133	225	232	318	181	243
LOC652493_3838	4	5	7	0	2	1	6	4	0	4	5	6	7	2	4	2	3	3	6	2	3	1	4	6	4	6	5	7	8	3	2	5	6	5	1	0	2	0	1	2	3	2	2	1	3	5	0	0	3
MT1H_4330	2	0	1	3	2	1	0	2	3	4	1	2	3	8	0	2	1	1	0	1	1	0	3	3	0	3	2	2	0	1	0	4	2	1	4	1	1	0	4	1	2	0	0	0	2	2	1	1	4
MT1X_4333	80	93	42	40	91	140	70	97	109	82	56	64	82	86	97	68	67	39	56	68	31	53	124	107	109	77	112	56	84	85	83	73	85	64	61	59	33	23	78	74	74	47	34	52	77	107	119	81	77
PCDHA1_4960	14	3	5	3	18	14	10	3	11	9	0	6	8	6	11	18	7	3	8	6	4	5	7	3	0	6	7	6	20	1	13	5	18	1	5	14	5	1	10	6	9	2	7	6	7	9	27	9	21
PP7080_5295	33	22	10	13	20	55	37	28	33	26	13	12	41	31	44	42	32	28	48	30	17	17	41	34	30	26	36	20	33	14	39	32	26	9	20	34	28	6	50	40	31	13	11	26	40	71	70	34	39
RGPD2_5823	8	6	2	2	6	5	2	4	4	14	9	6	1	4	3	3	5	7	12	11	0	1	1	1	1	7	5	0	1	0	6	0	5	1	0	7	0	0	6	2	5	0	1	2	3	1	6	2	10
SLC35A1_6463	63	86	42	44	118	118	66	85	115	65	53	50	82	80	75	74	76	68	79	69	43	38	113	92	65	76	100	84	82	61	49	64	75	39	75	56	51	23	90	78	91	43	50	43	90	81	130	46	116
SPANXA2_6696	2937	2160	1635	1172	3014	3595	2407	2562	3042	2525	2053	1559	2602	2711	2758	2165	2401	1847	1633	1916	1342	1410	2910	3304	2535	2677	3488	2521	1985	1724	2625	2152	3044	2255	2669	2268	963	747	1897	1850	2633	1299	1413	1098	3722	2825	2733	1985	2195
SPANXB1_6698	793	622	387	365	742	1012	711	642	802	738	610	462	783	709	738	595	637	524	499	488	366	358	742	834	689	660	923	627	558	492	638	509	670	515	652	530	261	213	555	491	692	386	414	316	804	812	796	480	570
ADH1A_126	74	50	37	28	55	54	56	58	61	31	36	28	27	24	34	42	31	60	83	53	35	40	68	68	33	35	84	44	27	39	51	54	33	32	39	36	18	21	49	25	82	16	39	49	69	50	79	51	62
MARCKS_4021	60	43	41	18	48	116	37	46	42	35	51	26	34	38	86	56	64	36	79	54	32	29	57	48	43	63	82	44	33	32	82	65	59	23	45	56	31	28	62	65	83	23	33	55	43	71	139	45	91
PSMC3_5517	5	2	2	3	6	6	2	4	20	1	1	0	3	2	4	5	7	2	7	1	6	1	10	9	3	5	0	0	4	2	5	3	14	1	3	5	5	4	4	5	4	0	0	3	8	12	2	5	5
TIGAR_823	214	198	128	98	226	320	215	250	299	186	139	154	230	162	256	247	174	191	232	162	139	97	266	303	244	217	274	187	198	177	242	142	190	114	197	163	122	63	206	162	274	126	130	129	265	282	331	197	233
ABCB1_12	519	341	185	160	439	466	288	408	568	354	217	187	351	270	290	381	297	233	462	291	183	201	373	339	335	322	475	278	273	229	387	274	373	139	236	235	147	109	277	229	439	186	223	196	410	384	580	300	397
ABCC2_22	1495	1198	794	689	1495	1822	1076	1586	1849	1385	738	848	1181	1165	1628	1545	1183	965	1611	1128	672	575	1466	1346	1134	1122	1665	902	890	824	1326	887	1159	436	886	1016	583	366	1083	993	1647	801	687	802	1333	1516	2240	1113	1424
ABCF1_35	273	197	126	101	254	331	170	242	332	233	157	143	158	201	317	249	202	213	289	230	120	107	243	257	246	185	258	156	193	139	250	170	213	86	189	194	119	72	195	203	269	98	135	150	237	247	479	196	259
ABHD6_45	145	98	75	54	114	188	85	147	220	101	55	83	103	95	141	134	100	79	139	101	71	59	122	158	111	121	160	108	95	69	121	75	117	38	101	91	51	31	102	99	145	72	57	96	113	134	247	108	130
ACAT2_56	1010	647	468	439	1011	1258	816	969	1251	767	582	561	835	796	952	821	702	510	793	611	448	417	919	994	909	784	1031	603	714	548	836	629	899	526	680	568	291	238	749	609	920	427	423	447	933	1007	1295	708	872
ACBD3_59	132	97	56	39	124	139	103	114	171	93	61	72	107	100	118	114	95	60	173	92	65	60	130	124	74	124	105	80	88	60	124	71	124	35	79	66	43	43	110	86	163	59	34	80	107	98	217	86	131
ACLY_66	430	278	201	151	357	442	317	330	401	309	225	206	309	287	434	322	328	244	341	289	191	129	340	313	285	371	380	205	218	181	333	201	308	154	291	291	127	110	319	246	424	182	186	197	334	458	597	250	315
ACSL1_75	1731	1089	619	545	1591	1752	1088	1412	2027	1284	810	825	1118	988	1352	1116	1000	811	1340	988	667	673	1291	1266	1234	1286	1553	772	906	740	1373	884	1322	554	967	909	419	380	1079	998	1634	612	669	809	1428	1504	2332	987	1352
ACTN2_90	1	1	2	1	6	4	1	11	5	2	2	0	3	3	0	3	3	4	2	0	0	0	0	2	4	1	9	2	4	0	0	2	11	2	1	0	0	0	0	3	3	0	2	1	6	3	1	0	10
ADAM10_102	1327	958	586	598	1083	1577	820	1153	1379	1033	635	709	1174	1053	1233	1111	987	767	1243	887	571	540	1118	1069	882	863	1125	722	705	662	1002	692	904	462	857	826	483	359	866	778	1356	667	653	650	1152	1229	1414	716	1248
ADH5_132	522	349	233	177	506	675	347	458	707	424	273	269	382	341	449	429	357	247	435	318	236	229	494	458	387	369	540	323	301	317	378	282	459	182	313	311	129	106	386	316	520	267	210	299	556	544	646	384	376
ADI1_135	1063	842	541	473	1138	1456	922	1038	1367	1069	672	617	995	783	1037	942	809	686	799	698	569	439	973	1132	982	930	1214	663	761	588	1028	734	1006	571	907	818	358	287	846	765	1086	567	525	583	1151	1224	1395	851	1025
ADRB2_151	52	33	22	18	53	92	38	63	72	51	28	31	60	43	68	49	76	45	59	43	24	23	64	43	56	60	84	41	39	45	49	50	60	22	53	47	23	17	52	56	60	29	34	35	67	62	86	51	46
AGL_162	222	148	86	88	215	246	129	156	301	176	137	109	164	145	208	166	129	121	206	151	88	86	175	173	167	189	219	102	140	98	196	109	179	91	143	124	60	52	134	126	228	83	73	71	159	184	284	115	169
AKAP8_195	320	218	155	157	339	468	222	350	377	224	170	185	321	310	415	302	271	234	346	280	124	160	371	299	251	272	389	208	225	153	363	222	305	106	207	291	161	82	300	225	362	166	193	221	231	336	583	246	353
AKR1C3_203	5041	3219	2122	1799	5024	5170	3760	4284	5860	4111	2578	2681	3878	3544	3702	3771	2935	2471	3345	2740	1968	1802	4417	4073	3929	3679	4707	2971	3426	2680	4238	3027	4238	2054	3554	2887	1535	1152	3417	2945	4180	2011	2184	2143	4576	4171	5974	3386	3966
ALB_217	21652	19231	11736	10122	24306	26982	19589	20550	26713	22985	13612	11313	17247	16788	18160	22436	17970	13975	17406	16767	14258	11383	29550	31209	26213	23695	28243	17957	17227	15541	25044	17927	21303	11470	16652	16227	8555	6252	17463	18871	24271	11996	12448	13640	26998	23363	35149	17317	22656
ALDH2_225	1899	1498	1053	852	2105	2464	1497	1914	2329	1802	1044	1055	1592	1429	2050	1902	1538	1371	1883	1644	1001	967	2065	2135	1524	2171	2542	1328	1293	1138	2196	1378	1484	678	1337	1484	897	640	1735	1543	2163	1022	1046	1427	2008	2106	4010	1327	2261
ALDH9A1_231	2376	1719	1149	948	2110	2639	1521	1897	2620	1970	1198	1138	1842	1774	2255	1869	1612	1362	1692	1375	1037	939	2143	2351	1935	2017	2391	1652	1475	1299	1908	1414	1759	1001	1619	1691	765	589	1427	1503	2086	1297	1002	968	2295	2004	2923	1542	1684
AMY2A_256	45	35	22	12	43	56	22	35	59	33	17	17	26	23	38	44	32	31	50	45	12	27	49	58	36	43	47	28	37	50	52	20	39	16	37	34	9	9	33	32	44	21	20	16	32	53	77	15	17
AMZ2_260	621	496	322	227	633	786	460	583	748	491	361	369	597	484	575	524	469	354	452	392	287	233	628	667	565	540	656	407	459	416	542	420	531	287	480	388	195	172	460	473	587	350	257	338	635	593	787	491	483
ANKRD36B_290	11	6	3	1	10	8	20	7	10	7	3	10	4	8	25	18	13	7	6	17	0	6	17	14	3	7	23	7	4	4	20	12	13	2	8	9	1	2	12	8	10	7	0	7	14	5	19	3	7
ANXA2_304	24564	19516	13090	11263	24042	32040	19853	25011	31761	22045	14582	15200	23519	21976	26824	25058	21339	17720	24349	19377	12083	11299	26629	26365	22814	21261	26138	17648	17697	15166	23157	16638	23440	12221	19794	18930	10106	7270	20384	18169	26744	14432	12747	12622	26547	26274	33701	18891	22611
ANXA7_312	911	664	427	430	854	1189	691	875	1237	901	520	548	769	772	927	753	685	531	677	598	456	409	876	1010	952	788	1104	666	706	623	1013	646	933	498	798	678	347	309	751	674	872	435	440	479	945	914	1368	782	852
APBB2_336	197	154	98	120	237	274	153	243	304	178	113	143	189	189	221	230	190	148	213	171	118	87	226	235	207	189	284	139	174	139	250	140	222	91	132	154	89	70	191	143	253	128	111	145	206	294	362	192	230
APLN_345	1	2	0	0	5	4	2	3	5	0	1	3	5	1	3	0	2	0	2	0	1	2	2	4	1	0	0	0	1	0	0	0	5	1	2	0	4	0	1	3	0	0	2	1	3	3	4	5	0
APP_367	855	584	404	315	638	1133	663	722	710	693	488	402	478	639	1150	617	670	565	575	602	478	409	676	1053	743	997	1047	594	472	485	782	526	697	437	655	736	266	222	520	665	1003	489	377	347	857	875	1325	408	592
APPBP2_370	361	314	214	176	399	540	281	365	609	377	215	293	366	340	451	385	269	263	373	264	188	185	429	467	366	348	475	289	306	205	339	237	388	173	264	315	164	100	326	278	378	211	175	234	380	389	648	268	340
AQP9_378	33	18	13	9	34	29	31	21	54	22	17	11	22	7	15	12	29	17	34	26	24	21	28	42	41	33	50	21	21	19	42	23	27	10	12	37	6	10	20	19	29	13	13	19	43	35	52	23	43
ARF4_391	909	675	401	383	983	1073	864	800	1177	802	601	513	739	721	890	820	750	558	691	513	475	399	968	946	810	785	855	603	574	502	832	577	857	453	676	573	311	248	729	634	875	448	530	460	851	857	1148	667	839
ARFIP2_405	104	97	59	46	124	146	89	122	161	87	78	84	95	101	124	140	77	81	110	84	72	46	112	128	107	77	143	95	108	67	132	79	124	58	105	78	44	36	111	101	89	53	53	74	131	125	180	80	111
ARHGEF12_420	2725	1983	1346	1214	2988	3358	2103	2830	3689	2557	1479	1739	2570	2315	2893	2731	2066	1756	2575	2066	1235	1160	2819	2675	2489	2412	2902	1784	1944	1584	2947	1768	2540	1143	1926	1924	1119	841	2121	1774	2802	1342	1460	1365	2918	2802	4687	1948	2635
ARHGEF2_423	78	73	37	26	95	114	63	81	95	64	68	51	78	72	94	85	56	49	107	61	47	34	85	84	87	91	86	50	77	50	87	63	75	43	61	56	31	36	86	75	123	45	36	56	91	87	142	71	98
ARID4B_430	307	189	126	129	321	370	176	265	374	208	138	146	227	212	259	226	227	176	324	193	134	114	221	275	223	228	293	174	155	184	265	161	244	143	222	173	102	106	244	156	335	150	108	143	240	236	421	190	213
ARID5B_433	69	68	53	29	73	126	74	65	118	58	44	53	93	66	67	83	90	49	93	64	30	24	93	83	83	86	71	87	57	48	105	68	62	28	74	78	35	30	73	51	105	41	44	53	91	96	105	73	97
ARL4C_438	3	0	0	1	3	4	5	0	4	0	1	1	5	3	6	0	1	2	4	0	1	2	2	2	5	4	3	4	0	1	1	3	3	2	3	1	2	0	0	1	1	2	1	2	4	4	7	1	0
ARPP19_466	347	251	184	167	406	511	310	411	482	332	222	215	334	308	351	293	277	219	271	236	194	157	355	369	344	294	448	208	257	220	372	241	313	192	316	243	152	99	305	300	339	179	210	225	354	383	553	263	320
ASAH1_474	419	259	218	151	351	484	241	258	377	300	280	239	265	305	464	303	273	246	288	305	191	188	315	402	295	377	481	304	282	210	361	245	304	176	324	278	120	111	261	275	474	208	163	148	386	407	505	199	277
ASCC3_480	587	571	353	275	633	885	526	755	948	633	370	430	705	690	736	699	566	479	730	490	334	254	729	655	545	571	671	453	449	458	626	471	601	286	437	457	320	237	531	463	733	415	317	392	624	733	1041	543	678
ASPM_487	8	8	6	0	6	7	16	5	12	10	8	5	6	4	8	4	11	2	9	3	3	4	8	18	3	1	1	10	12	3	5	11	8	4	3	10	1	5	6	12	6	5	3	4	11	6	13	4	20
ASPN_490	3	1	2	4	1	3	0	1	0	0	3	2	5	2	4	6	4	4	3	1	2	1	2	7	1	1	3	0	1	3	3	3	7	0	1	1	2	1	1	1	3	1	0	0	6	1	1	3	2
ATF1_497	71	36	30	25	58	62	55	37	97	43	36	25	66	40	55	47	60	26	51	29	28	32	55	77	42	65	55	48	32	26	58	52	56	16	48	52	15	12	25	48	75	30	26	25	54	52	90	38	42
ATIC_507	599	483	313	253	605	779	398	545	787	503	322	385	531	471	562	540	474	380	651	458	276	303	583	651	472	509	621	358	450	363	620	387	560	288	421	381	257	191	491	395	592	278	363	314	566	702	971	449	539
ATMIN_513	346	256	167	140	419	482	343	296	490	318	245	192	303	293	369	379	303	226	307	278	154	161	321	373	326	338	350	215	287	189	331	229	324	170	290	318	146	111	284	287	406	207	198	165	340	367	572	200	364
ATP1B1_527	3874	2644	2081	1487	4116	4576	2897	3985	4634	3823	2225	2319	3374	2933	3803	3165	2600	2271	2711	2308	1681	1644	3701	3731	3253	3640	4025	2738	2599	2308	3622	2632	3401	1809	2760	2666	1514	1185	2575	2530	3334	1789	1901	1876	3825	3564	5796	2631	3709
ATP2C1_533	933	768	515	437	1124	1322	725	1120	1497	843	559	686	976	868	1052	985	736	768	993	745	476	393	1102	1088	888	858	1190	708	744	608	1048	727	892	408	743	749	458	321	859	801	1045	554	430	573	1041	1017	1745	753	1090
ATP5S_554	57	19	30	17	41	82	44	38	62	35	28	28	32	29	57	52	27	27	41	29	31	24	68	45	35	35	64	38	30	31	35	30	49	10	43	57	13	10	42	26	53	18	23	25	65	55	70	50	41
ATP6V1D_574	1247	669	478	370	1022	1116	813	926	1105	806	497	544	829	756	886	833	734	595	1075	726	431	393	905	854	846	718	992	631	611	585	831	577	808	359	657	611	379	256	614	621	1050	538	435	431	951	901	1097	648	868
AURKA_586	78	53	43	24	74	76	40	57	67	67	24	36	28	57	69	62	45	53	69	51	26	27	63	76	50	29	58	43	52	28	41	43	51	38	42	40	25	20	41	42	94	37	26	28	56	63	91	54	68
B2M_596	28181	20117	14244	11196	29486	32454	20598	23853	32559	22546	15614	14258	20321	18971	23607	20813	19527	14853	19873	17703	12643	12288	27760	25052	22512	21548	28893	17415	17439	14977	21721	18643	22004	11531	20795	16857	9051	7325	19450	17352	26800	11972	13049	14137	26237	26087	32340	17898	23279
B4GAT1_602	5	5	2	2	0	2	8	0	3	1	0	1	2	2	6	3	2	3	2	5	1	6	1	1	5	6	8	0	6	0	5	5	3	0	3	0	3	3	3	4	4	2	0	1	5	5	1	1	3
B4GALT5_608	7	9	5	4	13	18	5	23	22	10	5	20	9	9	15	11	12	5	9	11	6	3	18	18	14	9	15	9	10	9	8	5	10	20	8	6	13	7	8	8	12	8	4	9	10	11	20	9	10
BAAT_614	2108	1628	1146	970	2309	2614	1754	2120	3068	2111	1253	1215	1907	1723	2132	2291	1768	1554	1991	1616	1225	945	2612	2400	1968	1984	2671	1666	1610	1382	2258	1661	1806	968	1606	1549	948	655	1819	1792	2257	1177	1158	1330	2292	2205	3477	1729	2237
BACE2_618	717	457	370	266	703	887	528	571	875	511	486	403	482	506	718	587	530	379	581	444	318	364	714	838	650	656	833	409	443	368	755	468	669	325	513	563	218	193	552	507	745	297	335	350	724	752	1166	447	647
BAG3_629	504	375	314	219	562	721	498	515	613	539	351	333	436	424	573	483	422	314	430	368	302	250	551	462	487	529	656	358	392	294	542	311	432	275	408	379	224	192	514	410	599	280	269	337	539	545	834	377	627
BAMBI_634	469	397	240	194	526	637	369	450	633	508	273	280	417	436	446	486	425	309	350	344	235	201	526	565	489	528	571	312	373	319	569	364	471	196	432	359	199	138	390	356	477	217	238	267	484	492	826	402	446
BCAS2_650	384	340	217	176	397	416	300	353	465	350	222	227	305	317	338	371	298	209	372	267	182	205	420	376	320	335	465	268	237	238	302	287	307	245	259	258	120	107	297	247	398	201	188	172	384	347	421	254	309
BCL2_658	2	3	0	5	5	9	4	3	10	6	3	4	2	2	5	8	4	5	4	7	3	2	4	2	3	6	9	6	5	5	4	2	5	6	10	4	2	0	6	11	7	5	4	4	8	5	11	1	7
BDH1_674	1	1	2	0	1	3	1	2	5	1	1	0	0	0	1	2	0	1	4	2	4	0	6	1	7	6	7	4	3	3	0	5	4	0	1	1	0	4	5	1	1	1	1	1	1	2	5	3	2
BDNF_679	0	1	0	1	0	0	0	0	0	0	0	0	0	0	2	3	1	1	1	0	1	1	0	0	1	0	5	1	0	0	2	0	4	0	2	0	4	1	1	2	1	1	2	3	1	5	2	0	0
BHLHE40_689	40	46	25	29	54	70	56	64	49	36	48	39	47	53	77	42	31	35	81	50	25	29	55	54	66	44	88	44	40	34	51	41	43	18	40	43	30	26	49	47	58	28	26	46	48	81	111	33	84
BID_696	216	236	137	136	295	358	203	263	366	235	153	163	247	261	291	296	245	229	301	285	129	122	312	322	250	253	326	202	272	166	294	190	267	82	212	218	116	90	271	242	270	147	124	194	247	280	505	225	259
BIRC2_703	100	77	35	32	77	124	72	99	157	63	48	80	75	59	107	96	61	61	83	65	34	52	71	81	76	51	94	62	68	52	90	41	79	27	77	97	38	22	84	68	118	43	40	53	97	100	136	81	91
BIRC5_709	103	61	38	32	70	72	67	53	63	43	39	22	59	43	89	42	57	41	91	42	36	29	44	92	61	69	93	42	47	41	58	31	68	55	56	63	26	16	69	68	71	33	46	29	58	54	96	36	65
BLCAP_713	2	5	2	4	6	10	6	1	4	6	1	7	1	2	3	8	5	5	8	9	4	2	7	6	3	4	9	4	6	6	3	0	8	2	1	3	6	1	5	5	4	4	4	5	10	6	6	3	4
BLVRA_731	159	131	89	86	195	224	117	206	207	183	122	96	150	130	216	167	119	104	159	120	87	75	163	174	125	144	196	84	88	100	163	113	146	58	140	96	32	61	162	146	183	86	94	125	164	209	263	147	162
BMP4_737	27	16	6	9	33	46	11	39	58	17	30	16	28	37	26	56	35	25	36	24	14	18	51	37	48	38	46	23	30	24	51	25	33	24	26	28	16	6	28	33	41	20	20	36	28	33	53	31	45
BNIP3_743	6	4	6	2	8	15	13	8	3	18	2	6	3	4	7	7	12	3	5	4	6	0	13	7	8	5	9	6	4	10	5	6	13	3	8	6	7	4	3	9	12	7	3	4	2	15	10	13	6
BNIP3L_746	431	355	219	209	538	689	442	416	644	394	272	278	408	382	526	533	406	263	459	276	229	246	514	489	406	425	471	299	343	259	434	273	437	217	355	326	161	128	374	336	616	292	203	257	561	479	647	383	514
BRCA1_757	4	3	0	0	0	3	3	1	2	3	0	3	9	1	2	2	2	4	0	2	1	1	4	7	2	5	6	2	4	3	4	4	3	0	2	4	4	0	0	1	1	2	0	1	3	4	6	2	6
BTK_795	5	2	0	2	1	6	8	2	6	6	5	4	9	5	6	0	5	0	1	7	0	0	9	5	10	3	0	1	2	5	5	4	2	4	4	0	4	1	1	1	2	3	2	0	6	1	6	3	5
BUB1B_800	37	29	3	6	27	36	11	9	24	24	14	20	20	18	20	28	29	10	27	9	10	7	21	16	33	7	22	23	19	18	24	10	24	13	23	12	12	13	26	26	19	16	6	14	17	16	23	7	28
BZW1_804	8558	6542	4671	3821	9418	10758	7007	8556	11865	7821	5042	5367	8980	7668	8308	8263	6686	5562	7498	5485	4149	3685	9198	8870	7508	7291	8942	6150	6198	5283	7486	5906	7766	4197	6180	5615	3434	2263	6726	5811	8266	4629	4083	4663	8429	8597	11922	6332	8498
MCEMP1_855	0	4	0	0	2	2	0	1	0	2	1	1	2	2	1	5	1	2	0	1	0	0	1	1	1	2	3	3	0	2	0	2	0	1	3	2	5	0	0	0	0	1	1	0	1	0	1	0	0
C1orf131_862	220	168	123	112	309	307	197	242	291	246	121	145	215	199	243	285	186	156	267	152	121	83	263	299	277	215	238	189	141	156	217	138	208	155	227	172	89	65	185	163	269	100	150	118	255	283	316	156	216
C1R_871	2124	1854	1187	1065	2367	3268	1876	2427	2923	2402	1389	1573	2009	2168	2416	2631	1762	1697	2338	1898	1363	1163	2857	2761	2594	2307	3053	1665	1885	1569	2780	1836	2498	1184	1790	1714	1020	744	2032	1993	2294	1252	1250	1613	2445	2751	3991	2097	2577
C2CD2L_878	0	4	3	0	1	6	3	0	0	1	1	2	1	2	1	0	3	1	0	1	0	1	4	3	5	4	2	0	2	3	0	6	0	1	4	1	2	0	2	0	2	1	0	2	3	1	0	0	0
C2CD5_880	50	33	31	22	65	53	31	51	90	47	21	30	49	36	48	39	46	44	61	38	20	24	59	48	43	65	27	25	55	24	48	43	29	21	27	37	24	18	35	36	35	27	23	26	57	50	96	38	76
C5_890	870	698	463	357	815	1064	674	664	1027	823	544	377	534	650	924	782	680	574	906	770	622	500	975	1239	719	850	1014	689	542	495	868	608	684	397	589	730	376	257	550	748	988	552	447	376	1002	921	1244	654	809
C6orf62_903	3254	2491	1778	1401	3763	4552	2880	3213	4542	3294	1999	2132	3216	3087	3458	3365	2674	2132	2909	2289	1594	1351	3640	3702	3125	2915	3658	2326	2500	2086	3287	2245	3315	1682	2667	2293	1371	1019	2661	2464	3436	1628	1619	1783	3446	3371	4863	2438	3395
CAB39_918	755	623	435	347	842	1053	703	807	994	835	525	447	660	740	729	799	641	455	621	503	399	321	929	874	750	669	834	658	631	481	849	557	858	431	614	524	311	207	631	507	699	381	348	387	768	842	1209	558	689
CALM1_934	292	223	143	140	289	428	264	312	367	280	151	208	251	278	318	274	269	173	266	176	149	121	317	356	313	291	370	219	224	194	331	216	305	164	232	229	118	84	280	213	307	175	128	187	320	341	457	251	220
CALM3_940	11	8	8	3	23	29	15	8	12	9	5	12	10	11	23	19	11	10	23	9	9	9	13	16	6	14	18	10	7	11	16	11	18	8	9	12	8	7	15	18	19	5	5	9	22	15	30	15	14
CALR_943	1592	1336	1244	845	1637	2563	1479	1987	1769	1431	930	891	902	1187	2697	2257	1358	1390	2637	2059	894	728	2227	1914	1176	1798	2241	1065	1107	942	2272	1556	1164	548	1256	1777	1017	735	1902	1878	2162	795	1159	1667	1402	1626	4114	1303	2080
CASC3_973	21	25	15	9	41	21	16	28	20	24	9	7	26	38	29	18	27	30	21	14	15	8	23	26	22	34	15	20	23	13	26	22	42	11	31	27	8	14	30	25	16	13	8	21	25	31	35	39	13
CASK_976	122	118	59	63	147	180	106	117	181	91	90	63	89	90	118	112	85	61	100	93	46	42	134	129	122	142	169	107	65	58	95	117	115	55	95	86	66	27	105	78	112	57	72	77	117	112	171	84	142
CASP2_982	174	148	87	77	212	299	162	191	229	164	147	113	151	135	192	232	163	127	224	134	82	79	177	213	165	174	225	126	152	107	238	143	190	91	117	166	54	62	152	161	238	99	97	87	197	152	265	182	196
CASP8_989	162	134	74	60	179	180	139	182	197	160	91	83	128	131	155	136	121	96	125	112	91	64	187	171	154	116	194	107	96	77	197	104	159	76	134	115	65	50	137	127	163	87	68	82	161	164	225	127	159
CASP9_992	75	59	37	39	92	95	77	61	128	53	37	47	49	80	89	59	60	46	72	60	44	34	72	63	64	95	84	62	58	56	81	51	55	35	61	46	26	15	84	52	101	44	25	43	62	90	121	75	66
CAT_999	3427	2270	1623	1240	3545	3751	2646	3331	4463	2813	1865	1680	2817	2400	3298	3048	2406	2074	3224	2521	1466	1456	3055	2991	2654	2868	3475	1977	2191	1973	2965	2145	2734	1229	2106	2211	1282	921	2334	2093	3615	1615	1850	1765	3531	3148	5226	2381	3348
CCDC92_1033	59	43	23	20	68	69	35	59	83	50	42	37	40	36	77	74	42	43	88	63	50	35	84	72	73	65	102	39	53	50	66	37	80	22	39	70	29	19	81	41	87	35	27	52	47	102	154	40	88
CCNA2_1050	131	131	69	53	143	192	117	168	226	126	91	91	128	123	145	117	98	93	90	101	60	46	131	179	105	118	126	114	105	88	147	101	121	89	124	119	58	56	141	110	121	95	75	63	149	114	235	110	104
CCNB1_1053	153	154	94	58	146	287	160	158	243	147	111	133	143	155	148	167	142	115	167	91	77	72	157	170	117	152	155	119	117	91	116	130	132	57	138	126	72	40	157	107	190	88	77	79	141	157	221	118	121
CCNB2_1057	0	0	0	1	2	4	1	1	9	3	3	4	4	5	4	2	6	1	3	2	3	1	9	7	11	2	2	2	3	0	5	0	3	4	7	4	0	1	2	2	4	0	1	4	2	9	9	7	0
CCND3_1066	24	34	12	15	37	39	23	35	26	50	24	35	35	30	34	43	18	24	47	16	25	16	28	41	35	35	50	12	25	27	39	11	39	15	30	25	13	13	32	28	15	26	18	17	38	30	62	31	32
CCNE2_1073	81	73	35	44	81	136	82	60	124	49	44	47	92	98	102	84	74	65	85	82	41	54	86	98	57	52	74	45	76	46	113	77	70	36	57	73	29	39	60	60	90	66	41	37	64	109	125	91	91
CCNF_1076	22	15	12	15	21	28	27	26	34	15	19	13	21	26	23	27	25	16	30	11	17	7	25	34	20	42	17	20	17	7	27	13	20	7	30	29	16	2	33	37	24	22	9	15	21	37	34	20	20
CCNG1_1079	3296	2202	1487	1231	3289	3522	2307	2866	4066	2584	1733	1800	2852	2480	3167	2687	2405	1862	3055	2210	1415	1265	2936	2937	2490	2421	3183	1994	2146	1887	2750	1735	2863	1262	2306	1989	1190	817	2368	2111	3321	1474	1460	1548	2895	3028	4099	2148	3031
CCNH_1083	1271	1053	737	658	1501	1832	1229	1486	1822	1238	874	781	1362	1248	1366	1376	1132	889	1094	972	640	601	1644	1633	1422	1355	1506	1110	1042	910	1199	965	1258	703	1053	1013	542	407	1132	1002	1369	753	733	783	1434	1435	1940	948	1399
CD3D_1127	8	2	3	6	4	6	0	8	9	2	2	3	4	3	5	3	6	4	5	0	9	6	15	7	8	7	5	9	2	3	5	2	4	1	2	1	3	3	8	8	7	0	2	3	6	5	12	6	4
CD44_1134	433	326	252	246	396	572	308	502	503	364	288	245	369	383	542	518	387	357	511	430	223	183	513	442	367	385	551	296	294	227	503	333	361	198	411	387	184	155	439	385	492	306	211	325	441	433	756	309	502
CD55_1141	320	251	151	119	242	353	270	360	343	247	142	187	237	211	345	352	236	208	270	259	158	161	259	299	227	275	320	184	250	201	312	216	329	128	207	229	108	94	200	185	295	148	155	175	265	257	452	229	261
CD58_1144	533	534	331	286	621	728	506	572	764	588	391	368	555	579	528	599	483	387	484	406	318	252	662	647	522	498	613	417	445	409	547	455	564	336	456	417	250	174	466	443	512	308	264	296	579	555	755	504	621
CDC25B_1161	35	27	14	10	40	37	28	29	29	16	36	21	20	30	43	24	23	22	16	21	9	13	12	30	19	38	33	7	18	12	19	21	18	8	24	29	17	5	23	31	22	12	16	26	29	26	56	20	34
CDC6_1177	64	63	46	31	54	90	54	69	99	53	27	43	64	46	97	85	91	67	92	76	42	32	86	92	62	49	80	47	44	36	67	51	67	34	49	77	34	28	88	68	76	49	28	58	61	79	122	49	58
CDCA4_1183	6	11	3	1	12	13	10	15	12	3	5	9	10	8	7	10	5	3	7	1	2	2	7	7	8	4	3	1	10	9	9	6	9	6	13	8	3	1	6	13	6	4	1	6	5	13	9	14	9
CDK1_1196	546	446	237	170	561	635	399	438	834	414	332	299	506	420	533	464	486	391	664	395	223	209	480	514	369	374	511	276	334	302	423	318	474	255	399	409	201	162	491	314	564	334	295	288	436	508	659	333	468
CDK19_1201	151	158	84	61	197	194	132	186	201	198	105	104	187	147	203	189	142	148	148	129	73	55	210	208	167	161	186	136	170	119	179	109	216	75	152	154	70	61	157	141	188	89	83	107	180	191	267	141	202
CDK5_1206	395	337	222	195	440	550	326	414	457	355	248	246	324	312	367	392	291	295	341	306	196	156	489	450	327	351	462	281	267	215	390	265	422	193	325	270	139	117	356	244	425	230	201	227	414	419	560	332	389
CDK5R1_1209	91	60	60	51	126	141	93	141	155	121	49	77	106	109	151	123	97	86	112	74	42	42	136	136	87	141	118	71	97	72	148	83	115	84	104	91	66	47	119	101	107	81	56	84	100	127	220	94	126
CDK6_1213	398	258	178	147	362	527	281	337	476	308	228	255	301	379	513	385	388	286	464	334	195	192	367	394	318	438	485	237	294	210	425	257	353	198	310	294	170	115	342	345	453	205	247	195	326	363	702	262	455
CDK7_1216	497	377	266	208	529	616	364	476	660	475	272	331	587	431	486	539	412	324	458	357	176	200	525	458	444	372	503	356	343	321	412	312	421	228	327	326	231	126	391	285	514	279	252	243	466	504	587	362	471
CDKN1A_1219	20	26	6	14	7	18	22	17	20	12	17	8	11	6	24	14	8	21	25	15	14	5	19	18	13	19	19	10	13	8	27	10	13	6	11	9	5	5	23	10	13	10	6	4	10	24	26	20	15
CDKN1B_1222	118	93	83	63	128	174	86	141	138	125	107	79	100	101	173	125	116	89	128	117	69	79	152	140	125	135	140	86	93	74	143	82	74	47	84	120	69	50	142	102	146	59	67	105	121	113	236	91	128
CEBPA_1240	25	19	16	8	27	30	13	25	34	28	18	13	9	19	17	25	29	11	29	24	11	12	26	29	17	20	39	16	19	19	21	15	30	15	15	20	11	7	29	14	20	17	18	17	21	39	59	31	24
CEBPZ_1245	1011	800	506	454	995	1291	809	1005	1375	805	601	510	888	848	1043	929	807	635	835	768	462	394	986	962	855	844	984	603	676	506	958	693	835	439	645	677	394	263	771	663	1000	499	480	477	986	995	1329	682	936
CENPF_1252	69	47	24	32	56	95	39	56	78	46	40	35	53	59	49	61	39	41	43	49	29	23	50	61	43	63	60	48	33	23	44	32	63	30	47	58	23	26	64	32	54	34	29	26	54	65	71	59	48
CENPW_1256	677	573	334	309	704	978	574	662	842	588	476	421	760	591	733	744	560	500	501	407	286	256	614	668	553	572	619	497	382	352	440	411	555	350	480	511	247	196	565	423	584	413	357	299	758	604	760	492	600
CETN3_1262	1	0	1	0	6	1	0	2	2	4	0	0	3	2	0	3	1	2	1	0	0	0	0	0	2	2	1	0	0	0	3	0	0	0	1	2	0	1	1	1	1	0	0	2	1	0	0	1	0
CGRRF1_1278	19	18	11	5	31	42	17	17	46	20	16	15	11	18	24	22	33	14	25	13	14	8	18	27	28	19	29	8	7	24	17	15	38	17	25	8	13	6	18	24	33	10	13	19	35	19	28	15	6
CHEK1_1288	298	205	124	117	271	337	197	256	357	255	105	202	251	191	279	262	205	197	253	151	94	114	248	250	194	206	230	172	164	146	207	164	227	122	186	170	99	68	221	190	254	149	129	145	257	301	341	199	238
CHMP2B_1301	90	56	32	36	66	82	57	57	48	35	44	28	60	53	81	75	42	33	44	39	30	34	84	73	59	64	72	43	45	44	45	62	57	17	64	55	27	22	56	52	63	28	45	28	65	66	99	39	62
CHMP4A_1304	645	549	394	332	709	850	652	750	879	758	356	431	831	556	791	618	558	468	600	458	337	322	768	766	687	642	635	577	440	482	628	494	639	354	483	475	267	262	544	464	653	412	393	355	714	752	1073	484	678
CHP1_1319	460	278	246	177	440	515	395	471	527	403	222	235	329	313	445	431	344	318	488	330	222	173	471	433	386	403	555	266	373	245	446	323	473	212	312	352	174	134	381	314	487	216	207	324	502	494	801	404	442
CHUK_1342	75	59	40	38	95	112	77	70	120	87	44	56	86	65	81	77	75	72	75	59	54	45	90	101	61	87	93	69	43	57	61	63	71	23	59	55	28	21	59	38	89	40	51	36	77	78	107	37	97
CIRBP_1351	70	71	23	25	56	149	83	99	101	69	45	43	70	69	81	68	56	57	76	41	47	32	69	94	84	71	93	47	60	48	74	49	70	42	55	50	33	24	60	63	68	39	37	51	89	90	104	75	96
CISD1_1354	353	272	150	135	380	473	263	331	392	278	161	194	271	245	268	230	244	165	231	179	174	131	371	350	345	291	400	237	275	221	306	209	345	176	279	194	75	83	253	238	330	123	111	143	310	296	493	230	301
CLIC4_1388	3620	2810	1959	1621	3904	4390	3089	3560	5059	3389	2122	2241	3756	3244	4076	3478	3052	2384	3552	2599	1595	1675	3914	4014	3475	3116	3752	2746	2570	2064	3474	2427	3313	1716	2733	2530	1530	1083	2928	2575	3709	2141	1744	1808	3659	3687	5432	2602	3516
CLPX_1399	220	148	103	88	231	273	151	229	337	218	116	125	158	180	218	201	118	121	162	99	76	90	196	235	197	160	224	170	128	143	188	107	227	80	140	141	60	37	136	116	188	102	83	83	222	253	315	145	185
CLTC_1405	2110	1604	1009	860	2133	2543	1628	2087	2699	1852	1218	1136	1600	1561	2084	1720	1554	1203	1771	1588	923	835	1895	1994	1846	1689	2178	1325	1441	1138	2173	1330	1954	884	1502	1392	766	608	1546	1396	2041	992	1019	1098	2157	2346	3085	1459	1756
CNOT4_1427	273	199	151	132	283	334	183	296	314	222	135	164	183	230	311	263	247	206	267	251	137	91	235	271	217	284	358	217	210	166	312	189	272	119	198	260	136	93	255	256	288	164	169	200	277	326	478	190	277
CNPY2_1432	0	1	0	0	5	4	0	0	3	6	0	0	0	1	1	3	2	0	2	9	0	2	2	1	5	0	1	0	3	0	3	3	4	1	3	2	0	3	1	3	0	2	1	2	1	0	3	2	0
COG2_1441	426	328	249	190	482	522	313	405	528	400	237	246	327	353	418	412	364	240	373	272	177	190	418	402	378	445	472	275	302	230	369	303	453	200	323	271	175	157	325	311	427	237	215	211	433	420	666	275	390
COL12A1_1461	555	521	366	297	806	1031	537	758	942	643	409	479	592	584	734	738	531	429	622	467	344	291	752	774	725	638	811	479	498	344	839	424	735	335	522	538	262	201	598	541	642	360	341	322	655	818	1197	549	761
COL1A1_1466	16	13	14	19	17	47	35	44	41	45	14	27	23	36	26	50	38	16	41	28	13	14	21	22	22	32	41	31	13	14	50	34	15	15	28	29	23	8	25	32	29	25	17	19	30	35	58	35	32
COL4A1_1472	187	193	149	100	201	334	163	236	299	222	105	126	141	234	293	248	173	204	321	193	122	110	319	277	170	253	253	168	146	107	267	137	217	128	168	233	124	83	205	174	224	128	140	170	223	282	482	167	220
COL4A3BP_1476	196	149	97	102	256	266	151	225	307	205	139	132	181	200	203	224	195	127	223	162	132	74	213	225	206	190	272	120	160	162	243	156	182	94	160	173	103	51	179	195	227	92	123	142	211	252	378	166	255
COL5A2_1483	18	7	5	5	14	8	9	6	13	0	7	6	21	11	9	5	3	6	17	5	2	4	9	5	6	10	13	4	4	5	7	2	7	0	7	2	4	2	4	4	4	8	9	10	9	6	18	5	17
COPB2_1491	349	255	125	114	327	428	222	290	412	258	178	228	256	261	306	302	224	167	390	271	137	139	275	272	258	242	295	162	152	163	281	168	262	122	203	198	92	80	246	250	319	164	131	198	251	321	380	210	246
COQ5_1506	82	53	21	35	59	96	52	54	83	79	55	48	57	59	74	47	53	52	59	42	33	20	75	86	46	51	80	46	44	41	56	53	39	30	29	50	20	20	53	32	60	27	30	33	71	80	94	37	58
COX6B1_1519	235	161	99	99	174	245	150	192	187	199	88	153	126	184	194	162	123	121	168	165	92	64	225	141	169	176	262	130	139	113	243	152	132	85	168	144	93	72	185	126	205	80	100	127	178	179	298	125	197
COX6C_1522	0	1	2	0	0	1	3	1	7	0	0	2	2	2	0	0	2	0	3	1	1	2	5	1	0	1	5	0	2	2	1	0	0	3	0	0	0	1	0	3	1	0	0	4	1	2	5	0	0
CPNE3_1532	1254	858	652	485	1304	1468	910	1200	1856	1028	630	803	1206	961	1194	1049	852	733	1124	767	526	476	1172	1094	931	993	1226	847	920	704	956	723	1092	445	775	725	494	329	869	815	1192	597	524	618	1086	1103	1774	828	1013
CPSF4_1539	122	126	65	64	112	211	104	138	139	124	97	65	93	129	171	179	102	90	154	125	72	61	187	172	110	152	174	62	99	71	157	132	84	47	91	106	64	45	132	90	154	71	69	102	134	139	242	102	145
CREBBP_1553	35	17	7	15	27	42	40	31	29	38	10	19	20	24	40	15	26	19	45	28	10	21	28	28	32	17	34	10	14	14	24	19	41	7	9	24	20	8	34	28	39	19	14	13	39	25	36	22	35
CREG1_1558	972	623	398	300	802	946	567	648	1017	682	468	390	645	539	728	620	583	426	851	554	331	388	723	806	680	613	743	515	556	460	620	487	683	289	554	490	282	170	572	471	900	343	359	369	798	715	1097	496	652
CRELD2_1561	725	569	352	294	729	971	600	754	881	579	376	349	535	538	757	708	570	434	699	554	327	353	716	706	594	742	847	463	436	398	697	437	654	290	449	525	265	195	581	464	735	351	331	386	681	724	1171	473	710
CRK_1571	39	37	25	20	55	79	47	74	62	48	27	35	45	28	47	56	49	30	63	35	22	19	48	64	45	48	65	29	22	32	31	25	56	23	43	36	17	8	40	29	74	35	30	39	58	47	115	35	39
CRKL_1574	199	169	115	88	251	337	171	236	274	219	141	134	205	203	208	203	213	138	208	147	103	104	283	206	241	183	294	131	144	124	237	138	231	128	217	145	95	53	195	161	232	101	128	118	194	217	374	176	246
CRYZ_1586	315	194	168	140	307	294	212	248	303	219	206	106	244	201	274	268	218	176	254	221	146	147	255	335	226	290	313	224	210	148	221	202	276	152	229	235	104	76	183	216	339	194	128	105	334	301	372	219	199
CT45A6_1618	204	149	99	58	200	226	130	159	250	188	112	97	110	137	180	116	114	90	140	112	91	77	157	199	148	164	158	120	110	78	140	117	130	125	123	119	42	54	118	107	200	99	70	72	153	158	239	105	129
CTNNB1_1633	2384	1745	1245	986	2489	2963	1811	2383	3370	2098	1437	1415	2043	1775	2479	2281	1953	1569	2281	1915	1036	961	2173	2083	1727	2118	2392	1442	1538	1249	2212	1474	1871	935	1690	1800	858	778	1882	1618	2549	1151	1498	1299	2286	2380	3324	1573	2387
CTSL_1647	127	102	61	45	147	209	114	181	155	141	77	105	107	146	123	137	76	110	93	128	63	49	141	147	122	119	170	89	90	91	115	78	141	58	74	100	65	44	88	76	136	68	53	81	128	142	223	124	123
CYB561_1683	34	29	19	16	33	33	33	32	43	28	21	20	31	27	42	30	31	30	24	26	26	14	26	29	37	29	36	11	31	15	53	35	25	22	27	33	12	13	46	23	47	12	24	20	32	38	80	18	33
CYP2C9_1720	91	72	29	54	80	69	54	54	95	48	57	26	39	31	29	54	57	68	82	63	56	70	142	97	73	80	136	71	39	84	66	56	55	24	43	48	22	14	29	49	124	40	57	60	107	114	126	63	83
CYP4F3_1739	9	6	3	2	4	9	0	6	0	2	9	0	5	7	9	5	2	1	4	3	2	0	5	10	4	5	5	3	3	1	5	6	1	2	3	8	0	5	4	10	4	2	2	3	3	8	8	5	1
CYP51A1_1742	3637	2499	1616	1442	3805	4515	2652	3302	5043	2963	1825	2106	3081	2705	3503	3071	2514	2035	3040	2439	1696	1500	3262	3723	2928	2993	3679	2188	2382	1893	3052	2109	3156	1404	2334	2226	1120	941	2419	2223	3437	1673	1555	1803	3388	3606	5161	2613	3026
CYP7A1_1745	1	3	1	0	3	1	4	11	0	5	4	2	12	1	2	3	6	4	0	1	5	3	1	7	0	0	7	3	2	7	0	1	0	2	0	0	0	1	5	1	4	2	0	3	0	0	1	0	1
DCK_1776	132	84	45	35	123	124	59	81	108	66	78	63	93	74	135	82	66	55	80	80	67	68	91	147	91	130	116	88	71	86	88	75	99	46	86	107	24	27	60	83	125	62	55	43	144	96	190	59	78
DCN_1779	79	71	27	45	114	132	72	102	115	84	62	58	40	82	118	87	64	61	68	66	51	40	107	69	73	70	69	63	47	35	82	78	98	28	70	66	41	32	67	60	95	34	34	56	106	103	127	56	71
DCTD_1785	1230	937	720	630	1298	1687	1095	1390	1563	1293	776	793	1193	1183	1316	1242	1125	883	1057	938	614	475	1545	1279	1309	1066	1413	920	900	748	1218	855	1137	707	1029	872	600	332	1011	894	1265	734	650	760	1254	1367	1671	988	1268
DCTN6_1789	1307	1030	729	577	1405	1591	1003	1356	1473	1082	728	701	1050	1062	1296	1292	972	870	1120	985	669	532	1434	1191	1004	1128	1322	886	834	784	1054	818	988	571	890	924	503	384	1009	830	1325	682	650	604	1261	1210	1519	897	1078
DCUN1D4_1795	208	135	101	97	248	232	118	213	256	168	100	125	168	172	186	193	135	100	182	110	80	89	215	233	201	162	203	117	126	106	158	136	195	71	150	124	65	47	154	123	171	89	98	89	206	188	233	160	213
DDIT4_1803	3	3	3	3	11	26	8	9	11	15	3	8	6	11	10	10	9	5	3	4	6	7	17	9	9	1	20	5	1	5	9	3	19	9	15	11	3	4	5	3	13	2	5	4	11	15	18	10	7
DDX10_1808	92	68	42	47	131	141	117	102	107	93	45	53	77	60	110	103	68	67	100	92	46	34	144	131	97	94	120	67	77	59	109	69	101	58	97	61	39	25	74	64	128	46	55	50	91	113	137	83	125
DDX42_1819	14	7	7	6	4	12	3	19	27	5	3	9	12	9	16	6	7	5	9	9	1	4	7	9	24	11	10	11	6	2	12	9	15	2	5	17	3	3	15	21	19	5	7	11	15	13	24	6	8
DECR1_1831	498	296	220	167	425	574	354	471	574	405	241	269	362	335	368	340	269	200	295	282	180	177	425	368	390	345	477	248	308	237	347	267	345	170	333	275	130	90	299	232	429	189	206	188	496	464	564	328	343
DEK_1841	804	586	407	355	905	924	671	782	1097	658	465	477	754	711	795	766	696	623	889	636	336	322	757	785	599	643	710	505	529	450	808	485	702	359	604	643	313	236	634	565	785	489	440	368	718	913	1050	594	763
DENND2D_1844	19	27	18	12	35	54	16	37	46	34	32	21	21	26	31	23	23	25	33	22	12	13	35	32	37	42	37	18	28	21	36	18	30	6	34	28	12	18	27	29	40	14	10	27	36	46	56	40	41
DFFB_1853	72	74	54	35	118	164	71	99	138	98	68	55	103	79	132	104	70	87	66	63	56	45	101	112	71	105	107	74	83	63	117	82	71	46	50	87	53	37	66	86	98	49	60	80	116	95	171	60	109
DHRS7_1861	665	506	307	256	702	751	474	582	900	601	378	369	480	538	623	586	456	391	519	473	308	280	736	703	551	526	747	447	447	427	617	414	611	294	495	407	200	152	468	447	702	335	274	323	738	661	933	459	549
DLAT_1875	1865	1213	812	731	1789	2045	1161	1751	2283	1493	941	1047	1493	1400	1751	1532	1177	1054	1424	1233	842	692	1588	1629	1479	1492	1826	1133	1257	1049	1664	1069	1385	710	1156	1075	618	500	1328	1090	1680	752	747	902	1611	1585	2733	1059	1610
DLGAP5_1882	102	57	33	24	97	91	55	66	119	51	65	57	99	43	95	82	55	49	72	41	26	35	72	80	91	55	71	67	57	75	46	69	62	55	70	45	26	22	82	69	89	43	42	31	80	106	122	38	76
DNAJA3_1895	47	43	32	14	54	82	35	40	110	49	45	44	37	56	67	46	49	32	73	54	37	33	79	68	66	68	83	32	39	44	63	41	73	34	50	45	29	15	66	63	59	24	26	44	47	64	138	37	74
DNAJB1_1898	8	5	0	5	8	14	7	14	4	6	3	5	6	4	7	7	6	3	3	7	2	2	10	9	8	7	4	4	8	2	14	9	6	4	3	7	7	0	9	3	12	8	2	6	2	14	11	4	6
DNAJB14_1905	349	269	145	142	354	406	217	337	464	302	189	210	282	266	362	301	242	220	284	232	150	163	338	359	246	290	351	224	244	167	253	230	252	161	272	203	127	105	282	225	371	155	163	215	379	384	441	239	287
DNAJB6_1912	193	166	101	90	260	284	174	222	236	178	123	96	163	187	214	198	193	159	267	237	113	118	221	192	185	226	232	142	104	127	201	127	155	102	197	185	92	86	192	178	284	96	108	98	188	229	333	158	161
DNM1L_1927	173	152	102	74	208	228	131	182	248	154	84	108	157	131	217	149	148	110	153	126	85	88	207	173	147	146	212	130	98	104	182	117	152	93	136	104	72	56	130	124	174	87	112	97	165	201	290	116	123
DNMT3A_1932	9	3	5	4	4	13	8	4	3	10	5	9	8	3	10	9	2	1	5	7	2	2	5	6	4	4	7	2	1	6	9	6	16	0	9	5	2	1	8	3	3	4	2	5	7	3	19	4	5
DNTTIP2_1936	418	277	238	207	515	535	399	466	660	372	272	308	440	413	508	427	336	268	499	288	215	218	501	425	282	465	452	304	305	274	392	297	417	241	313	326	221	125	333	312	419	212	226	208	488	421	635	326	465
DSG2_1967	262	195	127	96	204	290	179	197	301	228	154	160	191	195	249	207	190	122	226	160	132	125	228	254	186	206	250	155	187	112	274	168	230	120	206	193	115	55	196	191	258	110	125	118	225	237	353	165	213
DUSP11_1981	323	216	138	130	294	419	263	279	376	270	173	197	266	224	345	323	264	187	211	202	169	93	351	291	262	243	369	202	193	185	318	202	323	144	246	236	118	87	236	214	296	150	134	184	356	337	416	257	278
DUSP22_1986	534	361	239	216	573	688	347	442	640	437	281	318	419	437	583	548	438	349	548	408	242	210	504	473	459	477	618	323	363	313	591	348	427	212	404	346	245	156	466	372	528	214	271	349	474	555	816	370	492
DUSP4_1990	0	1	1	3	2	1	2	2	0	6	0	0	0	8	7	2	2	2	3	0	0	0	4	2	0	1	6	0	0	1	6	1	6	0	2	2	1	0	0	0	2	0	1	0	1	0	4	0	1
DUSP6_1993	5	12	8	4	2	17	9	10	7	8	8	8	5	2	13	9	3	6	1	11	7	5	4	18	6	6	14	4	4	4	10	7	4	1	7	12	4	6	1	6	4	6	2	1	2	10	9	5	6
DYNLT3_2000	925	784	605	481	1155	1374	934	1041	1323	1015	574	591	1010	849	1051	974	875	686	896	716	501	442	1154	1143	1022	1022	1103	725	740	613	963	718	925	508	775	716	432	334	811	658	994	569	629	475	1047	1070	1355	810	1112
DYRK3_2006	282	205	142	121	332	338	185	294	381	219	129	134	282	236	266	284	208	168	299	211	129	126	234	290	271	239	272	156	208	174	257	187	242	114	178	193	127	70	180	188	322	129	149	130	277	253	385	161	306
ECD_2021	535	410	275	240	554	654	368	490	705	432	245	337	478	437	547	475	430	365	546	404	241	259	606	506	441	467	567	376	390	342	541	323	542	161	396	410	223	147	465	343	525	299	243	259	586	512	819	404	439
EDEM1_2027	159	106	64	61	129	150	139	141	230	114	70	75	97	112	155	134	92	78	140	91	52	49	100	150	125	123	142	64	85	76	126	119	130	26	86	114	55	42	109	104	137	67	59	79	153	140	191	123	136
EED_2035	34	20	12	10	20	42	27	25	31	31	24	17	24	14	51	9	14	17	21	23	7	17	34	31	13	25	21	34	5	25	10	24	41	20	26	24	7	5	11	19	15	17	14	9	53	33	41	22	17
EEF2_2042	15292	10438	7772	6572	16434	19234	12746	15211	18101	13540	8831	8835	12632	13001	17717	15506	12639	10057	18635	12421	7798	7733	17255	17325	14670	15213	18938	10383	12208	9616	17187	10178	15571	7190	11675	11811	7089	4806	14417	11850	17100	7997	7843	9233	15938	16760	31184	11902	16961
EGF_2055	47	15	20	10	34	59	24	42	61	34	15	17	44	31	29	43	33	23	33	36	11	19	37	39	48	27	54	35	25	11	29	19	39	11	34	31	13	8	29	12	34	21	15	16	38	29	53	17	22
EGFR_2063	144	118	73	56	257	264	128	225	307	155	120	146	142	166	215	221	155	121	193	123	59	89	214	241	148	184	241	152	142	95	248	153	190	85	136	159	60	30	189	150	176	78	49	99	173	234	398	156	237
EGR1_2068	94	107	85	45	159	183	107	147	151	114	77	95	113	124	170	195	109	122	231	121	63	86	139	157	115	149	199	95	129	77	175	96	109	42	118	131	96	63	194	144	187	65	81	117	112	145	271	87	200
EIF1AX_2077	343	317	238	196	490	566	340	445	527	373	264	275	331	356	467	457	366	252	363	329	232	171	516	441	378	433	494	285	321	266	435	325	374	196	343	338	160	124	394	329	500	201	229	268	457	429	652	352	418
EIF1AY_2080	0	3	0	3	4	0	3	0	2	0	0	4	3	0	2	2	0	0	1	3	0	0	3	1	3	0	0	3	0	0	1	1	4	0	0	1	1	1	1	1	2	0	0	0	2	0	0	1	1
EIF2S1_2085	1533	1234	881	693	1918	2158	1482	1701	2326	1581	989	1040	1738	1534	1690	1669	1358	1118	1465	1113	788	704	1769	1870	1606	1573	1719	1255	1213	940	1567	1103	1548	853	1243	1069	676	541	1322	1121	1675	960	838	892	1754	1806	2520	1210	1574
EIF2S2_2088	205	178	80	97	215	278	114	162	313	145	120	121	172	174	213	157	146	130	184	157	117	104	191	229	192	164	216	120	170	120	193	149	212	105	142	161	73	51	154	138	202	109	71	91	204	219	221	165	174
EIF4B_2106	733	510	365	354	739	913	506	705	907	589	360	447	565	580	776	699	569	472	760	588	382	341	752	769	680	582	854	443	561	429	760	494	758	276	584	530	283	200	593	525	852	401	338	433	795	884	1121	667	666
ELOVL6_2134	41	21	14	22	25	37	17	30	48	19	29	20	29	30	31	39	24	16	29	34	14	25	37	51	26	28	22	25	16	22	25	21	34	26	36	24	7	14	25	28	34	13	13	15	48	30	49	24	25
ENOPH1_2156	339	279	158	141	373	461	277	360	399	326	162	194	277	300	357	332	260	225	270	255	181	153	396	304	340	297	343	248	290	220	328	209	305	168	261	219	130	115	240	229	320	171	150	178	302	355	506	309	300
EP300_2167	326	260	189	166	395	555	286	456	456	307	216	249	307	333	503	476	304	269	412	314	169	192	427	363	286	387	443	212	290	227	444	254	350	161	298	299	169	104	300	259	400	208	160	246	382	387	683	272	387
EPB41L2_2175	145	81	66	52	121	142	69	88	119	92	74	87	90	101	171	136	81	76	91	99	62	48	113	178	99	98	113	106	93	56	118	81	129	68	88	91	47	36	116	101	104	77	51	44	128	126	182	81	86
EPHA3_2188	4	5	8	0	16	11	4	4	7	4	7	2	2	0	7	15	5	2	1	4	2	4	10	6	13	11	12	5	8	5	13	2	8	2	17	10	3	6	9	7	10	5	2	3	7	15	5	3	9
EPHB2_2194	37	26	26	21	38	65	36	43	34	31	20	30	24	27	52	41	57	24	81	43	18	7	39	61	18	50	29	24	18	32	76	25	39	11	46	48	20	13	46	40	38	29	23	27	22	54	97	39	51
ERBB2_2205	118	87	65	39	143	181	105	131	146	112	67	65	93	111	156	114	114	93	123	94	76	66	127	149	108	125	192	72	92	76	187	86	107	55	109	119	48	29	119	121	139	50	66	139	135	170	274	83	178
ERO1A_2227	592	462	328	306	669	808	585	617	793	573	369	383	503	524	606	641	542	351	487	364	313	256	655	683	607	597	685	441	477	391	581	434	551	324	505	413	257	173	468	488	600	333	291	347	656	665	885	449	656
ETFA_2244	3068	2485	1583	1373	3283	3945	2299	2847	3762	2826	1740	1887	2423	2553	3228	2989	2499	2118	2595	2411	1493	1446	3128	3347	2723	3108	3724	2052	2131	1732	2903	1875	2631	1224	2346	2190	1207	884	2401	2156	3316	1606	1468	1860	3362	3237	4961	2151	2911
ETS1_2248	254	201	136	110	245	351	184	243	339	239	160	139	181	224	314	281	175	195	264	243	124	110	251	261	181	220	311	160	151	146	287	169	230	86	217	224	152	86	264	240	300	157	139	163	230	304	406	174	248
ETV1_2251	6	2	4	1	7	8	9	4	3	4	2	1	10	5	4	5	2	3	3	4	6	1	7	4	2	2	5	4	3	4	6	4	0	1	0	5	1	0	5	2	2	4	0	3	9	6	8	2	5
EXT1_2278	730	537	397	326	783	987	629	748	1221	714	416	517	662	627	810	752	639	543	773	519	351	384	803	806	706	691	800	487	522	463	713	493	760	358	541	523	292	224	669	580	742	413	387	435	856	773	1154	592	772
EZH2_2282	79	89	61	43	91	124	81	84	178	99	81	71	110	90	144	103	80	71	101	72	42	48	119	113	91	87	104	61	87	68	97	70	110	56	68	85	42	29	103	90	98	56	56	47	93	119	158	89	129
FAM174A_2316	466	345	297	196	492	628	441	470	475	491	346	269	358	467	516	407	355	293	417	385	220	235	596	468	471	453	561	338	350	290	505	284	335	196	380	373	225	153	382	425	484	268	241	317	452	510	741	352	536
FAM69A_2333	315	183	168	133	262	330	200	320	424	252	141	209	312	233	297	229	241	177	261	220	130	118	239	288	239	220	266	200	191	168	283	203	252	105	178	189	111	81	222	199	315	147	122	173	252	305	336	204	322
FANCI_2338	60	50	22	18	43	91	40	66	77	60	30	33	60	53	70	59	52	35	83	57	27	27	92	81	36	44	45	31	37	31	66	32	52	32	51	52	38	18	68	47	60	39	20	39	61	64	86	51	55
FAS_2345	553	458	277	209	545	701	450	570	722	514	366	337	450	488	558	504	462	338	470	395	282	268	628	593	533	466	554	404	410	361	519	423	563	274	469	423	267	166	466	388	553	289	255	298	531	589	794	416	534
FAT1_2356	189	182	101	80	172	300	174	220	224	203	143	125	148	172	296	217	168	153	243	162	110	88	271	253	207	174	284	139	127	112	289	155	171	71	159	168	101	60	245	177	262	133	131	143	223	243	386	157	220
FBXO11_2372	160	117	67	67	154	223	116	136	222	152	108	52	146	127	176	129	119	86	191	122	71	83	110	132	137	150	148	94	106	75	148	116	144	68	119	97	52	62	115	107	176	76	74	73	133	149	207	92	152
FBXO21_2375	25	29	14	13	24	20	23	13	31	16	16	13	33	24	25	27	21	12	21	22	12	12	17	28	26	27	18	14	29	12	15	11	22	7	23	18	12	6	32	21	24	10	15	13	22	21	22	10	20
FEZ2_2394	699	595	371	334	758	958	492	783	958	667	430	475	638	674	759	750	571	533	604	513	357	335	760	738	636	701	889	517	553	513	759	516	677	333	565	576	329	201	643	595	740	386	388	462	696	840	1296	496	699
FGB_2397	1172	1207	831	669	1567	1683	1157	1373	2054	1345	890	864	1109	1148	1689	1584	1207	1070	1289	1317	912	647	1820	1989	1553	1349	1801	1099	1143	991	1501	1101	1379	611	1174	1144	724	414	1322	1134	1484	825	708	808	1610	1647	2298	1222	1400
FGF2_2405	1	5	3	2	1	2	4	3	5	1	2	12	10	2	3	1	5	2	2	0	4	1	7	3	3	3	6	6	5	2	1	3	8	10	1	0	3	0	0	3	4	1	0	1	1	2	1	0	0
FGF7_2409	46	28	20	20	28	30	9	31	32	43	26	19	30	21	29	21	17	16	23	22	19	16	20	38	42	30	34	19	16	19	29	14	28	16	39	19	13	5	17	21	35	13	11	19	30	36	42	20	28
FGFR2_2417	237	225	155	116	408	377	233	322	424	339	217	208	276	244	345	318	222	169	308	208	149	134	311	351	264	302	398	211	241	182	339	198	275	132	224	261	130	106	273	208	294	154	152	171	357	369	490	213	278
FKBP4_2433	36	37	21	24	36	45	33	51	56	33	28	27	30	43	45	42	34	36	57	47	17	24	46	29	27	26	66	19	34	14	37	26	49	26	30	15	24	11	47	28	42	12	17	17	54	32	77	49	45
FN1_2459	7565	5131	3616	3072	6883	8367	5209	6980	8486	5962	3650	3679	5049	5081	8376	7523	5913	4990	8891	6756	3344	3418	6215	6800	4944	6340	8211	4185	4424	3758	7478	4807	5344	2252	4471	5627	2641	2179	5031	5534	8374	3558	3931	3705	7405	7407	12152	4951	6759
FOXJ3_2478	101	84	39	44	93	120	60	75	145	53	61	69	73	72	80	80	55	52	76	57	37	47	72	65	75	69	93	49	46	45	84	62	75	73	50	71	34	33	64	59	88	59	54	58	87	96	125	50	71
FOXO4_2484	21	11	21	7	20	30	18	31	27	26	20	14	22	16	20	20	16	10	15	29	13	13	25	10	21	24	42	15	27	14	25	21	25	5	10	20	13	8	19	27	14	10	19	12	22	12	36	41	33
FRS2_2492	428	332	253	188	477	569	341	485	681	383	240	325	513	351	440	428	365	280	421	329	219	231	490	450	350	396	474	311	313	295	424	317	367	198	311	302	180	171	361	306	507	213	246	221	494	486	712	325	461
FYN_2527	2	1	0	3	2	3	8	2	2	2	0	0	0	2	0	11	2	3	2	8	1	3	2	5	1	0	3	6	3	4	4	6	3	0	2	1	5	0	4	0	0	1	1	0	2	0	0	1	0
FZD1_2533	18	19	10	13	12	22	19	30	37	16	13	14	11	10	24	26	14	20	9	7	17	14	16	24	19	22	18	16	18	7	23	21	12	11	12	17	7	0	9	27	29	6	9	16	10	30	27	28	18
FZD7_2537	1	0	1	0	1	0	1	1	4	2	2	2	2	1	0	0	2	1	0	2	0	0	0	1	2	0	0	3	0	0	5	0	3	4	5	1	0	1	2	0	3	0	0	1	1	0	0	0	2
G3BP1_2542	2026	1387	1069	784	2012	2264	1508	1838	2480	1665	1148	1148	1611	1572	2077	1823	1570	1226	1917	1506	912	835	1822	1822	1501	1745	1950	1139	1226	1014	1716	1114	1648	866	1350	1350	734	593	1474	1250	2007	902	1033	1037	1863	1944	2675	1180	1951
G3BP2_2545	127	134	54	66	131	204	91	126	201	139	69	81	129	97	123	156	143	89	158	112	56	62	176	111	132	95	121	87	80	76	117	85	137	52	88	99	52	37	104	79	139	72	43	80	147	151	191	116	131
GABARAPL1_2552	50	35	15	21	42	68	32	47	63	62	26	28	32	30	45	47	45	24	39	45	27	17	32	44	33	47	57	33	21	18	66	35	54	18	32	22	19	11	39	36	30	34	27	22	64	46	103	46	41
GAGE1_2574	6655	4871	3226	2792	6923	8507	5533	6283	8110	5862	3956	4238	5579	5757	5437	5721	4778	3512	5390	3924	3111	2751	7719	6813	6815	5146	6992	4619	4934	3660	6021	4394	6439	3530	5737	4204	2291	1603	5482	4411	6206	2989	2587	3225	6118	6661	8400	4678	5892
GAGE12F_2576	4337	3829	2548	1969	4473	6033	3632	4874	4661	4645	2768	2669	3328	4354	4333	4414	3393	3077	3480	3456	2229	1603	5379	4223	3841	3940	5380	2808	2741	1993	4441	3272	3041	2250	3899	3101	1924	1403	4103	3224	4666	2069	2180	2716	3865	4561	6488	2429	4391
GATA2_2599	6	7	7	8	13	12	9	11	6	1	4	12	17	7	5	9	8	5	4	3	5	4	6	19	11	5	9	19	4	6	14	2	5	7	2	2	3	6	3	4	9	8	5	4	14	17	10	8	8
GCLM_2615	2529	1946	1395	1039	2763	3129	1944	2593	3639	2400	1423	1658	2428	2253	2582	2507	1957	1675	2126	1865	1157	984	2440	2391	2127	2157	2875	1652	1861	1356	2367	1733	2320	1082	1895	1768	1051	715	2030	1761	2355	1056	1226	1435	2357	2485	3583	1748	2524
GHR_2644	104	74	76	51	124	84	59	129	137	85	58	54	81	85	109	105	79	78	128	78	42	63	112	99	88	93	125	61	71	36	107	74	75	42	77	75	33	28	67	76	118	47	75	77	117	135	147	66	113
GJA1_2649	161	147	85	67	231	218	93	146	218	185	100	110	121	120	183	158	165	118	168	137	73	69	167	187	161	173	192	96	116	88	177	112	137	68	126	109	60	47	159	143	196	75	64	93	170	197	216	130	165
GJB2_2653	227	146	116	101	270	243	175	233	272	227	112	140	133	146	222	213	176	131	225	154	94	107	185	219	156	212	263	183	138	106	233	184	186	111	165	192	94	65	165	171	244	98	102	147	218	224	298	175	242
GJD4_2656	3	2	0	0	2	1	0	0	1	0	2	0	3	1	5	0	0	0	0	0	1	1	2	0	0	2	0	1	1	2	0	0	0	0	1	0	1	0	0	0	2	1	0	0	1	0	0	0	0
GLOD4_2670	16	10	9	4	22	17	11	14	13	12	8	9	18	14	13	17	10	7	12	4	5	6	9	14	7	5	24	6	7	9	17	14	6	5	14	14	4	9	8	8	7	4	6	9	7	22	14	4	7
GMNN_2688	546	438	298	255	554	626	470	442	715	456	356	263	499	464	652	456	474	360	479	394	272	219	506	692	425	460	520	390	381	345	442	327	562	366	467	358	203	165	424	377	568	376	273	219	563	516	593	364	402
GMPR2_2691	111	67	40	47	119	140	71	134	121	72	58	66	72	69	117	86	74	82	135	85	40	44	104	76	102	60	114	66	55	52	80	75	77	32	81	67	28	32	93	70	109	41	44	45	85	99	153	88	96
GNAI1_2696	322	253	136	104	310	334	248	267	357	217	188	128	222	223	385	255	298	184	232	249	174	147	290	362	248	289	255	181	182	163	253	208	298	133	228	239	96	65	219	194	318	187	137	121	260	319	371	203	175
GNAQ_2701	225	124	89	83	291	227	150	201	282	149	129	133	186	158	178	184	152	99	202	132	119	83	183	165	149	173	175	130	126	102	198	126	179	80	136	131	60	56	148	130	177	95	102	102	187	210	285	158	181
GNAS_2704	4367	3333	2175	1987	4742	6197	3777	4696	6185	4283	2649	2992	3944	4019	4814	4814	3786	3133	4619	3450	2243	2178	4880	4884	4090	4086	5285	3098	3467	2728	5057	2926	4639	2228	3729	3306	1768	1408	3910	3299	4779	2387	2293	2900	4606	5200	7221	3907	4571
GNPDA1_2723	2	2	0	2	6	5	0	3	1	7	7	2	10	2	3	6	3	2	2	0	1	2	4	4	0	4	4	4	4	7	0	6	2	6	1	3	2	1	5	4	5	1	3	3	3	2	3	2	9
GOLT1B_2734	12	22	10	2	19	13	10	15	24	10	15	6	17	18	14	12	14	14	9	11	7	8	19	21	7	7	16	8	14	8	14	14	6	18	13	19	2	6	8	10	17	8	15	7	13	9	16	8	18
GOT1_2737	703	437	278	219	648	790	503	581	718	548	341	357	446	514	579	516	407	370	585	461	255	240	542	516	507	482	602	341	382	321	543	364	478	211	416	354	214	170	455	334	587	258	265	350	530	572	932	378	534
GPER1_2750	6	15	1	3	7	5	1	5	9	5	3	2	6	9	10	5	5	3	8	4	1	3	7	4	3	8	8	4	5	3	3	3	8	2	9	5	4	3	6	5	5	0	4	3	7	11	14	5	4
GPI_2753	1261	771	682	455	1161	1485	899	1015	1166	901	593	444	680	775	1317	1136	1001	709	1666	908	569	579	1066	1081	889	1221	1370	630	664	512	1296	617	833	385	912	838	400	347	1074	872	1572	477	612	849	1069	1258	2250	679	1254
GRB10_2771	200	113	104	77	159	202	144	148	153	138	75	83	109	103	183	166	131	91	164	151	70	62	158	143	123	124	169	84	98	68	155	100	109	33	75	89	52	38	127	113	179	82	83	111	135	188	272	133	144
GRM4_2797	2	1	1	0	2	1	0	3	0	8	1	0	0	1	1	1	1	0	0	0	1	0	1	1	0	0	5	2	1	2	1	0	0	1	1	0	0	0	1	0	1	1	0	1	2	0	1	2	1
GRWD1_2804	7	5	2	8	8	16	3	2	4	5	5	1	5	10	1	8	2	1	3	3	0	3	2	3	4	5	3	5	2	4	5	0	3	3	4	3	0	0	8	7	6	0	1	3	5	6	12	3	2
GSTA2_2817	1120	659	378	310	921	962	732	821	934	888	413	423	528	516	552	629	556	421	627	593	367	371	737	781	659	731	943	498	517	450	637	598	556	349	543	509	242	207	551	483	880	313	387	383	830	677	1199	495	630
GSTZ1_2830	15	22	8	8	17	23	22	18	31	20	18	12	15	27	22	21	23	12	14	19	11	9	31	22	16	13	16	14	16	10	15	12	11	19	15	7	9	4	17	22	27	5	8	14	23	25	49	13	26
GTF2A2_2833	58	40	32	35	76	86	51	78	93	61	31	49	65	56	66	62	29	47	32	38	27	21	75	64	43	40	82	44	53	25	48	42	53	30	56	39	24	10	43	35	48	27	37	43	60	45	85	76	42
GTF2H2C_2837	694	527	324	245	722	736	452	595	786	462	397	346	524	480	750	611	634	489	584	572	336	241	637	663	497	629	783	392	434	336	625	446	457	279	529	489	258	226	535	496	753	328	314	326	659	631	980	402	588
GTPBP8_2849	162	102	79	50	159	181	137	137	198	136	92	84	133	112	122	141	109	77	120	79	69	57	182	150	127	105	156	129	129	74	139	97	141	92	91	81	62	51	120	95	133	76	69	58	150	151	149	96	126
GZMB_2856	5	9	5	1	5	8	9	5	5	6	1	3	3	12	6	6	4	3	2	3	1	1	5	9	11	3	8	8	3	4	5	8	1	1	14	6	1	1	2	9	7	2	1	2	2	10	5	9	4
H2AFZ_2864	5365	4868	3178	2439	5748	7916	4609	5809	7042	5066	3349	3442	5206	5263	6515	5679	4741	4635	5162	4216	2645	2064	5724	5650	4610	5317	6308	3640	3982	3260	5711	4068	4546	2812	4936	4494	2780	1886	6203	4327	5255	3040	2936	3832	4836	5653	8938	3583	5932
HADH_2872	84	59	39	54	61	108	68	80	109	53	51	63	68	75	68	58	71	66	55	44	44	28	66	75	62	49	75	50	43	45	68	52	85	24	66	66	16	32	53	46	89	30	32	34	84	107	113	63	73
HADHA_2875	213	187	106	89	256	353	156	211	366	203	100	158	181	170	244	227	188	146	276	210	98	125	227	195	153	202	310	138	127	127	191	175	218	81	170	165	86	72	196	157	265	101	127	137	237	273	382	178	281
HAT1_2880	536	422	269	218	490	609	368	493	631	407	305	289	444	391	459	444	353	273	339	341	197	210	487	523	423	352	421	304	327	243	401	330	405	211	419	296	148	111	397	310	471	253	243	268	465	493	681	368	460
HAVCR1_2885	108	84	60	41	68	110	54	91	148	77	55	58	77	73	108	108	80	74	97	96	41	37	100	51	75	122	109	68	90	54	99	71	81	30	65	68	41	42	78	81	97	41	48	68	97	93	125	60	70
HBD_2891	1	2	1	0	6	0	0	0	4	2	0	2	4	4	2	4	4	1	0	0	1	1	3	6	2	0	5	6	0	1	2	0	4	0	0	1	2	1	3	5	0	3	0	0	2	7	0	2	3
HDAC2_2900	2722	2075	1564	1186	3083	3473	2407	2850	3994	2609	1816	1827	3098	2541	3329	2716	2339	1882	2604	1807	1385	1276	2990	2957	2646	2716	2876	2122	2040	1705	2675	2032	2632	1422	2084	1974	1194	894	2286	1946	2702	1596	1457	1436	2864	2915	4030	1840	2754
HDGFRP3_2909	7	0	0	2	0	2	0	1	0	0	2	0	1	8	1	0	1	0	1	0	1	1	2	0	3	3	0	0	0	1	0	1	3	2	1	0	1	0	2	2	0	1	1	0	0	0	1	5	4
HEATR1_2915	21	17	3	9	18	16	11	17	21	11	5	8	17	12	18	20	13	19	17	15	14	10	17	11	9	21	25	15	11	8	21	16	21	2	9	26	9	3	11	14	20	5	4	3	16	31	32	21	19
HEXA_2929	1319	854	570	478	1325	1443	867	1050	1637	969	654	727	993	966	1302	1046	895	754	1295	891	592	654	1272	1212	978	1075	1302	735	826	621	1180	754	1107	444	800	870	454	327	822	863	1235	645	558	648	1122	1294	1977	869	1228
HEXB_2932	1146	800	529	420	1096	1475	864	1001	1419	897	527	612	788	881	1137	927	830	618	901	756	527	450	1124	931	887	849	1124	661	695	629	939	663	910	376	778	707	342	254	760	661	1128	519	524	533	1108	1076	1477	814	939
MFSD14A_2943	419	298	202	154	427	507	348	360	523	383	231	276	370	367	396	389	348	242	320	264	214	175	461	457	412	337	429	323	309	224	347	237	400	172	303	284	135	109	346	294	379	190	184	215	508	402	568	290	355
HIST2H2AA4_2964	1871	1917	1194	919	2160	2945	1944	2075	2547	1902	1409	1339	1981	2372	2420	2196	1841	1563	1691	1633	1182	862	2532	2618	2233	2153	2574	1609	1735	1263	2138	1719	1953	1330	2244	1757	1056	735	2259	1707	2011	1201	1099	1206	2225	2254	3462	1588	2166
HK1_2971	9	3	0	4	8	5	10	5	0	8	3	4	2	2	0	4	6	0	4	0	2	4	5	6	5	7	5	6	2	1	6	8	4	4	7	1	0	2	6	0	2	0	3	1	5	2	5	3	0
HLA-A_2975	689	436	321	276	717	975	517	647	951	520	420	355	405	460	828	659	551	406	919	740	306	354	738	660	502	744	876	422	429	368	775	475	623	175	477	600	300	232	683	637	770	290	364	544	625	690	1563	485	792
HLA-C_2979	294	202	152	147	395	524	349	331	517	315	151	257	259	227	389	345	218	180	402	255	137	146	399	372	304	303	416	294	269	240	359	201	340	158	253	278	140	107	330	237	337	136	147	239	346	405	615	328	368
HLA-DQA1_2987	1	0	0	0	2	3	1	2	0	2	6	2	6	4	3	2	2	0	2	3	5	3	3	2	0	1	7	0	1	2	1	2	1	2	2	0	0	0	3	1	3	4	0	0	5	3	1	2	2
HLA-DQB1_2990	59	25	15	12	44	42	42	14	23	24	59	15	27	29	87	21	22	42	19	43	22	50	31	129	81	76	52	79	33	45	37	19	109	55	42	89	8	6	15	20	41	68	7	8	133	53	40	39	23
HLA-DRA_2993	141	91	72	40	151	190	116	127	165	107	68	62	94	96	118	104	113	78	92	101	66	54	133	175	129	108	145	78	90	79	119	65	118	63	119	89	42	39	116	93	123	67	55	89	157	142	212	124	95
HLA-E_3000	966	699	529	424	1007	1075	805	719	1209	821	667	502	833	820	1128	828	824	623	1012	789	495	444	959	1065	942	960	1151	750	748	604	982	675	985	524	769	774	419	299	709	772	979	545	471	412	912	988	1241	693	856
HLA-F_3003	25	1	3	5	11	15	3	12	17	13	2	12	15	10	6	19	2	6	15	9	3	1	12	11	18	10	12	9	14	9	7	5	3	3	7	12	3	3	14	6	8	7	2	10	11	8	30	11	15
HMGA2_3022	153	133	63	65	145	193	107	135	197	133	70	106	176	197	177	106	121	100	140	129	66	71	160	123	125	117	125	101	95	88	136	73	123	43	80	97	52	39	120	84	150	119	64	61	153	152	200	65	149
HMGCR_3029	536	363	285	243	720	692	429	494	777	482	321	406	449	483	673	537	401	366	556	409	298	282	587	613	489	522	599	348	443	345	491	403	553	225	395	412	193	188	480	399	552	256	290	304	525	593	876	373	540
HMMR_3040	470	469	322	208	540	710	377	598	796	487	304	392	620	485	596	467	398	401	482	382	227	275	559	558	483	437	427	357	414	348	454	354	483	267	426	418	275	190	500	372	472	307	280	311	516	494	759	347	542
HOXA10_3077	2	0	1	2	2	1	0	0	3	1	1	0	1	2	3	1	0	0	3	6	0	3	5	0	3	0	5	3	5	0	1	3	7	0	2	1	1	0	2	5	2	0	0	0	6	6	2	0	1
HP_3085	499	719	365	339	672	849	589	501	901	623	362	373	509	531	584	708	645	512	659	586	478	445	1048	1115	734	609	965	466	512	562	625	527	532	276	480	526	359	207	541	544	763	437	394	401	810	715	1206	597	737
HPN_3091	6	2	4	3	9	8	11	5	12	5	1	5	6	4	1	16	10	5	8	4	4	4	19	12	2	10	3	3	5	5	5	3	5	1	3	4	0	5	2	7	3	4	3	10	12	12	18	9	11
HPR_3094	177	123	85	70	168	206	116	157	211	170	86	96	106	100	153	170	112	131	146	143	130	105	220	206	157	145	230	119	132	120	158	115	171	93	91	122	62	47	135	122	188	67	109	96	189	160	295	142	162
HPRT1_3097	284	261	132	125	319	410	234	265	337	292	228	186	301	272	309	352	251	199	264	221	161	126	315	354	297	284	289	177	211	199	245	191	309	178	233	212	94	84	274	196	325	190	179	145	284	344	352	269	328
HSD17B11_3115	318	196	171	97	311	292	254	260	341	251	193	126	181	197	265	238	195	165	205	182	138	143	241	262	180	281	365	173	173	146	247	221	201	144	188	217	95	51	176	218	352	118	130	129	239	228	318	162	246
HSP90AA1_3127	1800	1258	901	709	1785	2197	1228	1442	2499	1392	1053	988	1489	1408	2146	1602	1385	1167	1775	1410	888	955	1714	1992	1344	1734	1887	1138	1243	942	1459	1150	1558	740	1273	1432	695	491	1302	1312	1977	925	878	808	1818	1726	2773	1199	1397
HSP90B1_3131	1937	1409	835	800	1860	2005	1358	1705	2311	1430	989	993	1361	1273	1728	1637	1494	1150	1933	1391	955	817	1577	1583	1397	1259	1650	1074	1072	903	1490	1097	1618	674	1371	1176	563	510	1352	1190	1955	774	936	884	1845	1860	2083	1168	1511
HSPA13_3134	22	29	8	7	34	30	9	24	36	19	25	15	11	9	24	19	18	22	23	10	14	20	13	14	24	18	49	24	14	15	22	6	41	14	22	16	5	11	14	19	26	20	27	11	40	34	42	15	26
HSPA4_3139	967	818	462	478	1075	1312	755	984	1406	828	467	685	934	807	1117	1030	822	692	1203	872	470	437	1005	1042	814	803	1089	653	689	575	921	677	883	345	668	743	415	323	757	699	1053	561	445	580	1005	1086	1533	800	919
HSPD1_3152	1472	1119	736	559	1598	1850	1182	1307	1939	1157	787	939	1261	1195	1446	1292	1068	845	1127	998	709	610	1432	1444	1216	1305	1547	971	1015	848	1320	967	1437	644	1059	1019	515	449	1162	921	1421	699	633	689	1335	1519	1991	1046	1322
HTATSF1_3159	772	606	412	325	907	969	636	937	1172	716	440	497	812	677	917	719	622	604	783	591	344	388	875	768	662	636	851	605	602	461	818	537	783	315	584	615	314	265	569	508	673	422	421	426	780	850	1358	639	775
ICAM1_3187	63	55	38	27	82	72	51	73	112	38	46	31	45	59	66	85	51	37	55	55	28	28	96	67	57	50	78	35	29	38	64	43	47	27	42	58	20	24	76	48	71	23	24	44	76	82	101	38	62
ID2_3198	179	159	82	77	181	249	146	172	251	215	129	116	194	152	176	140	155	140	148	125	103	93	226	243	200	132	210	148	125	125	178	141	187	99	165	137	65	53	172	152	173	96	88	119	248	186	317	163	187
IDE_3201	805	625	340	353	771	961	581	712	1053	615	472	471	702	581	932	667	614	494	661	587	349	334	659	803	617	676	822	449	508	497	628	480	622	356	552	611	278	254	474	571	812	482	378	354	766	821	1093	502	780
IER2_3213	244	221	186	116	302	381	255	324	340	296	157	215	248	301	357	355	244	243	327	219	149	119	333	315	268	301	380	223	210	193	336	211	250	164	240	309	177	121	309	256	340	140	169	233	286	314	611	213	398
IFIT1_3219	216	138	108	69	176	205	138	162	229	163	87	105	167	169	198	159	137	90	125	96	74	92	197	171	174	117	198	177	121	205	165	164	174	82	129	125	57	61	106	105	160	79	82	110	204	167	217	118	158
IFIT2_3222	8	1	3	2	1	2	5	6	4	13	5	5	3	2	7	4	4	3	2	2	1	2	5	9	3	1	3	5	5	7	4	1	3	9	10	5	2	4	4	4	4	1	5	7	4	9	10	7	2
IFIT3_3225	74	40	20	24	42	51	50	40	74	67	24	41	56	43	66	52	43	29	57	45	25	13	83	71	47	29	48	26	54	36	62	48	50	13	43	37	18	13	43	23	36	35	18	27	57	55	87	52	55
IFNAR1_3235	255	180	102	95	233	277	185	183	285	150	157	137	163	204	188	177	161	90	144	127	113	110	235	240	190	184	230	141	143	105	228	120	259	109	186	129	63	66	172	150	198	106	117	115	248	230	333	171	176
IFNG_3239	0	2	0	1	3	8	0	1	5	0	0	2	0	2	1	2	3	0	3	1	0	0	4	0	0	0	2	2	1	0	1	0	0	0	0	1	0	1	1	3	1	1	1	0	5	2	4	0	0
IGF1R_3254	197	135	82	100	202	297	140	200	297	195	101	130	145	195	219	242	181	115	256	154	109	82	212	206	156	168	229	135	147	85	202	159	210	97	142	155	91	49	167	136	217	102	92	113	186	249	281	124	221
IGF2BP2_3259	205	161	121	104	218	318	169	187	279	204	146	130	215	156	233	184	160	126	155	118	89	94	220	246	216	207	245	135	142	139	199	140	196	100	167	141	96	63	171	156	186	125	108	120	215	223	314	132	234
IGF2R_3263	898	673	464	418	842	1186	716	1127	953	825	440	514	670	743	941	950	763	680	1103	738	399	451	935	848	827	893	1101	648	601	550	1169	559	750	335	541	782	381	317	722	655	992	520	498	580	800	1011	1752	695	936
IGFBP1_3266	9	10	3	6	7	7	8	12	16	11	5	13	5	9	18	31	12	8	21	21	9	4	24	9	5	7	17	12	12	14	10	15	10	1	12	14	9	3	14	11	12	3	5	5	18	12	9	10	10
IGFBP3_3270	71	71	35	25	73	78	41	64	63	61	52	31	30	57	106	79	63	52	90	61	39	25	72	73	45	77	80	81	34	23	41	51	59	24	58	53	30	20	52	59	55	35	26	43	72	55	124	34	48
IKBKAP_3288	338	270	161	159	307	424	215	361	423	295	176	178	270	264	378	361	311	240	341	277	144	137	331	282	284	260	367	217	241	187	281	187	297	125	197	232	132	103	257	251	326	178	144	215	285	353	524	226	294
IL13RA1_3309	246	157	98	77	269	258	156	210	307	138	110	109	149	133	195	183	142	102	177	135	102	95	212	216	180	159	182	107	145	124	169	107	169	64	142	177	72	61	188	162	222	74	92	114	200	167	315	142	176
IL1B_3325	6	11	5	2	4	13	3	4	10	9	1	6	10	5	10	2	4	0	2	5	4	4	0	7	1	6	7	9	6	8	4	4	9	0	9	6	7	3	3	1	5	1	6	8	6	5	16	5	3
IL7R_3347	12	14	17	10	30	19	12	22	30	18	18	19	30	23	27	25	25	27	23	43	19	19	21	27	13	11	17	17	18	12	33	14	19	17	17	19	20	10	33	25	29	6	16	13	23	31	32	11	17
ILF2_3354	775	680	512	356	885	1096	738	842	1053	736	561	446	708	679	894	817	667	521	619	583	417	365	867	852	660	777	887	590	548	478	709	574	695	439	630	695	326	243	675	620	811	470	388	418	728	914	1122	508	722
INPP4B_3379	87	65	52	38	108	106	63	107	92	75	40	55	99	71	132	87	112	71	90	72	41	50	96	100	80	98	85	60	70	55	97	79	94	49	85	88	40	26	59	67	82	59	48	27	94	107	124	76	78
INSIG1_3385	1035	764	600	490	1365	1696	1000	1101	2178	977	725	977	1153	1115	1452	1218	917	772	1235	892	682	528	1537	1431	1077	1180	1432	919	1061	843	1119	920	1352	585	906	948	616	403	1185	1075	1236	721	574	903	1318	1365	2506	1140	1360
IPO5_3401	238	142	119	95	226	293	160	202	347	162	135	124	170	175	275	178	189	170	212	145	107	132	215	263	168	188	250	181	179	109	237	132	241	120	178	157	87	61	157	177	286	114	119	103	220	243	327	146	166
IQGAP1_3404	1547	1277	973	724	1926	2238	1521	1811	2046	1593	1064	1131	1585	1574	1712	1616	1414	1218	1402	1157	889	757	1880	1808	1637	1478	1820	1134	1196	970	1862	1236	1581	848	1316	1250	712	593	1384	1210	1791	824	937	735	1710	1723	2491	1266	1661
ITFG1_3424	186	199	112	116	246	299	170	229	313	193	137	153	188	204	224	186	152	104	147	177	121	128	229	232	202	193	268	225	164	127	237	172	224	78	202	165	84	77	184	164	214	95	91	132	227	234	261	169	212
ITGAE_3432	167	112	71	75	141	185	111	119	144	102	102	50	97	104	156	107	93	90	104	84	69	76	151	179	89	166	141	85	93	63	125	100	112	81	110	119	46	25	117	115	149	64	67	66	142	141	183	72	117
ITGB1BP1_3441	52	35	20	9	53	41	41	25	45	28	22	21	31	21	37	40	35	31	48	21	14	23	43	46	32	44	33	18	16	16	34	34	22	18	36	44	12	25	41	46	44	12	12	25	46	40	48	31	35
ITGB5_3450	72	80	62	27	129	76	72	66	80	92	52	49	80	81	76	79	64	45	80	60	43	15	78	91	68	66	109	59	42	48	95	53	61	31	81	49	38	41	92	54	90	44	29	41	63	59	97	64	65
JAK1_3463	522	316	229	170	440	538	328	458	643	403	232	270	389	318	492	422	333	274	510	332	208	227	389	418	359	394	508	273	341	215	439	236	350	157	382	277	182	151	354	310	507	209	223	253	404	472	661	304	384
JAK2_3466	27	14	15	11	23	18	18	24	21	8	15	10	8	28	29	13	9	14	12	14	7	14	26	33	17	25	19	22	8	11	10	13	13	2	17	18	2	3	11	12	20	11	11	7	17	19	31	15	10
JMJD6_3471	376	268	176	164	332	408	270	335	352	284	167	182	281	250	363	308	284	204	345	299	181	155	324	306	275	306	436	209	231	169	359	204	294	127	206	241	122	93	276	249	393	139	146	234	288	345	503	202	362
JUN_3475	3	7	4	2	11	10	4	2	7	6	1	5	3	4	7	8	6	8	6	9	2	1	13	5	8	3	6	7	1	2	7	2	4	1	9	4	3	3	5	8	7	3	2	4	4	11	6	9	3
KAT6A_3486	245	168	139	102	226	303	155	197	313	195	136	115	157	196	290	213	165	132	207	196	104	92	232	255	207	211	266	178	176	123	263	168	217	108	161	157	106	76	191	219	275	97	127	139	236	220	381	157	233
KAT6B_3489	161	110	66	75	128	201	106	149	195	140	93	82	119	114	191	170	116	95	185	124	62	73	140	132	148	144	157	91	111	103	162	105	137	78	103	103	68	44	143	86	178	80	74	62	154	187	258	110	134
KCNJ18_3509	0	1	0	1	3	2	1	2	0	1	0	5	4	2	1	0	1	2	3	0	3	0	8	1	4	0	2	0	0	0	3	0	3	0	3	5	2	0	1	0	2	4	0	0	0	1	2	1	3
KCNK1_3516	8	2	5	3	4	2	2	2	1	2	1	7	6	10	2	8	1	7	1	3	1	0	10	4	12	3	4	10	3	1	2	6	2	1	6	5	2	1	2	3	0	8	2	0	6	7	6	0	2
KCNQ3_3528	48	50	42	31	71	98	60	63	73	58	38	58	62	79	97	89	71	68	71	64	36	45	88	67	64	98	102	59	36	56	84	51	71	39	42	73	35	37	62	71	90	44	39	53	71	99	132	66	100
KDELR2_3540	2042	1615	1050	797	1826	2287	1591	1697	1935	1655	1285	883	1361	1471	2078	1711	1604	1187	1584	1308	989	824	1876	2129	1684	1780	2054	1388	1209	1107	1673	1257	1615	969	1459	1454	716	479	1415	1414	2054	1058	1088	940	1877	1747	2402	1090	1645
KDM5A_3544	101	69	46	39	96	172	82	112	112	89	60	67	96	96	120	112	72	64	116	63	40	46	120	88	95	95	119	74	63	52	111	77	97	31	64	74	45	15	71	68	126	41	30	49	114	116	218	112	101
KIAA0100_3554	336	295	173	165	441	517	330	360	418	331	208	242	279	331	377	369	257	262	347	241	145	173	352	435	315	358	404	259	250	187	431	243	340	155	243	279	148	113	310	256	369	182	175	173	370	380	559	249	356
KIAA0196_3558	768	738	429	345	850	990	672	848	1102	833	494	554	727	769	911	774	708	568	744	608	413	340	965	809	823	735	977	598	574	518	849	620	787	395	663	645	363	256	759	676	845	419	422	473	817	930	1326	540	887
KIAA0355_3561	43	26	25	14	45	61	19	29	25	29	34	25	27	30	47	38	15	18	41	24	13	17	40	55	17	49	28	53	28	28	46	27	37	12	28	37	21	8	34	37	42	21	15	17	51	44	70	28	24
KIAA0753_3564	145	94	79	73	160	219	91	157	162	116	108	82	159	112	150	126	133	87	130	87	58	69	194	139	120	140	148	110	95	81	158	102	94	72	107	101	62	51	111	105	169	96	69	78	154	173	234	98	143
KIAA1033_3574	251	191	143	102	312	293	175	264	370	237	157	198	227	226	263	265	235	173	247	191	125	109	255	244	196	189	270	187	187	138	228	193	284	99	182	201	87	71	199	178	307	142	130	132	281	280	394	193	253
KIF1BP_3583	132	102	84	54	118	203	71	131	169	121	55	76	126	96	122	148	119	78	117	92	50	65	105	145	115	106	128	75	86	80	137	104	142	61	108	97	37	42	104	107	159	71	70	72	172	158	183	129	132
KIF11_3588	357	312	215	144	394	498	308	391	546	343	233	243	459	397	507	369	343	331	394	262	189	139	366	422	331	350	358	276	279	247	378	261	348	226	350	345	156	149	378	286	362	245	242	202	366	392	515	242	426
KIF14_3592	155	149	66	53	215	200	123	164	220	133	114	98	212	162	219	134	150	158	167	116	75	57	178	192	134	145	148	121	136	110	130	110	196	105	105	145	89	61	154	122	172	101	101	87	149	151	292	109	162
KIF15_3595	30	31	24	9	29	50	17	40	54	29	16	29	37	32	43	31	29	28	39	37	7	11	36	31	18	28	28	23	12	13	27	15	37	13	28	24	13	15	33	24	32	24	23	16	41	44	50	19	30
KIF18B_3598	6	16	4	2	3	11	2	5	3	2	2	1	9	7	9	13	4	3	10	3	4	0	16	3	5	7	11	4	5	9	6	6	4	2	3	11	1	0	5	5	8	8	3	3	15	3	13	9	7
KIF20A_3601	299	259	157	106	245	346	214	317	336	264	163	188	260	226	290	273	240	212	271	202	93	126	215	268	201	191	221	183	194	141	199	212	214	92	212	206	119	91	298	146	281	151	149	128	214	308	358	152	273
KIF5C_3612	2	1	0	1	0	6	0	5	5	5	1	3	4	1	2	0	3	1	0	1	1	5	4	5	3	2	4	1	5	0	1	2	2	6	0	2	0	1	1	3	4	0	0	3	6	1	2	2	4
KIT_3617	2	2	1	1	3	3	1	2	7	5	1	0	1	0	7	6	2	2	3	4	1	3	6	3	8	5	2	3	3	1	5	3	0	1	0	3	4	0	2	2	1	2	1	2	0	1	2	0	5
KLF6_3626	123	104	94	69	188	223	121	176	289	122	78	122	167	162	166	175	105	119	122	120	72	78	163	172	140	117	176	131	111	86	145	111	156	70	119	124	59	43	139	132	154	70	82	102	150	171	325	156	182
KLHDC2_3630	1564	1099	758	613	1714	1847	1188	1541	1843	1499	930	938	1294	1141	1397	1367	1068	890	1145	1101	726	634	1559	1487	1402	1397	1686	975	1052	904	1557	1102	1459	735	1067	1000	576	443	1188	1093	1474	681	816	929	1571	1528	2312	1118	1617
KLHL9_3643	322	184	123	101	280	340	190	192	355	225	158	105	223	208	276	240	224	180	287	210	112	136	259	267	209	260	322	193	207	151	260	154	250	125	202	208	90	62	195	196	322	160	124	121	267	268	397	143	221
KLK2_3651	6	11	4	4	9	11	5	10	13	8	3	11	5	12	12	10	5	4	4	0	6	5	9	15	5	8	15	11	9	3	12	12	8	3	15	7	4	2	2	8	10	6	3	5	6	4	15	9	10
CSNK1E_1602	13	5	2	3	15	9	7	16	8	14	7	7	12	8	13	10	5	6	16	5	1	3	14	11	11	13	15	11	6	8	13	4	3	15	5	5	1	5	5	9	11	6	5	3	14	3	22	11	11
KNSTRN_3668	112	102	59	54	108	172	74	100	164	69	75	39	97	105	112	149	100	91	129	82	65	47	110	80	79	88	106	76	51	64	85	68	79	44	98	107	46	26	127	66	124	77	63	73	96	169	157	79	91
KRT19_3690	39	38	35	31	69	82	38	58	77	60	31	56	52	64	75	86	48	42	52	39	30	27	73	76	66	64	77	47	51	58	58	51	64	31	75	51	21	16	44	42	56	33	29	37	83	51	95	66	65
KRT4_3695	151	144	112	88	196	253	134	188	251	135	110	100	186	152	187	211	133	130	157	133	97	83	189	196	162	159	195	111	147	92	154	121	188	69	139	147	78	59	162	145	192	116	77	126	182	205	319	134	180
KRT7_3703	1	4	1	1	3	2	0	0	2	4	4	2	1	1	1	2	0	2	3	1	1	2	1	4	0	3	3	1	0	0	2	2	1	2	0	3	1	2	1	2	2	3	2	1	6	2	3	6	2
KTN1_3708	963	601	395	366	772	1010	630	687	1170	751	510	494	632	681	957	610	567	514	702	641	387	372	796	916	598	689	882	599	583	487	751	472	859	362	583	637	309	268	445	525	852	437	381	333	830	842	1227	605	701
L1CAM_3714	2	1	2	3	0	0	5	0	0	3	1	0	1	0	0	1	0	0	0	1	0	0	3	4	3	3	0	2	0	1	1	0	2	0	0	0	0	0	0	1	0	2	0	0	0	2	5	2	1
LAMP1_3730	2978	2017	1550	1274	3079	3853	2335	2924	3359	2632	1685	1722	2152	2574	3231	3105	2521	2143	3303	2439	1532	1346	3147	2830	2397	2898	3392	1809	2002	1682	3127	1856	2539	1113	2003	2311	1303	886	2696	2199	3212	1490	1554	1999	3017	3316	5535	2233	3287
LAP3_3740	1178	862	617	527	1352	1386	1001	1243	1601	1119	632	727	1127	1058	1098	1169	902	721	1077	737	564	537	1131	1127	945	997	1227	885	828	692	1028	755	1014	483	830	801	514	337	972	725	1105	616	577	667	1131	1178	1705	845	1144
LBR_3754	114	80	45	34	151	163	104	118	150	105	76	76	100	79	107	106	99	40	87	92	39	49	136	110	114	83	119	75	74	69	98	86	93	44	76	77	42	28	94	68	136	57	63	65	115	103	175	54	98
LCP1_3761	45	35	33	20	55	46	45	41	65	43	30	13	44	31	43	69	36	30	46	41	17	28	58	59	47	33	59	29	49	27	45	27	49	9	47	27	18	21	37	30	39	35	15	39	54	81	73	45	49
LDHA_3766	9275	8883	5731	4570	12106	14825	9427	9698	14354	9535	6899	6832	9581	9270	12787	10660	8776	6616	8772	7080	5982	5319	12923	13740	11737	10848	12402	7896	8150	6825	11063	7475	11135	5564	9232	7748	4260	3074	9020	8200	12282	6444	4989	5969	11455	12827	15499	8401	10391
LIPA_3812	2221	1432	1040	812	2053	2374	1502	1855	2513	1741	1132	1079	1897	1531	1977	1723	1473	1129	1765	1197	864	900	1771	1944	1511	1711	1922	1374	1260	1070	1520	1273	1604	893	1265	1192	688	579	1252	1244	1997	1038	869	901	2117	1962	2682	1279	1781
LOXL1_3850	8	14	19	13	14	20	11	16	12	4	20	17	22	12	30	24	12	16	31	13	7	3	27	31	28	16	7	16	15	8	10	18	27	9	22	12	11	10	31	18	20	10	11	10	11	20	33	15	15
LPGAT1_3859	43	30	16	10	38	45	36	27	30	28	22	23	20	18	27	30	32	26	28	23	23	15	38	47	25	34	43	40	36	25	21	34	37	26	38	29	11	8	24	34	37	16	12	22	43	37	53	33	34
LSM1_3888	349	285	194	155	425	457	333	376	455	305	221	216	306	301	302	335	261	215	284	226	173	145	370	322	321	297	467	275	249	220	317	265	370	193	282	222	123	96	268	218	301	174	165	196	360	346	432	309	353
LSM5_3894	1088	704	534	369	1006	1059	862	800	1077	733	632	437	763	801	1071	646	662	563	675	610	394	442	884	1174	788	1004	1006	755	668	650	818	698	920	612	757	790	342	296	534	708	951	610	447	306	1027	899	1159	624	626
LSM6_3897	910	688	458	395	854	1103	756	826	1096	792	485	508	873	774	897	935	820	612	942	637	388	393	918	840	771	701	846	584	550	497	827	587	800	404	706	642	302	219	716	593	909	500	456	417	961	834	956	557	787
LYPLA1_3915	1628	1324	901	682	1805	2144	1330	1693	2215	1599	918	952	1508	1400	1814	1566	1309	1201	1343	1234	795	688	1635	1699	1585	1637	1851	1101	1103	934	1769	1204	1521	783	1166	1233	688	536	1529	1233	1677	798	839	989	1628	1669	2685	1244	1688
LYSMD3_3919	6	5	4	0	6	5	6	4	5	5	0	6	9	0	3	3	4	2	3	0	4	0	2	3	1	3	4	1	1	8	5	6	6	0	3	0	0	4	6	8	6	1	5	1	5	3	2	11	0
MACF1_3927	58	28	33	24	63	87	61	75	62	45	37	44	52	57	69	66	58	49	79	61	42	29	66	60	50	55	59	33	47	22	69	37	62	27	36	46	33	29	41	59	80	33	34	45	83	72	97	63	82
MAD2L1_3930	88	60	30	33	49	76	61	38	78	59	39	29	93	63	64	42	29	49	59	34	41	27	65	57	50	42	49	59	46	28	44	58	84	35	52	51	15	21	75	43	57	45	45	30	45	79	82	51	47
MAMLD1_3945	13	5	5	1	7	8	6	5	11	9	11	4	5	0	14	12	13	5	9	8	5	8	11	5	7	13	15	16	12	4	12	5	9	4	7	11	2	5	6	13	10	5	4	2	3	13	18	7	11
MAP2K4_3974	719	563	386	288	715	857	495	645	922	589	330	413	656	502	721	641	595	475	703	477	305	331	678	619	554	535	660	444	477	429	595	448	613	282	446	425	284	148	495	442	786	389	323	350	705	735	995	472	641
MAP3K4_3982	34	17	6	9	20	19	11	20	30	17	10	15	19	7	12	24	20	12	33	13	10	5	15	39	9	16	26	7	16	8	20	15	15	14	20	17	9	7	19	8	36	10	10	14	34	18	46	22	20
MAP4K4_3985	629	500	354	314	707	820	541	689	827	553	344	373	519	494	702	640	600	402	631	447	338	318	686	685	627	586	657	450	476	407	671	425	628	263	493	531	269	182	619	511	754	335	361	421	639	736	1136	521	621
MAP7_3988	74	52	33	34	58	64	39	85	74	64	43	47	55	72	93	80	57	54	83	74	34	33	93	77	72	66	94	40	29	57	85	60	46	30	45	62	46	28	69	56	90	51	41	60	76	67	126	50	52
MAPK13_3996	19	13	5	5	23	27	28	14	14	11	10	10	1	22	15	21	13	14	13	10	5	4	29	13	14	10	15	16	9	4	34	4	6	4	17	12	4	2	12	16	9	3	10	14	16	15	20	19	15
MAPK14_4000	276	216	173	150	357	390	273	308	506	296	175	253	315	301	350	318	278	218	309	249	141	133	312	328	283	277	343	209	256	203	284	231	324	189	192	243	157	98	288	294	333	152	172	214	305	375	591	268	315
MAPK9_4009	495	286	206	177	512	460	294	457	657	371	260	244	349	289	410	394	310	255	422	289	166	221	383	409	323	407	390	262	302	270	335	235	349	169	255	247	161	136	332	231	488	246	228	237	414	412	556	274	447
MAPKAPK2_4012	2882	2211	1484	1270	3306	4154	2371	3211	3817	3034	1577	1717	2782	2696	3447	2968	2144	1969	2342	1936	1519	1295	3039	3367	2799	2867	3646	2060	2183	1776	3312	2105	2733	1382	2179	2100	1290	708	2508	2080	3070	1706	1263	1840	3074	3601	5338	2315	3212
MAPKAPK5_4016	50	39	25	23	36	44	40	33	74	21	26	42	35	30	70	33	29	41	34	49	25	33	45	44	36	32	76	26	27	28	31	32	60	31	31	32	22	17	42	38	53	18	19	22	45	38	82	20	35
MAST2_4033	20	34	11	10	43	49	25	24	56	28	13	18	13	17	33	15	21	34	38	25	23	17	32	44	37	25	37	13	31	15	34	19	39	17	40	12	20	13	25	38	38	24	16	26	41	43	62	29	27
MAT2A_4039	5745	4108	2905	2453	6066	7258	4065	5839	7686	4880	3362	4096	5833	5264	6375	5673	4617	3863	5558	4001	2492	2341	5380	5108	4433	4713	6110	3904	4192	3326	5500	3831	5334	2468	4302	4180	2398	1799	4533	4236	5573	2955	2491	3250	5560	6011	8197	4604	5498
MBNL1_4056	2783	1788	1419	1089	2990	3313	2051	2714	3764	2455	1562	1693	2609	2142	2799	2646	1993	1755	2393	1960	1204	1088	2687	2564	2184	2368	2991	1705	2036	1536	2763	1837	2491	1083	1895	1900	1099	829	2239	1995	2495	1297	1274	1456	2696	2648	4354	2051	2770
MBNL2_4059	1091	753	562	490	1256	1272	802	1087	1570	945	645	587	948	875	1040	1119	860	663	1032	818	487	470	1023	1048	852	866	1267	772	735	600	1066	685	1017	422	761	701	389	332	776	780	1067	506	565	552	1079	1068	1695	761	1178
MCM10_4071	69	59	44	46	58	104	64	102	97	56	26	62	90	77	82	79	64	53	88	54	36	30	129	92	71	69	96	49	47	41	90	40	67	35	58	52	44	25	72	47	75	44	41	28	79	50	103	56	71
MCM4_4075	195	150	63	91	161	220	100	162	286	141	84	114	133	129	156	148	119	138	141	118	75	74	155	134	158	123	153	86	118	94	149	117	140	66	120	118	57	48	131	141	152	63	76	94	155	165	280	132	126
MCUR1_4086	404	278	183	160	445	489	278	412	470	295	225	246	293	291	415	364	302	246	340	265	206	156	418	418	351	366	434	253	271	243	371	232	348	176	265	281	144	104	321	245	439	186	212	230	386	343	557	279	347
ME2_4100	124	116	49	48	96	184	97	112	167	103	70	66	115	106	113	91	82	76	91	82	55	51	89	105	119	109	111	94	78	56	115	80	99	47	105	80	40	44	94	62	103	71	64	63	114	134	166	122	88
MED1_4106	911	683	482	422	886	1176	664	893	1222	804	414	554	856	762	1057	946	819	625	811	606	462	388	952	1035	728	733	961	610	674	528	898	590	899	352	631	621	400	229	696	646	793	496	401	497	978	960	1472	671	969
MED21_4109	140	153	83	60	150	184	109	143	171	140	105	79	131	132	162	111	133	111	107	97	88	84	186	137	144	167	172	109	117	101	139	102	172	81	105	98	64	50	130	117	132	64	71	81	150	165	172	113	143
MEF2C_4112	1	1	0	0	0	0	0	2	0	7	2	0	0	4	0	0	2	0	0	0	0	0	0	3	0	4	4	1	2	3	0	2	0	3	0	0	0	0	0	1	4	0	0	1	1	0	2	1	4
MET_4125	103	84	44	59	99	130	59	94	165	112	47	62	95	118	97	106	52	64	131	70	60	56	149	117	90	78	142	61	59	70	113	80	105	47	77	58	28	21	71	62	94	54	38	45	98	116	141	73	93
METTL2A_4134	18	15	16	13	19	30	19	23	32	19	15	22	18	22	31	13	14	16	24	19	15	18	22	22	27	24	25	8	19	15	34	12	27	10	25	28	14	10	20	21	34	15	14	11	25	32	39	18	27
MICALL1_4172	9	9	3	2	6	27	8	6	14	9	8	4	8	9	9	15	8	5	11	4	4	8	14	14	15	10	10	7	12	6	10	8	17	10	8	10	4	5	10	7	9	9	2	4	15	16	21	8	5
MKNK1_4185	25	12	11	12	24	36	30	16	34	20	33	15	39	13	33	15	31	16	36	30	11	16	31	18	10	20	38	25	24	22	50	20	12	11	23	25	14	11	30	22	35	21	17	16	41	37	51	15	35
MLEC_4188	250	190	121	83	269	260	213	199	303	185	171	118	188	176	162	244	141	127	185	139	98	92	273	167	198	187	262	138	163	138	261	173	216	110	180	142	93	50	164	154	250	92	117	118	211	196	325	162	206
MLLT11_4193	13	7	7	7	19	24	11	15	21	10	10	8	6	27	16	23	12	20	13	12	6	17	15	21	12	12	24	19	19	18	24	6	5	1	15	12	1	5	14	11	10	15	3	10	18	18	24	9	17
MMP1_4206	1	0	0	0	0	3	0	3	3	1	0	3	3	3	1	1	0	3	0	1	0	2	1	0	0	0	0	0	2	4	2	3	6	3	1	0	0	0	0	3	0	1	2	3	5	5	4	0	0
MMP2_4213	1	0	0	1	0	6	0	1	2	2	0	2	1	1	3	1	0	1	0	3	0	0	0	1	0	0	9	3	0	3	2	0	5	2	2	0	1	0	0	0	1	0	0	2	3	0	2	0	1
MMP3_4216	5	6	5	3	19	9	3	11	6	17	4	2	12	4	17	6	3	4	11	9	4	6	10	9	8	11	6	2	7	3	4	14	8	8	7	3	5	3	8	2	8	7	3	2	15	10	6	1	5
MNAT1_4225	400	288	174	170	347	451	298	318	590	333	195	231	374	298	401	364	281	224	309	254	170	145	424	357	291	302	386	268	275	194	318	287	321	163	276	251	147	87	287	257	326	168	195	222	388	395	542	268	384
MOK_4238	128	76	64	39	126	149	85	68	115	70	80	57	83	78	117	99	100	67	108	102	42	63	65	130	91	94	100	101	61	41	92	62	73	54	75	94	43	18	72	69	95	78	60	35	88	119	123	66	71
MORF4L1_4240	181	138	99	57	179	249	147	136	257	167	152	112	153	149	231	157	153	94	133	152	79	97	179	260	140	156	196	122	114	111	157	128	176	101	114	124	47	28	132	112	190	126	76	73	203	207	236	115	140
MPC2_4243	1140	854	590	500	1140	1417	756	1265	1406	1101	701	734	953	942	1097	1140	837	719	991	846	523	427	1188	1142	999	1019	1398	702	771	589	1050	783	892	503	907	743	451	347	988	795	1035	471	585	696	970	1083	1968	755	975
MRE11A_4256	374	238	198	162	358	480	311	417	504	340	217	238	378	356	474	347	312	264	365	247	163	160	372	356	312	336	347	286	246	249	374	257	382	221	281	363	183	145	345	324	395	236	183	226	398	442	600	292	396
MRPL15_4264	2749	1853	1236	1004	2657	3325	1889	2519	3156	2175	1445	1519	2134	2016	2319	2122	1822	1375	2011	1522	1028	945	2451	2475	2169	1964	2491	1678	1621	1464	2144	1503	2096	1214	1799	1474	803	599	1740	1492	2319	1204	1052	1180	2387	2446	3140	1696	2073
MRPL19_4268	150	105	66	70	155	161	107	120	203	97	82	81	109	97	114	125	110	70	102	96	70	50	109	124	96	129	141	74	80	59	109	102	110	59	83	69	32	34	141	84	136	57	59	84	122	157	157	114	134
MRPS16_4290	432	357	250	201	472	657	282	494	610	428	271	288	378	389	410	384	335	267	318	302	230	198	531	466	480	407	546	328	312	233	450	313	383	210	392	329	144	147	416	346	436	200	175	240	415	460	704	350	435
MSMO1_4315	8772	5588	4207	3156	8735	9476	6269	7067	8974	6488	4458	4130	6536	5764	7451	6941	5915	4382	7301	4833	3640	3143	7608	6876	6255	6371	7940	4981	4854	4009	6461	4605	5720	3183	5050	4649	2777	1929	5460	4743	8506	4035	3827	3997	7305	7189	9247	4745	7541
MSRA_4319	4	4	1	0	6	5	2	12	8	5	1	1	3	1	5	4	6	1	2	2	1	2	7	3	7	8	7	7	3	3	4	1	10	5	5	2	1	5	3	2	7	6	4	2	3	8	4	2	8
MT1E_4328	892	755	518	452	914	1172	927	945	976	918	617	520	934	1018	1005	848	797	609	774	580	485	343	1039	916	908	811	922	722	609	555	875	649	810	633	684	543	404	253	692	528	880	658	465	396	935	895	986	576	814
MTF2_4342	123	138	66	42	190	196	110	155	215	117	90	123	134	130	192	136	150	103	138	133	72	81	133	151	147	135	169	107	100	97	182	108	158	68	122	117	53	45	120	120	129	81	80	78	124	148	221	139	133
MTFR1_4345	198	151	87	66	203	224	121	187	244	156	85	81	108	168	179	142	176	113	224	160	101	96	186	186	155	150	221	124	123	102	177	123	126	72	137	150	60	46	166	134	204	105	106	106	197	191	303	125	160
MX1_4382	30	25	12	9	22	33	21	30	37	26	16	26	17	27	31	38	19	13	31	18	11	13	27	21	24	25	47	10	30	39	33	25	28	24	16	23	6	6	22	15	42	15	20	22	30	29	58	19	27
MYC_4394	1589	1304	913	691	1674	2311	1381	1749	1916	1413	1020	1002	1333	1534	2169	1948	1594	1262	1817	1461	824	763	1811	1932	1695	1815	2045	1061	1393	1171	2066	1090	1800	768	1400	1427	804	552	1702	1380	1900	951	1010	1143	1647	1939	3082	1318	1843
MYCBP2_4398	397	233	147	153	337	432	238	345	536	306	205	216	307	315	407	387	287	286	432	308	205	196	317	362	282	342	486	268	284	201	373	246	319	119	252	297	157	90	236	254	342	191	205	179	386	376	779	238	332
MYL12A_4405	37	31	24	14	34	69	14	25	54	37	33	37	49	38	34	28	32	38	29	25	26	12	39	41	57	40	51	53	20	36	37	44	29	14	40	29	14	9	35	39	28	17	22	18	42	38	38	37	37
NAT2_4457	76	44	48	39	104	79	49	75	79	86	32	37	51	45	41	77	52	46	62	46	34	39	95	77	69	56	86	40	66	55	65	36	44	33	58	48	15	18	40	50	62	32	39	33	71	94	87	72	72
NCAPD2_4474	90	80	50	30	86	109	83	92	140	98	59	60	98	101	104	119	81	87	145	81	41	55	138	109	82	105	132	75	87	73	110	66	116	72	83	77	48	35	98	71	127	58	45	56	74	95	156	80	124
NCAPG_4478	165	218	125	81	223	247	176	224	308	181	138	161	246	227	270	223	216	151	210	129	100	95	190	216	185	158	179	150	130	121	184	184	164	133	143	175	102	70	179	127	156	148	111	96	163	206	248	157	154
NCAPG2_4481	2	13	2	4	9	9	15	9	13	6	6	1	8	8	9	5	7	6	5	7	4	6	11	10	4	6	8	3	5	1	1	3	16	2	8	4	1	1	1	1	11	5	4	5	2	11	10	7	3
NCAPH_4484	35	43	27	16	48	53	19	27	62	25	23	20	39	43	36	28	37	40	35	22	20	16	57	58	29	29	35	30	30	21	38	13	26	28	43	47	16	7	61	32	40	28	22	23	33	49	69	23	29
NCK1_4491	326	207	179	121	324	346	227	282	440	283	193	166	270	244	300	290	203	138	207	177	134	122	310	305	288	230	302	183	216	168	242	180	272	140	225	178	109	64	217	150	264	138	130	133	291	324	342	184	244
NCOA3_4501	112	52	54	39	96	85	37	76	131	79	58	76	47	103	99	95	68	51	106	69	44	50	98	98	71	98	109	58	76	47	82	61	89	50	78	73	36	39	67	56	108	51	43	54	85	106	137	63	91
MT-ND6_4508	24466	22800	16372	13303	21787	37714	21989	29137	30734	31664	16731	20556	34312	28935	19333	20000	20483	20042	20676	16812	13541	12504	25503	34074	32187	27804	32484	27729	18906	22325	29171	14200	28366	15878	16541	25133	8933	9973	12702	20708	20215	18410	16169	15114	28445	30792	33967	17802	22809
NFATC3_4560	166	118	77	63	166	191	112	177	252	153	71	129	162	144	206	155	162	117	191	134	98	66	196	193	150	114	169	107	131	101	142	105	152	70	103	112	72	63	134	118	195	73	83	113	177	160	340	106	139
NFATC4_4563	0	0	1	1	0	0	4	1	1	2	0	1	0	2	2	3	1	2	1	1	0	0	2	0	1	6	0	4	2	0	0	1	1	0	2	2	0	0	0	0	1	1	1	0	0	1	1	2	0
NGRN_4584	1729	1245	1002	734	1763	2015	1449	1742	1960	1562	909	949	1523	1349	1583	1556	1317	1183	1554	1179	796	801	1679	1490	1404	1389	1781	1216	1047	1006	1556	1124	1400	655	1195	1190	698	539	1342	1163	1741	954	896	898	1398	1786	1993	1284	1545
NMT1_4614	122	94	61	74	148	204	125	137	218	156	106	98	112	137	141	163	127	124	156	132	59	76	185	153	151	143	164	93	110	97	177	126	139	65	107	116	46	35	125	85	139	67	68	96	144	130	260	107	163
NNT_4618	1859	1059	755	589	1627	1794	1247	1455	2013	1287	794	865	1427	1020	1592	1109	1135	792	1351	1019	585	751	1283	1349	986	1394	1427	1010	880	826	1297	845	1181	482	888	1003	536	408	919	992	1491	761	766	792	1572	1354	2831	881	1377
NOL3_4625	188	113	85	67	201	181	109	164	158	154	84	71	115	152	173	149	134	111	179	136	77	93	157	128	126	118	180	97	111	86	182	116	144	76	111	140	77	46	171	141	163	85	83	122	150	145	320	105	213
NOP56_4635	2177	1814	1140	1068	2179	2740	1750	2257	2686	1795	1105	1261	1892	1822	2317	2201	2008	1510	2218	1579	938	865	2088	1950	1768	1697	1975	1238	1298	1102	1774	1299	1584	854	1393	1407	796	619	1587	1390	2316	1223	1079	1038	2227	2140	2494	1405	1998
NOTCH1_4642	22	9	14	11	25	32	13	28	33	25	12	14	12	13	35	27	20	19	32	16	11	14	27	25	14	20	31	15	15	5	30	19	27	11	15	22	4	3	22	13	15	13	9	15	28	19	47	20	29
NQO1_4668	35	48	23	15	49	42	34	49	85	46	36	26	31	53	68	59	22	27	66	35	22	22	38	41	42	51	73	23	46	18	38	39	51	23	23	32	29	21	41	41	37	31	30	33	31	20	80	55	30
NR3C1_4689	261	185	142	106	309	361	194	286	379	215	162	177	248	203	306	285	241	198	224	202	135	118	291	272	241	234	329	186	201	153	253	183	281	120	195	210	89	91	210	248	281	121	119	134	259	279	438	223	222
NRAS_4703	368	218	175	114	292	342	273	217	261	255	262	114	181	239	385	232	247	194	212	203	144	143	277	418	250	392	378	249	203	164	273	170	242	183	240	304	99	72	191	228	351	253	142	109	344	272	362	150	203
NRIP1_4719	107	86	62	52	132	106	79	116	165	107	64	63	98	93	106	94	60	76	93	73	53	72	97	115	88	83	102	74	83	48	116	72	62	35	66	89	23	34	76	82	121	54	54	51	91	123	152	70	105
NRP1_4724	1514	1034	763	642	1553	1869	1230	1533	2037	1311	824	968	1401	1312	1440	1400	1129	933	1338	1059	721	622	1518	1378	1325	1374	1589	1054	1110	868	1589	999	1577	659	1098	1061	652	401	1257	1045	1510	706	733	741	1424	1581	2150	1109	1504
NSDHL_4728	68	49	23	40	91	117	61	55	109	87	77	33	57	60	83	57	73	50	73	37	25	39	73	88	59	56	97	48	49	53	68	45	72	34	52	55	29	25	59	63	58	27	35	58	70	93	133	53	57
NUDCD3_4752	60	67	34	18	83	108	48	74	102	64	39	49	42	54	83	80	51	45	83	66	36	30	82	67	59	88	101	40	52	33	88	67	63	28	58	59	34	26	88	86	68	45	38	48	83	68	181	42	84
NUDT21_4757	368	308	211	166	458	546	297	430	459	345	278	247	317	308	466	424	343	290	348	372	181	193	431	392	379	396	476	297	288	213	414	264	380	196	383	315	157	156	381	348	387	192	211	257	421	431	614	332	447
NUDT5_4760	22	19	15	5	41	20	5	11	14	25	15	12	24	19	23	15	14	22	21	16	7	15	16	36	21	26	32	29	16	16	14	11	11	3	18	22	3	12	7	17	23	20	12	5	31	20	21	3	18
NUDT9_4763	868	631	399	310	845	898	599	735	1083	748	400	499	726	584	694	757	537	474	854	556	339	375	741	711	587	605	769	496	497	434	667	477	716	282	505	465	343	176	554	431	708	366	345	382	664	828	1115	490	719
NUP133_4773	185	137	85	82	149	197	116	183	247	141	78	103	138	116	152	158	135	91	135	119	72	80	145	135	121	128	164	117	123	84	196	134	131	64	120	112	61	40	135	130	149	87	75	107	213	184	277	110	143
NUS1_4786	281	182	124	103	234	321	193	200	261	202	170	111	181	195	317	214	168	145	221	206	109	101	219	269	219	279	263	179	114	159	223	140	183	181	182	180	90	63	129	195	244	153	123	107	279	191	302	142	193
NUSAP1_4789	745	746	473	340	908	1146	654	921	1238	792	550	635	1066	919	951	781	715	712	818	546	390	315	905	1013	812	696	838	645	614	524	729	585	772	548	665	751	394	301	779	606	792	532	386	438	865	896	1203	640	799
ORM2_4836	2468	2000	1219	1111	2559	2764	2219	2242	2910	2418	1509	1398	1959	1776	2124	2279	1872	1500	2117	1664	1361	1264	2996	2749	2472	2042	2821	1817	1659	1514	2242	1708	2314	1360	1758	1486	903	593	1825	1559	2446	1352	1270	1307	2638	2680	3082	2212	2370
ORMDL2_4840	513	380	305	221	548	659	381	355	544	455	378	316	392	441	610	407	450	327	363	385	275	253	543	690	577	524	583	361	407	348	537	366	499	340	455	391	179	158	447	451	506	254	301	269	610	551	767	376	430
OSTC_4855	681	521	327	288	686	839	593	708	800	682	434	429	700	660	572	675	538	360	525	405	348	296	833	722	739	517	760	553	538	409	578	441	615	405	554	472	276	160	534	450	640	350	288	347	786	677	853	557	672
OXA1L_4873	187	155	70	62	213	208	108	153	213	135	104	119	125	125	155	142	126	101	122	126	83	74	146	213	156	156	149	71	124	112	158	120	219	85	112	96	57	35	141	111	163	82	64	88	162	173	285	116	173
OXCT1_4876	3	4	0	0	4	4	5	2	9	2	6	0	4	7	6	1	3	0	4	4	0	0	0	4	2	0	6	2	2	5	4	3	1	2	1	0	1	2	0	0	3	0	1	1	2	5	3	1	8
P4HA2_4889	353	272	175	144	399	488	253	330	484	368	205	209	316	310	378	351	295	228	427	242	185	171	416	347	330	340	463	202	255	231	354	233	395	141	287	251	134	118	314	296	384	200	198	193	370	438	555	265	423
PAFAH1B1_4903	377	258	161	150	379	464	308	353	432	301	170	253	293	252	354	323	275	231	276	259	188	162	307	344	327	337	363	263	279	215	320	239	313	164	247	275	158	104	304	230	357	185	152	226	405	366	572	226	336
PAICS_4908	1972	1488	1036	888	2064	2591	1497	1704	2673	1689	1090	1201	1876	1677	2112	1878	1619	1277	2004	1262	950	900	2049	1973	1654	1709	1865	1406	1388	1115	1755	1268	1708	929	1236	1311	729	584	1477	1329	1875	1152	929	903	1811	2033	2608	1359	1754
PAK1_4912	33	16	25	9	28	37	32	22	36	20	16	17	25	26	26	27	25	21	20	24	8	11	29	42	16	21	33	26	32	13	16	17	17	22	30	30	8	7	38	12	29	15	9	15	41	42	36	16	33
PARK7_4930	8073	6144	4243	3379	7853	9473	6386	7816	8993	7301	4394	4712	6929	6458	6830	7339	6451	4859	6590	5319	3615	3133	8112	7100	7489	6184	8288	5229	5079	4536	6936	4939	6971	3718	6063	4889	2867	2001	6287	5015	7424	4364	3871	4288	7268	8189	8821	5977	7157
PARP1_4934	307	241	178	129	339	391	264	341	418	255	187	180	275	216	394	350	266	243	382	305	185	139	292	319	225	248	328	203	210	143	328	205	291	132	271	288	125	107	266	242	385	152	188	203	263	350	530	254	314
PAX6_4946	1	2	1	1	2	5	2	0	5	1	0	2	2	1	1	2	2	5	2	1	2	0	2	2	4	0	0	3	2	0	1	4	0	1	3	2	1	0	1	1	3	3	0	0	6	1	2	4	2
PCM1_4980	453	271	171	165	413	481	253	360	530	334	202	243	313	335	425	346	339	267	310	328	186	166	412	430	390	345	417	271	260	249	376	286	335	147	315	314	125	131	301	276	428	266	167	170	390	430	604	260	330
PCMT1_4984	633	441	260	279	586	787	442	588	734	512	329	387	538	438	596	499	422	346	464	358	283	257	620	586	579	405	623	380	450	381	519	361	555	266	434	381	198	163	453	413	581	299	275	305	554	653	620	469	465
PCNA_4987	164	148	92	61	140	231	97	128	128	134	100	64	66	94	163	121	108	130	106	118	74	46	124	118	66	137	191	74	58	40	158	113	69	44	102	123	31	41	90	123	171	108	61	86	133	158	188	48	116
PDHX_5033	196	138	90	60	194	253	173	178	238	159	96	99	137	125	140	158	111	99	147	136	77	75	143	194	157	137	198	109	99	114	183	118	147	79	142	114	54	43	134	131	179	64	99	118	128	173	233	124	200
PDIA6_5040	2914	1988	1383	1152	2564	3316	2046	2653	3187	2159	1343	1373	2195	2003	2766	2573	2343	1733	3363	2270	1341	1287	2579	2725	2125	2169	2861	1672	1702	1586	2432	1568	2242	1012	1982	1973	1088	673	1962	1745	3041	1476	1274	1479	2772	2882	3721	1932	2438
PDS5A_5046	1053	684	549	433	1056	1060	714	957	1295	879	490	555	807	825	896	928	714	615	942	781	475	401	963	909	851	834	947	645	662	582	906	666	852	380	636	672	379	300	719	710	1063	515	544	486	896	1001	1268	700	935
PEX11A_5068	40	30	18	19	59	35	32	33	67	28	22	25	41	32	39	39	34	18	28	34	23	11	46	42	36	27	45	18	42	12	38	26	48	20	25	27	12	11	36	29	39	16	24	20	41	36	62	37	24
PFAS_5077	0	1	2	2	2	0	0	2	0	2	0	0	2	2	1	0	3	2	1	1	0	0	1	3	1	2	6	0	0	3	0	0	2	0	3	2	0	1	3	0	0	2	0	3	0	2	1	1	2
PFN1_5086	13498	10892	8077	6051	14667	18336	12359	13179	16777	12876	9339	7899	12044	12977	15992	13944	11597	9850	12657	10744	7297	6584	16047	16419	13114	13930	16320	10346	10085	8588	13892	10137	12999	7978	11899	10970	6071	4317	12363	10322	14507	8001	7339	7525	14374	14350	21003	10217	13386
PGAM1_5090	618	540	316	318	791	987	574	670	968	663	413	515	576	617	777	709	550	470	667	518	406	295	841	779	732	672	818	498	558	432	751	455	671	328	565	576	317	239	665	560	684	360	339	493	729	917	1193	543	693
PGK1_5094	13607	13078	10821	7543	21256	23495	15572	15681	24354	14470	10720	9689	15564	14298	21366	18167	15413	11588	15348	11467	9822	8734	20231	21829	17416	19580	19516	11760	12239	10612	17761	11172	15502	7427	12797	12182	7563	5609	14558	13663	19111	9653	9361	11034	19154	19822	27119	11776	19895
PGM3_5099	254	187	115	96	264	300	173	199	329	176	134	151	222	203	241	246	184	173	244	190	107	100	239	265	188	189	250	169	160	152	203	132	204	102	168	163	100	65	201	199	256	120	122	125	235	228	363	166	188
PGR_5102	1	1	0	2	4	4	1	4	0	2	0	1	8	0	5	0	0	1	0	1	1	1	0	4	0	1	1	0	1	4	5	4	3	0	0	2	0	1	0	3	2	3	2	2	1	5	2	0	0
PGRMC1_5105	538	403	301	274	727	839	486	547	787	480	386	373	455	412	522	516	516	381	396	383	283	267	617	647	517	452	615	320	380	303	528	417	606	257	385	378	210	156	494	390	579	262	265	335	613	621	806	441	571
JADE2_5110	5	1	1	4	7	8	6	8	2	8	2	2	8	11	8	3	1	4	2	1	0	1	5	6	2	2	2	3	0	0	9	1	2	0	6	4	2	0	5	3	6	0	2	3	3	5	7	1	4
PHKB_5119	112	102	47	63	171	183	85	120	198	107	69	65	108	118	137	114	110	91	125	103	65	51	115	146	109	101	135	105	84	80	115	76	102	55	88	87	35	47	82	95	124	80	61	81	114	130	227	95	97
PIGB_5133	14	9	2	5	10	12	6	14	11	13	12	8	9	12	19	12	7	4	12	8	8	5	9	13	5	8	8	7	6	9	6	8	12	5	14	8	7	2	5	11	10	9	4	4	11	9	15	10	23
PIK3C2A_5139	455	399	300	225	666	644	481	435	808	444	320	338	490	368	538	503	407	322	466	396	251	224	619	586	489	425	509	312	395	286	526	368	495	251	357	404	231	170	377	367	634	248	278	292	550	544	913	386	557
PIK3C3_5143	109	80	68	33	142	134	78	110	164	86	59	84	111	104	114	97	104	53	131	88	35	62	124	127	91	99	109	90	97	76	146	84	116	47	75	64	44	31	95	75	124	48	64	55	128	134	172	76	119
PIK3CA_5146	27	19	6	11	29	28	10	23	29	7	12	10	19	14	12	16	17	9	27	14	6	9	22	17	19	21	16	8	18	15	24	12	24	5	18	3	7	3	21	12	21	4	11	9	23	19	25	20	17
PLCB3_5183	15	5	9	8	25	36	15	13	16	15	5	6	9	16	25	9	15	12	22	20	5	8	29	16	4	13	28	11	6	8	13	4	12	2	12	9	9	4	19	14	13	6	6	13	21	14	44	19	33
PLEKHM1_5194	16	9	3	4	12	16	14	9	8	11	14	8	12	10	21	12	19	4	17	10	9	2	9	27	18	22	26	10	16	11	29	12	6	1	8	4	1	4	9	6	15	7	4	11	10	14	17	7	9
PLGLB2_5196	10	6	3	4	1	7	6	5	6	0	3	1	5	0	3	4	2	4	7	6	6	5	8	2	4	2	10	4	4	7	3	1	3	0	4	2	3	2	5	7	7	2	5	2	3	8	11	6	19
PLIN1_5199	0	1	1	1	7	4	2	5	5	4	1	6	2	8	5	5	2	1	1	2	0	2	7	6	8	2	5	5	1	5	3	5	3	0	1	2	2	0	0	2	5	5	2	1	7	1	11	2	5
PLK1_5203	24	26	24	13	67	56	19	50	42	34	21	29	24	33	40	35	39	24	38	30	22	17	28	40	23	24	46	28	27	20	43	24	37	19	26	23	12	16	26	30	28	17	25	20	30	46	57	34	23
PLS1_5211	267	265	158	140	352	423	244	393	462	316	149	214	318	287	345	359	272	243	362	215	174	152	392	311	291	282	355	253	211	228	360	215	293	135	211	239	144	85	256	235	364	221	182	187	339	331	503	221	302
PLSCR1_5214	541	338	210	208	463	557	403	417	609	459	242	262	485	378	417	430	352	285	528	345	199	200	433	463	302	378	438	332	324	290	363	296	345	226	257	295	176	103	325	301	563	268	263	195	512	447	667	362	421
PMAIP1_5221	0	4	4	6	3	0	0	4	8	1	0	2	2	6	1	10	3	0	2	6	3	1	3	4	2	0	5	5	0	1	2	5	0	6	3	5	1	1	2	0	2	2	1	4	5	1	0	6	9
POLD4_5245	14	15	7	10	14	25	12	14	33	22	6	20	12	16	13	19	2	20	12	24	11	5	27	20	7	24	25	14	8	16	16	13	24	20	13	18	15	7	22	15	23	8	10	8	13	22	25	25	15
POLG2_5253	27	14	14	11	34	37	20	35	39	21	10	19	27	17	30	31	23	11	35	14	12	9	21	34	18	27	35	23	12	1	15	18	21	15	23	15	6	16	19	32	36	13	10	9	22	40	37	23	35
POLR2E_5259	19	19	9	10	32	29	19	21	29	17	11	9	18	11	24	21	14	16	30	17	19	12	18	28	14	35	20	10	14	24	13	24	30	14	13	27	11	12	18	23	31	4	7	13	16	17	49	11	27
POLR2K_5263	3733	3082	2120	1678	3836	5231	3271	4079	4653	3988	2337	2699	4086	3800	3748	3649	3241	2673	2903	2393	1867	1610	4885	4466	4138	3474	4335	3065	2961	2595	3342	2622	3761	2124	3320	2575	1778	1097	3235	2507	3340	2192	1736	1797	4117	3847	5372	2859	3434
POP4_5281	67	67	38	46	83	136	63	90	101	87	52	52	91	51	77	104	70	64	65	54	54	29	97	76	87	67	105	51	71	66	92	53	85	57	81	50	33	32	87	47	93	41	44	39	108	95	129	68	59
PPIA_5317	74	53	39	22	66	81	67	56	89	69	35	32	60	64	40	61	52	32	32	44	37	32	54	48	85	61	94	36	54	37	55	50	50	32	40	38	29	18	51	32	67	35	23	52	73	48	90	57	69
PPIC_5321	1339	858	529	482	1055	1439	799	1048	1288	1071	524	535	778	721	987	950	848	627	1008	758	446	426	864	809	788	878	1135	647	624	554	924	591	704	363	816	625	321	221	664	652	1334	497	542	617	1061	1114	1342	664	943
PPIL1_5328	111	106	81	49	158	147	149	135	171	147	91	100	147	118	161	127	132	128	110	92	67	52	163	155	96	105	133	93	118	82	125	102	115	69	113	114	68	43	121	77	106	95	67	66	119	139	190	88	131
PPP1R13B_5339	40	8	17	20	22	18	13	15	28	26	17	14	17	16	24	23	24	9	28	14	12	11	19	17	17	22	20	31	9	15	26	10	25	5	12	25	7	6	12	16	40	10	14	17	25	31	28	17	29
PPP2CA_5356	404	335	225	202	507	611	318	416	748	409	287	299	377	381	486	453	328	317	453	369	216	199	489	452	317	347	495	295	285	255	410	329	402	183	370	311	145	110	332	319	461	266	225	241	446	514	642	370	416
PPP2R3C_5360	40	13	18	8	20	31	19	21	23	13	12	13	8	16	18	14	10	5	12	18	8	10	20	20	14	19	18	24	11	13	16	18	17	9	12	20	9	4	13	11	20	12	11	5	25	32	17	7	3
PPP2R5A_5364	165	130	76	53	97	151	114	111	177	158	92	67	106	143	132	109	116	90	104	68	66	65	128	253	136	185	185	134	125	101	155	83	130	74	105	101	40	40	113	112	155	117	53	48	180	147	183	71	78
PRDX1_5393	1528	1111	665	640	1369	1922	1176	1463	1743	1425	888	929	1203	1177	1290	1405	1100	789	1105	902	733	513	1419	1505	1354	1149	1583	1027	999	825	1391	1032	1336	773	1155	1028	415	355	1133	969	1288	697	704	723	1504	1518	1753	1139	1305
PRKACB_5409	155	95	72	49	122	153	106	140	170	88	66	80	122	102	130	135	108	61	114	96	50	55	104	162	88	162	90	81	97	62	133	105	133	39	75	96	30	39	124	92	132	76	87	43	122	122	146	73	104
PRKAG1_5413	1723	1297	926	717	1747	2053	1295	1821	2016	1606	910	960	1356	1341	1764	1597	1504	1220	1392	1102	715	685	1642	1586	1444	1503	1881	1168	1059	865	1606	1129	1334	714	1144	1164	676	515	1287	1180	1763	1025	850	931	1663	1840	2369	1214	1651
PRKAG2_5416	10	2	1	5	4	8	7	10	8	5	0	3	0	4	11	1	3	2	3	2	2	0	11	4	6	3	4	4	4	1	1	3	4	5	3	2	5	3	5	2	4	3	4	1	4	4	1	1	2
PRKCA_5422	23	12	20	16	41	36	20	32	39	28	4	33	31	27	29	29	17	13	23	15	18	13	38	19	27	30	35	12	12	20	19	15	25	17	29	26	4	8	22	28	26	17	12	17	32	38	45	12	24
PRKCD_5426	258	171	133	87	306	365	212	233	299	242	169	160	218	218	274	249	195	164	196	215	131	131	262	314	213	255	293	168	200	155	309	184	303	119	209	204	92	72	208	191	302	157	137	141	274	281	385	222	271
PRKX_5435	17	25	20	14	34	36	29	27	28	19	12	19	17	20	19	17	19	22	21	8	9	12	37	34	27	18	27	26	17	8	28	20	24	12	29	18	8	7	17	13	20	9	8	14	24	37	35	25	20
PROS1_5451	2261	1743	1090	890	2631	2987	1631	2042	3892	1873	1338	1486	1972	1711	2476	2120	1680	1417	2010	1751	1208	1088	2476	2421	2007	1977	2649	1394	1749	1344	2257	1506	2317	864	1805	1764	890	665	1837	1775	2276	1090	1191	1406	2236	2544	3835	1842	2285
PRPF4_5463	23	23	11	8	30	30	16	29	25	18	12	9	15	21	23	23	16	14	24	20	13	13	29	21	16	14	23	8	24	11	34	14	12	4	25	14	6	5	15	28	22	10	8	12	22	47	45	13	30
PRSS23_5481	536	442	286	292	509	920	510	552	720	466	373	344	507	564	719	686	558	414	695	500	294	255	647	598	539	453	661	364	415	332	603	419	571	249	511	494	201	180	504	493	683	319	252	383	608	708	762	463	533
PRUNE1_5487	46	20	13	9	38	51	32	35	40	36	15	27	21	37	36	25	30	26	38	26	18	18	26	30	24	20	30	22	15	25	39	18	36	12	22	26	28	8	32	23	41	15	14	20	33	31	38	20	27
PSEN1_5495	204	156	81	81	165	271	156	177	265	151	135	116	182	150	250	219	131	170	176	153	108	96	196	241	167	167	258	148	148	105	185	136	156	100	200	176	65	81	149	149	206	90	118	111	209	179	244	119	194
PSIP1_5500	55	45	35	30	40	79	69	75	95	57	40	37	43	63	60	58	39	39	86	51	30	36	54	66	41	47	55	33	67	42	64	49	47	19	63	77	20	29	64	54	53	25	30	31	51	58	112	34	74
PSMD10_5521	461	368	233	194	437	579	407	483	624	422	255	294	353	412	464	404	326	293	432	344	175	186	467	473	387	329	425	319	320	247	377	275	376	210	313	347	156	119	363	327	399	258	237	258	455	463	570	308	390
PSMD14_5527	517	403	242	250	529	655	482	613	681	533	347	368	521	454	552	479	424	317	412	341	245	228	487	565	449	494	591	371	344	311	442	448	486	299	417	375	212	148	406	329	446	266	269	292	592	553	678	396	456
PSMD9_5533	17	6	5	2	14	10	3	7	4	2	9	3	6	9	7	6	4	4	7	10	2	5	7	12	4	6	8	2	5	0	6	2	5	3	1	4	1	3	8	4	9	2	1	4	8	7	13	6	12
PSME3_5538	208	151	91	85	178	236	156	218	275	190	112	148	210	157	205	183	158	149	134	100	91	89	214	207	189	147	198	172	135	109	181	137	188	63	162	132	54	58	134	159	180	108	85	97	197	193	240	156	132
PSMF1_5541	280	204	138	124	366	419	224	328	393	252	190	190	307	266	275	252	229	182	195	190	164	155	289	323	318	263	381	199	223	207	366	215	296	168	254	258	127	77	295	217	304	134	157	181	321	361	490	261	319
PSMG1_5544	819	633	475	356	866	969	596	716	944	745	457	422	661	696	881	760	659	547	752	692	386	344	722	766	588	666	857	463	595	452	681	457	594	324	569	597	343	201	680	577	846	504	378	406	662	747	1086	560	674
PSRC1_5548	46	30	19	19	56	37	34	58	65	42	21	32	21	44	34	33	32	36	24	25	22	7	55	52	47	27	33	36	30	21	38	30	56	17	27	32	6	16	51	30	24	27	26	19	45	33	51	27	37
PTGFR_5569	101	72	67	59	99	131	120	117	153	106	59	68	105	114	107	98	105	68	83	78	57	53	163	119	95	104	136	113	107	101	94	92	122	69	95	84	39	39	79	81	103	66	36	49	152	96	139	107	80
PTGS2_5577	11	10	3	3	2	14	7	5	10	14	6	8	11	6	13	5	3	4	7	4	10	1	6	10	6	3	9	5	6	10	4	2	8	2	7	1	3	1	1	6	11	5	2	6	6	16	8	9	3
PTPN12_5598	402	254	170	123	338	518	279	244	423	263	186	183	300	284	418	297	264	200	275	268	158	190	291	454	261	334	383	273	277	237	295	227	323	154	257	269	122	98	206	242	394	237	164	141	363	347	509	286	286
PTPRC_5605	2	1	1	0	0	5	0	5	0	0	0	2	4	0	3	0	0	0	0	1	1	0	2	1	0	0	4	0	1	2	1	0	1	0	0	1	0	0	1	0	3	0	0	0	1	0	0	1	0
PTPRF_5611	22	15	20	13	22	29	10	35	13	32	12	18	45	14	20	20	14	25	25	23	13	11	22	32	18	16	19	13	16	19	20	18	16	10	17	22	7	10	18	15	25	12	10	8	21	20	42	18	14
PTPRK_5618	31	16	6	14	21	39	27	19	25	23	18	18	26	21	30	23	13	19	42	13	15	8	19	19	14	18	20	22	16	12	31	18	14	6	17	30	14	10	12	20	26	22	10	15	36	34	39	16	33
PUS7_5632	463	379	250	207	500	535	323	431	619	348	218	338	483	384	528	425	358	278	457	329	200	215	471	364	347	364	451	335	301	270	396	298	357	175	289	304	180	129	325	319	393	291	224	238	382	482	647	269	422
PYGL_5647	414	343	196	176	499	475	385	398	603	414	277	261	379	333	416	393	318	249	323	263	207	180	424	449	352	417	422	314	280	263	411	278	376	188	303	271	150	147	330	241	398	170	234	207	398	445	643	348	426
RAB11FIP2_5656	239	150	101	93	192	272	184	212	287	192	105	116	160	155	261	185	156	126	200	146	91	102	178	258	159	186	236	153	172	104	228	160	229	96	138	186	84	69	151	151	247	118	120	92	217	230	348	169	213
RAB1A_5660	1539	1134	713	569	1420	1535	944	1265	1803	1179	863	799	1010	1071	1531	1215	1033	810	1202	1133	655	594	1288	1409	1137	1304	1433	984	818	761	1119	830	1048	614	1120	939	462	320	905	957	1506	740	632	672	1514	1542	1760	872	1056
RAB21_5663	319	259	187	163	350	417	266	339	426	306	212	221	303	261	359	299	284	188	274	260	155	158	265	324	331	307	355	228	262	168	320	216	315	143	243	264	98	86	265	213	342	166	169	205	361	388	467	252	302
RAB27A_5667	195	166	122	91	237	304	189	290	272	207	122	129	200	151	235	204	193	132	240	171	111	118	234	221	198	224	225	172	159	126	233	154	174	110	154	134	80	68	179	145	197	115	115	99	211	197	345	169	201
RAB31_5670	1	1	3	0	7	5	0	1	3	2	3	1	1	2	0	0	1	1	1	0	0	2	1	3	4	1	0	2	5	0	2	3	0	0	2	1	0	2	0	2	2	1	1	2	0	0	5	2	3
RAB4A_5674	39	20	12	18	51	28	20	44	47	31	29	22	22	22	33	41	27	27	35	29	19	11	19	19	25	38	55	21	30	7	32	14	18	19	18	28	15	11	25	31	48	13	15	29	38	52	51	30	28
RAC1_5694	8548	6573	4480	3774	9158	10759	6988	8137	11120	7797	4991	4946	7668	7576	8503	8554	7262	5749	8250	6282	4252	3633	9207	8692	7732	7576	9368	5783	6284	5138	8324	5881	8002	4173	6501	6320	3797	2488	7470	6342	8415	4562	4324	4553	7788	8658	12305	5986	8451
RAD21_5698	302	233	157	108	275	373	229	294	344	267	170	174	269	266	238	267	223	195	258	202	117	111	301	251	262	235	304	166	202	165	286	207	250	141	231	229	102	76	244	182	282	110	119	140	266	304	384	202	235
RAE1_5712	153	117	79	63	131	187	119	154	200	135	94	82	137	142	169	157	126	86	173	107	57	63	171	161	121	108	168	109	100	95	162	81	126	95	126	93	61	46	113	102	185	71	57	94	131	162	202	120	132
RALA_5719	100	65	66	33	130	123	77	90	101	58	68	58	57	71	108	99	70	68	71	90	48	41	86	91	69	102	94	69	50	49	70	77	61	51	80	70	34	22	87	66	94	58	41	47	100	88	109	58	77
RAN_5725	5708	3949	2743	2129	5113	5964	4031	4864	6741	4329	3026	2899	4966	4084	4670	4913	4079	3170	5662	3516	2162	2149	4893	4438	4043	3534	4489	3324	3268	2714	3906	2902	4480	2328	3460	3007	1825	1296	3786	3020	5096	2711	2372	2406	4545	4796	5509	3280	4383
RASA1_5742	91	67	34	40	54	114	60	70	52	85	40	44	92	72	72	55	80	60	42	57	47	43	85	89	70	61	77	72	48	54	66	90	63	41	57	75	21	33	53	44	70	42	26	30	90	95	93	59	63
RASSF1_5747	28	46	27	12	43	63	34	60	78	34	20	36	41	40	31	35	35	34	41	46	26	23	50	40	46	42	50	24	46	26	58	27	31	22	34	36	22	19	52	32	28	25	21	29	45	60	85	34	50
RB1_5752	147	93	70	52	142	137	89	137	174	112	73	67	109	103	102	100	95	103	116	80	52	60	125	125	95	96	118	96	76	64	111	67	124	49	92	83	35	42	104	85	137	62	46	46	113	142	112	116	118
RBKS_5758	71	55	35	26	72	113	70	83	143	67	47	40	82	61	103	87	55	40	56	45	49	42	109	104	85	74	95	73	52	43	64	57	99	44	78	49	23	12	43	41	91	36	19	37	72	80	145	61	80
RBM15B_5765	7	0	2	2	8	15	3	2	4	8	1	6	1	1	10	6	5	4	7	8	2	4	3	3	5	9	10	5	2	10	5	3	4	2	2	5	4	1	5	1	7	0	1	4	11	2	19	11	14
RECQL_5786	164	128	72	83	173	228	149	184	268	159	118	102	141	181	170	149	123	130	163	154	79	90	163	189	144	161	244	128	136	106	208	152	150	81	113	147	63	56	124	130	204	82	84	86	205	215	252	170	167
REEP5_5789	514	401	247	215	547	610	441	546	627	544	320	428	476	498	479	490	401	333	456	324	293	257	589	580	544	415	653	419	431	353	515	399	552	253	426	401	218	128	446	361	509	283	219	257	535	507	748	444	423
RFC3_5808	168	145	68	74	181	186	142	143	186	122	95	92	157	137	154	144	151	96	158	132	58	62	172	190	128	148	152	107	123	80	142	81	127	60	86	99	69	55	113	126	166	105	69	101	172	168	214	85	129
RFC4_5811	30	21	16	12	21	33	20	35	41	22	16	14	19	31	27	21	32	23	35	25	11	9	30	20	16	17	22	22	13	12	29	16	21	16	18	18	11	7	19	19	39	13	17	21	33	38	41	10	24
RFX5_5817	94	89	75	65	139	165	81	147	164	139	84	79	117	92	137	111	126	73	114	113	67	62	122	149	120	121	162	77	72	87	120	99	107	57	92	102	39	30	111	110	119	63	87	83	159	137	207	88	117
RHEB_5834	7145	5527	3997	3152	7603	8770	6252	7449	8862	6637	4302	4179	7035	5906	7181	6746	5895	4651	5962	4678	3196	3050	7235	7036	6639	6177	7104	5037	4838	4404	6501	4619	6365	3535	5452	4803	2784	2168	5571	4671	6944	3949	4046	3663	7165	7077	8471	5010	6761
RHOA_5838	4618	3248	2149	1784	4467	5316	3228	4015	5553	3492	2536	2506	3572	3262	4461	4073	3483	2739	4215	3158	1898	1838	4162	4011	3594	3479	4620	2678	2879	2437	3955	2594	3585	1732	3076	2832	1537	1147	3569	2834	4734	2172	2141	2158	4343	4549	5613	3149	3950
RPA2_5905	24	30	22	21	27	52	28	34	40	27	22	16	35	23	46	43	33	30	28	16	21	18	52	46	19	56	57	24	24	24	37	23	35	21	30	17	16	14	32	25	32	19	27	21	42	42	64	32	39
RPAP3_5909	437	481	271	220	532	686	380	540	727	484	245	405	523	442	595	474	474	355	489	328	230	234	507	535	404	477	551	315	347	353	443	370	404	172	371	392	244	175	403	412	463	329	215	336	469	560	785	387	522
RPL17_5919	1045	829	552	490	1104	1309	789	937	1260	952	672	603	902	938	938	734	810	554	706	579	483	438	1167	1119	1083	783	1109	794	737	610	851	769	1026	650	875	656	337	277	672	652	999	500	455	377	1117	928	1166	814	772
RPL4_5948	14698	12083	7977	6893	17574	20980	12635	15805	20030	14350	9518	10891	15046	13702	14858	13868	12139	9278	10607	9318	8496	7155	18811	18859	17180	13630	17033	11451	12686	10186	15493	11451	17026	8647	13233	10710	5892	4443	13911	11104	14523	7809	7349	7934	16900	16657	22449	12763	14523
RPLP0_5959	7869	5044	4027	2853	6798	9014	5700	5933	7090	5625	4499	3373	5204	6043	7952	5749	5564	4461	7079	5200	3375	3254	7094	8008	6135	7197	7853	4835	4582	4152	6757	4160	5725	3630	5378	4927	2968	1951	5424	4902	7706	3971	3453	3563	6947	6658	11427	4130	6415
RPN1_5965	3241	2889	2070	1656	3980	5163	2915	3787	5608	3427	2066	2467	3777	3261	4812	3897	3259	2828	3761	2922	1934	1704	4126	4104	2890	3630	4257	2425	2834	2311	3920	2628	3353	1443	2871	3069	1859	1141	3309	3065	3622	2086	1683	2624	3548	4019	6676	2912	3685
RPS20_5987	8	12	7	8	11	12	20	16	10	24	8	12	26	10	11	11	10	9	5	6	3	3	16	18	17	11	13	15	5	11	5	7	10	6	7	8	8	2	7	8	14	17	1	2	11	9	24	12	20
RPS27A_5998	1236	985	656	546	1265	1432	974	1138	1198	1177	830	649	861	916	1308	981	842	811	833	817	564	481	1316	1311	987	1134	1392	866	821	641	1180	920	1022	640	1162	942	459	403	1015	898	1335	583	574	538	1092	1171	1348	739	1048
RPS27L_6001	1484	1249	914	817	1098	1821	969	1404	1728	1411	760	1054	1425	1273	1660	1249	1156	910	1162	1016	957	752	2015	1704	1811	912	1603	1190	1329	1093	1418	1000	1607	735	1630	1018	842	343	1462	1120	1412	912	493	727	1376	1417	1679	1220	738
RPS6_6014	5842	4389	2939	2442	6134	7647	4665	5461	6970	5374	3592	3280	4674	4662	5510	5185	4673	3205	4231	3527	2962	2588	6239	6329	5701	5253	6322	3963	4071	3481	5356	3964	5553	2969	4816	3873	1985	1612	4939	4082	6026	2820	2770	2882	6047	6055	7967	4234	5191
RRM1_6031	217	196	96	95	185	294	142	195	273	192	123	123	205	168	244	225	185	106	183	163	94	110	193	208	181	176	229	154	145	116	201	194	204	131	148	156	73	74	188	141	193	125	105	166	186	223	256	156	128
RRM2_6034	298	286	108	105	256	293	235	218	365	204	165	171	220	255	260	203	157	131	192	182	97	105	204	281	205	206	245	159	169	137	188	192	232	143	196	208	117	63	276	182	254	142	140	137	235	226	304	190	217
RRP1B_6038	63	59	33	36	70	108	40	76	69	48	35	44	46	67	107	72	59	49	58	57	29	29	52	77	74	51	109	42	59	30	64	53	87	23	59	65	23	18	67	61	89	40	33	33	76	72	104	58	45
RSU1_6052	103	85	74	36	116	122	62	103	135	106	70	75	80	84	156	109	115	82	84	97	49	55	122	98	102	93	141	73	106	67	168	75	96	51	81	106	50	44	110	91	102	61	76	93	105	130	190	116	133
RWDD4_6068	712	556	345	287	800	924	655	792	893	769	421	507	618	594	746	643	554	460	633	515	343	267	832	670	742	583	701	520	545	436	661	544	669	434	505	462	270	217	585	434	671	386	396	363	776	695	993	501	662
S100A4_6083	47	31	27	10	33	77	29	60	61	55	33	23	45	42	66	45	43	29	39	35	27	13	66	60	50	39	67	40	61	29	56	36	51	33	54	44	11	12	37	41	41	23	20	25	52	45	57	42	34
SAT1_6103	8101	7696	5447	4206	9966	10664	7154	8209	11739	8338	4972	5075	8572	7215	8481	8057	7623	5721	7233	5273	4623	4303	9949	9588	7830	7624	9387	6228	6096	5549	8050	6350	7361	4106	6423	5907	3625	2412	6624	6302	9147	5122	4588	4625	9156	8916	10859	6052	8990
SATB1_6106	113	92	63	57	121	188	106	140	207	153	73	77	119	131	151	177	98	83	113	121	89	46	170	109	98	110	132	92	107	98	136	108	104	33	91	98	55	41	123	115	135	83	47	100	131	165	266	123	180
SCCPDH_6120	1989	1587	1096	932	2229	2223	1727	1981	2372	1849	1188	1179	1773	1653	1779	2082	1693	1302	1752	1506	1062	895	2355	2251	1750	1739	2273	1391	1379	1223	1821	1474	1764	939	1460	1365	770	577	1565	1340	1954	1023	1114	1142	1987	1901	2935	1506	2008
SCP2_6152	1109	840	497	444	958	1310	829	1048	1168	1028	642	610	916	801	925	932	787	613	873	657	493	400	993	905	952	911	1108	669	601	551	862	705	896	499	737	602	328	260	741	695	1114	544	466	532	1081	1088	1229	796	974
SCRN1_6155	3	3	0	3	8	10	10	4	1	2	0	6	0	3	1	0	0	0	1	2	1	2	8	2	0	6	3	0	1	3	4	2	6	1	0	0	1	1	0	3	3	7	0	3	2	3	7	2	1
SDC1_6160	1762	1201	904	825	1976	2214	1521	1900	2408	1612	1098	1071	1573	1645	2002	1716	1438	1080	1894	1367	907	871	1970	2111	1668	1674	2231	1270	1491	1251	2090	1257	1835	909	1350	1339	712	541	1593	1438	1790	888	977	1231	1886	2042	3560	1544	2032
SEC11A_6181	71	70	47	29	85	122	67	70	93	90	55	42	87	72	82	52	48	33	65	35	41	43	73	81	81	67	93	60	54	38	68	59	59	27	68	59	31	23	58	51	74	49	41	36	79	87	121	60	45
SENP6_6219	671	503	362	322	691	790	483	684	846	676	446	405	542	559	614	627	534	342	592	509	343	233	712	615	498	611	625	523	500	369	654	423	558	348	503	454	239	179	524	437	710	376	329	312	616	650	871	461	619
SERPINE1_6253	3984	3753	2401	2197	5103	6659	3896	4273	6536	3849	3133	2876	3880	4160	6375	5379	4726	3776	5888	4099	2356	2232	5470	5741	4231	4631	5301	2972	3177	2697	4987	3270	4450	2168	4058	4419	2279	1411	5153	4287	5339	2563	2452	3181	5139	5514	8359	3817	5190
SESN1_6261	311	205	166	133	281	384	268	273	393	222	171	189	263	227	250	227	204	177	256	186	136	101	258	239	224	242	286	164	193	121	271	181	279	121	216	218	86	61	196	160	291	161	121	124	293	251	358	179	315
SGCB_6277	291	249	136	125	279	358	229	304	368	261	138	158	220	227	280	263	239	200	277	214	149	103	304	271	234	239	275	171	198	210	299	179	289	149	241	169	89	65	195	187	254	137	111	178	280	382	379	254	246
SGO2_6289	101	99	52	51	117	136	46	96	153	79	77	55	108	104	125	104	109	81	79	62	45	46	96	108	77	85	89	87	63	75	121	54	69	45	80	80	43	22	101	63	81	53	41	40	95	92	134	67	63
SHC1_6301	813	623	381	382	1005	1167	737	745	1059	751	463	493	573	711	901	856	720	535	837	638	438	399	940	984	732	787	1107	476	678	460	883	609	812	328	701	705	318	285	781	760	960	413	399	578	880	903	1658	605	897
SHCBP1_6304	67	70	38	26	60	72	44	88	73	44	39	41	70	53	73	46	58	36	61	56	31	27	64	60	49	50	68	55	59	45	48	46	57	34	41	52	32	28	54	54	49	30	47	31	62	76	100	58	56
SKP1_6326	3779	2917	2239	1732	4010	5020	3403	4061	4908	3774	2258	2388	3959	3398	4414	3645	3122	2641	2883	2391	1893	1804	4401	4351	3922	3794	4193	3280	2734	2699	3472	2714	3602	2196	3173	2957	1738	1256	3019	2852	3669	2472	1980	2144	4344	4318	5447	3164	3657
SLC1A4_6371	1	1	4	1	2	5	1	2	5	0	1	5	0	3	3	3	0	2	4	5	0	0	1	9	3	2	4	4	1	4	0	2	0	5	1	2	2	0	6	5	3	2	3	4	8	1	7	3	2
SLC25A13_6394	268	180	108	116	258	297	172	221	310	196	127	154	156	153	250	228	182	156	232	209	140	104	231	234	153	217	252	137	146	103	244	140	220	94	174	163	91	81	204	165	239	108	84	149	209	260	401	185	240
SLC25A14_6397	11	12	4	4	8	9	11	5	20	6	4	5	9	12	12	10	7	5	10	6	3	2	7	9	5	1	17	9	4	3	5	7	14	5	10	10	9	3	6	11	15	5	5	6	3	8	23	8	11
SLC25A4_6406	2966	1813	1125	1005	2866	2997	2081	2652	2922	2429	1355	1515	1863	2139	2607	2185	1778	1566	2004	1812	1097	1015	2449	2430	2229	2325	2966	1716	1792	1503	2494	1716	2095	1007	1847	1756	995	762	1898	1810	2550	1164	1175	1499	2566	2533	4301	1737	2472
SLC25A46_6412	68	39	27	24	58	89	59	83	69	53	25	40	68	46	44	62	37	38	29	49	25	30	72	78	54	45	57	49	38	39	67	55	71	34	38	39	25	31	53	55	57	24	31	44	61	60	83	38	56
SLC27A2_6426	37	29	16	19	42	54	21	43	49	29	16	22	22	33	50	39	22	23	35	17	23	15	40	33	29	24	26	22	20	25	20	21	32	12	24	33	12	14	20	14	42	13	11	23	36	40	51	23	16
SLC2A2_6439	192	128	53	68	160	184	101	126	199	114	89	64	104	97	118	183	136	98	179	140	70	56	126	98	101	138	170	61	98	82	125	127	118	44	84	105	46	38	139	102	159	60	76	115	142	137	173	103	130
SLC2A6_6447	14	13	11	12	9	21	6	14	27	8	13	11	16	8	21	25	15	23	15	11	8	16	15	20	25	18	32	10	11	6	33	24	16	16	15	20	8	2	21	15	17	9	9	12	12	14	35	25	35
SLC35A3_6466	523	426	284	264	575	731	429	531	704	443	324	300	602	441	536	469	429	343	458	388	273	231	594	535	488	494	614	387	419	307	449	288	455	260	336	387	210	137	378	368	562	295	296	274	460	562	702	340	495
SLC35A5_6470	740	626	417	331	853	1048	631	851	1124	725	406	543	864	676	909	762	682	492	603	470	372	332	868	894	688	704	824	596	557	469	737	497	714	336	582	566	358	231	647	581	821	451	396	444	733	849	1229	566	752
SLC35F2_6477	44	15	10	18	29	47	18	25	32	31	16	12	29	21	39	18	27	23	32	43	18	11	21	29	24	50	36	25	17	16	28	32	27	10	28	40	6	3	19	30	43	33	10	16	41	30	30	26	13
SLC5A6_6501	6	1	0	2	9	7	0	12	16	4	3	1	1	3	6	8	5	0	6	7	0	3	8	5	1	2	10	7	4	3	6	2	5	1	7	3	4	2	1	2	2	7	2	3	13	9	12	1	1
SLC6A14_6512	1	1	1	2	3	0	0	2	2	0	6	0	3	2	2	0	3	0	1	2	1	0	6	2	5	1	1	3	1	0	4	0	0	0	1	0	1	2	2	3	1	2	0	0	10	3	2	2	3
SLCO2B1_6541	207	155	118	129	234	259	200	279	302	216	131	117	178	208	245	305	209	172	300	187	167	152	337	312	159	228	370	140	177	181	309	206	192	92	177	175	105	76	208	214	261	122	144	226	273	305	531	200	288
SLK_6551	517	399	260	205	521	654	353	545	703	410	247	325	433	435	594	414	397	360	469	412	239	248	478	559	379	415	504	373	371	301	593	339	399	181	364	376	225	177	328	390	563	288	249	275	517	613	992	396	427
PRELID3B_6554	1266	933	678	521	1294	1550	1126	1283	1745	1231	812	854	1250	1001	1198	1075	884	729	849	698	582	532	1339	1233	1222	1091	1332	873	870	689	1185	856	1216	687	991	884	456	369	1023	829	1197	642	578	563	1363	1271	1726	947	1133
SMAD1_6558	31	13	6	7	25	33	26	13	25	5	10	14	11	21	19	25	25	12	17	28	14	12	12	24	18	28	21	15	9	9	24	8	26	1	29	29	11	7	15	19	25	7	3	13	21	22	33	16	5
SMAD3_6562	129	140	83	84	185	223	112	176	199	144	76	114	147	153	219	208	136	131	192	166	72	79	210	160	146	156	249	102	139	113	194	122	139	83	127	131	80	74	179	154	169	100	82	127	144	179	360	122	204
SMAD5_6566	923	736	472	377	913	1122	689	855	1218	816	578	596	767	756	1010	942	809	554	839	731	483	402	949	965	818	824	1022	627	697	566	950	648	993	384	751	725	350	241	797	667	979	537	440	480	1027	985	1484	685	818
SMAP1_6570	117	83	64	38	148	145	97	117	124	87	66	70	95	88	106	128	99	55	90	75	60	59	133	122	62	92	112	106	81	95	115	71	134	54	115	91	33	24	83	85	144	59	59	54	131	119	174	84	99
SMARCA4_6573	231	176	127	113	261	362	228	248	301	221	157	176	236	239	272	272	239	176	230	173	142	105	214	317	231	277	283	160	184	131	297	147	319	137	189	192	119	77	256	192	251	110	147	133	233	328	410	179	235
SMC3_6583	107	134	62	60	175	159	95	107	143	101	77	77	114	94	112	118	107	84	128	95	62	44	125	134	121	63	130	85	84	64	154	107	142	61	105	101	45	48	122	100	121	65	61	69	136	133	184	112	123
SMC4_6586	348	185	158	149	385	393	274	343	530	224	221	201	319	235	371	252	275	193	383	231	128	140	320	289	244	203	303	212	240	175	285	248	304	151	234	177	113	95	249	217	340	174	148	165	266	282	506	226	324
SMIM19_6589	1746	1398	1034	817	1917	2081	1516	1702	2008	1901	1030	1101	1743	1644	1747	1600	1389	1096	1372	1131	846	777	2090	1935	1689	1572	2082	1333	1286	1161	1684	1284	1710	1020	1470	1202	729	527	1420	1182	1709	997	857	969	1773	1756	2178	1263	1667
SMNDC1_6595	809	636	406	379	881	1087	605	822	1053	721	451	488	917	724	801	718	632	476	614	458	343	264	828	820	646	655	795	588	479	504	659	527	770	392	584	506	351	183	596	527	717	435	369	380	884	827	1134	566	746
SNCA_6612	402	290	204	183	457	575	346	452	502	374	277	239	348	336	417	435	322	297	349	275	207	173	445	415	441	359	464	329	274	318	362	267	380	193	290	310	200	135	355	302	422	228	197	260	490	451	572	343	398
SNHG8_6618	8891	6779	5220	4112	9073	11583	8027	9099	10571	8931	5606	5413	8840	8602	9230	8899	7489	6293	7867	6135	4399	3942	10848	10188	9826	8326	10323	7380	7235	6119	8990	6697	9102	5627	7719	6158	4110	2669	7816	6532	8799	5249	4664	4756	9871	9293	12039	6742	8944
SNRPA_6627	131	145	71	67	171	237	118	175	237	125	91	124	153	137	152	165	140	131	115	131	104	83	169	208	157	141	184	123	174	104	183	111	211	87	142	129	77	40	183	160	156	65	73	106	138	126	270	160	170
SNX13_6653	1429	1145	871	712	1731	1834	1242	1502	2067	1391	842	1006	1623	1225	1508	1293	1176	961	1321	988	709	696	1475	1527	1196	1314	1453	1108	1004	919	1374	1003	1315	693	1102	1116	645	480	1021	973	1363	887	762	716	1335	1472	2069	1047	1384
SNX6_6655	83	46	36	38	98	114	65	63	93	67	52	65	67	76	79	54	51	32	66	46	26	51	59	85	80	46	77	53	64	54	58	50	78	40	64	44	22	17	41	35	83	44	31	20	74	71	106	57	47
SOCS2_6660	285	289	202	167	302	503	281	336	344	277	226	118	248	282	431	293	279	241	241	237	163	161	355	338	299	400	364	268	220	184	383	225	294	173	293	320	154	97	256	242	364	218	199	155	293	390	539	210	300
SOX4_6686	52	59	40	29	113	114	51	92	96	77	47	47	89	71	85	73	67	31	60	63	35	38	98	87	61	50	85	43	53	30	96	23	77	43	59	57	32	17	68	67	60	23	20	52	62	90	117	57	78
SPP1_6720	142	76	53	47	72	112	54	90	118	87	48	64	81	73	111	63	60	57	98	75	47	39	79	114	95	61	111	67	63	82	89	93	96	30	63	50	27	30	78	53	93	48	59	41	95	110	167	49	64
SPRED2_6724	119	81	74	56	147	173	107	124	147	138	62	82	83	134	162	130	101	71	131	87	62	55	115	97	115	122	153	104	81	71	137	102	101	59	101	90	62	30	101	97	131	73	75	86	144	114	217	99	159
SPTLC2_6732	39	30	24	14	78	69	25	63	78	26	28	35	32	44	50	59	32	33	58	45	14	23	33	50	30	44	47	30	32	23	51	37	53	22	42	40	11	11	46	30	58	21	19	24	51	40	60	42	62
SQSTM1_6740	352	220	173	141	409	545	251	315	410	265	193	210	268	295	369	307	277	226	352	228	159	178	395	345	377	341	478	177	272	216	351	280	341	134	244	266	143	137	377	277	337	139	168	234	340	417	682	271	329
SRP9_6762	1598	1151	789	633	1672	1945	1271	1365	1890	1416	985	923	1281	1284	1429	1376	1101	877	1198	1065	750	684	1569	1467	1508	1311	1563	971	1017	936	1398	1075	1503	779	1279	977	633	439	1283	1100	1511	736	693	782	1510	1455	1967	1162	1361
SRSF7_6776	117	103	75	53	126	184	86	112	166	110	82	69	121	80	98	106	97	88	103	86	48	38	79	110	82	111	100	75	36	43	96	72	103	56	85	73	50	34	100	74	140	52	51	45	141	110	121	63	91
ST3GAL5_6802	56	35	26	23	48	85	33	38	66	27	34	17	52	37	69	43	27	24	34	28	13	18	53	57	55	42	48	36	36	18	39	32	50	9	28	41	16	12	39	33	51	13	22	24	55	53	73	40	41
ST7_6809	422	360	229	198	483	634	358	485	613	441	263	265	384	385	579	462	346	284	396	354	239	172	525	475	384	422	561	332	313	230	447	300	428	177	332	356	203	154	443	354	405	226	256	260	431	497	794	301	466
STAMBP_6819	20	13	8	11	16	23	28	20	25	17	9	10	13	13	30	10	13	9	14	6	8	15	16	23	8	16	7	11	11	12	21	6	20	4	8	9	5	7	20	9	22	6	6	13	27	16	16	6	11
STAT1_6824	118	95	61	50	93	132	109	95	152	92	54	94	95	100	106	121	91	72	101	60	44	47	112	118	107	89	134	60	69	87	114	56	92	45	93	53	47	32	91	75	128	43	65	48	143	122	168	74	69
STAT3_6829	159	127	78	92	175	229	162	166	267	179	91	135	137	164	173	140	140	98	147	119	71	71	181	217	153	131	211	111	130	102	196	121	198	78	148	130	68	47	149	127	179	94	89	105	171	221	296	153	151
STAT5B_6835	85	76	48	54	127	168	110	142	164	98	58	79	91	102	150	130	105	97	143	96	48	46	144	101	92	124	158	59	96	64	123	88	98	53	98	106	39	36	149	108	143	64	66	111	109	130	232	66	155
STC1_6839	12	10	5	4	34	26	6	10	38	13	11	6	8	4	17	12	8	13	26	13	7	7	22	29	13	9	17	12	13	11	17	20	20	10	9	20	8	8	15	19	18	6	10	13	18	12	33	11	35
STK10_6844	37	26	22	19	48	69	37	32	65	41	21	20	51	26	49	51	40	32	90	35	20	23	31	57	14	36	62	23	21	19	55	23	41	37	21	29	13	21	41	37	39	22	18	27	45	51	79	35	45
STK25_6852	220	212	159	111	257	436	241	316	332	211	184	191	203	220	327	358	258	195	391	255	130	138	341	347	265	276	368	169	234	156	333	223	268	148	200	236	159	106	283	251	322	139	153	186	280	311	654	216	378
STMN1_6857	354	280	185	156	395	486	366	350	467	297	194	230	349	302	345	221	241	206	274	184	147	143	350	393	305	279	279	234	230	224	285	187	363	214	316	234	109	96	295	191	347	180	182	164	330	363	375	314	308
SUCLA2_6870	526	382	198	195	492	574	325	433	539	344	242	275	377	315	456	388	313	302	372	345	194	217	443	502	424	386	462	297	272	231	383	271	424	166	330	300	164	97	325	270	431	199	244	230	466	425	675	250	377
SULT1B1_6880	93	73	66	38	105	108	53	59	113	79	49	63	92	55	105	115	87	75	103	62	51	65	124	158	94	110	107	66	79	70	102	56	84	42	79	59	31	25	56	95	127	63	55	40	108	103	127	69	79
SUMF1_6887	53	44	33	20	66	107	41	64	91	66	39	40	71	38	72	56	57	56	67	58	28	22	73	76	51	70	131	43	53	39	84	46	62	16	34	63	28	27	70	59	58	22	38	60	48	78	131	43	75
SUMO1_6890	171	97	73	68	164	156	117	130	180	107	83	78	123	126	136	135	96	89	101	84	72	80	141	123	129	152	142	96	95	97	124	91	102	60	120	110	54	41	95	97	152	83	73	64	148	120	168	101	140
SUZ12_6905	293	187	138	93	272	348	192	267	347	250	149	196	242	169	318	235	225	209	280	240	136	107	299	256	194	236	290	199	175	140	247	177	248	120	177	201	135	82	187	169	283	144	122	143	244	250	449	188	251
SYNE2_6916	105	67	36	40	56	99	45	111	121	88	62	54	74	58	109	99	79	59	109	81	51	50	92	76	79	76	81	56	63	57	86	34	76	24	81	84	34	30	56	78	92	57	39	49	127	120	128	79	111
SYPL1_6922	1172	739	500	446	1030	1158	787	921	1282	898	608	610	952	807	999	966	829	626	1025	766	488	450	1058	1013	937	884	1170	652	722	593	1006	697	892	411	712	674	350	259	791	721	1065	525	549	584	927	1104	1324	666	890
TAF7_6938	119	102	56	64	148	135	99	131	203	108	76	79	102	107	160	102	81	74	128	100	69	63	96	111	118	89	129	86	83	61	117	74	99	35	96	105	38	40	91	81	129	60	79	60	141	122	208	97	99
TATDN2_6963	17	15	9	9	20	28	22	38	13	26	16	14	11	13	14	12	14	19	18	17	14	15	17	16	26	9	24	27	10	18	24	11	28	14	9	23	7	4	18	13	29	14	5	13	31	13	26	19	24
TBC1D9B_6969	365	280	232	196	420	501	308	400	406	369	236	253	315	336	495	388	337	251	529	340	211	195	397	435	353	407	506	300	268	234	516	245	372	190	246	337	191	128	348	302	535	220	209	247	435	485	822	306	441
TBPL1_6978	67	58	41	26	74	92	41	63	71	61	39	32	54	57	52	63	63	41	50	47	15	27	98	58	51	54	83	64	40	37	60	50	47	42	54	38	22	24	59	58	74	26	25	35	61	56	79	42	60
TBX2_6983	3	0	1	0	1	0	0	0	0	0	0	0	1	1	4	1	2	0	2	0	2	1	1	0	2	0	0	2	0	2	0	4	4	0	2	1	1	0	0	0	0	0	0	0	4	4	0	2	0
TBXA2R_6990	11	4	3	2	2	6	4	8	3	4	7	4	4	6	2	3	1	5	6	3	3	2	7	6	5	4	3	3	2	2	0	3	4	3	4	4	5	2	1	1	1	9	3	1	6	1	0	9	2
TCEB1_6998	517	406	265	191	527	605	430	438	597	443	303	298	453	426	379	502	338	312	416	322	219	174	502	441	453	377	478	299	310	255	392	317	401	268	321	331	149	104	349	314	479	296	237	181	453	502	507	360	441
TCFL5_7007	134	127	69	58	117	162	124	127	159	113	69	67	109	104	139	121	106	70	100	99	70	58	113	88	131	101	137	96	74	76	149	89	150	46	95	68	52	41	97	82	133	83	67	77	137	145	176	125	110
TCTN1_7014	29	12	12	10	12	33	23	15	19	12	16	6	16	10	28	13	29	8	20	30	10	18	14	67	10	43	16	26	7	14	24	11	26	11	25	28	5	2	6	19	37	22	4	2	50	15	40	14	14
TERF2IP_7027	470	376	245	246	556	600	320	499	624	420	233	294	410	406	530	498	371	345	489	352	266	241	557	492	427	423	584	291	369	295	431	299	448	174	351	340	213	128	384	341	548	240	247	271	522	501	722	355	445
TES_7031	1018	737	584	416	1144	1330	722	914	1388	815	580	618	954	912	1118	1037	834	665	1088	716	447	487	1165	1103	897	960	1070	704	782	679	953	680	1100	519	750	733	394	299	935	775	1114	574	516	527	1049	1064	1587	760	940
TFAM_7036	110	109	71	66	168	158	120	118	197	131	71	97	77	107	133	135	131	91	104	85	55	45	132	150	120	100	167	98	96	87	118	95	116	88	130	84	37	44	134	90	137	63	63	95	142	152	200	107	122
TFAP2A_7039	176	164	105	97	276	267	162	187	294	182	70	124	215	166	299	206	192	153	217	107	109	79	183	196	177	179	176	164	99	116	240	115	146	88	117	147	84	52	151	129	187	112	107	112	182	229	321	148	194
TFDP1_7045	516	419	267	228	611	795	484	562	737	411	331	286	472	521	578	584	464	399	582	401	251	236	559	577	422	519	579	401	416	282	496	315	510	284	390	443	233	166	518	376	502	310	293	320	552	632	866	441	529
TGFBR2_7065	813	629	498	377	1022	1250	662	825	1502	790	519	647	831	802	1120	1028	739	663	984	728	461	382	982	913	740	834	1061	611	712	534	958	661	860	354	573	625	374	278	728	705	889	436	461	613	872	948	1831	730	1104
TIMELESS_7100	4	7	2	0	8	6	0	2	8	5	2	1	3	1	7	3	0	2	9	4	5	1	2	10	1	0	4	7	4	1	8	3	9	2	2	2	2	1	0	2	8	5	3	1	2	4	9	1	10
TIMM9_7106	3	5	3	7	7	20	14	15	18	9	4	3	9	8	15	5	25	4	7	6	6	5	11	16	9	12	22	2	5	12	17	10	16	0	13	2	3	4	12	11	12	4	4	5	9	10	12	4	2
TIPARP_7116	447	245	212	126	343	494	281	340	555	302	192	216	360	271	373	354	264	238	388	283	202	187	321	332	276	314	358	265	257	220	312	233	325	124	269	254	141	110	248	264	374	204	176	180	377	366	527	272	401
TJP1_7119	1303	940	607	550	1335	1480	896	1196	1525	1016	706	716	1101	1073	1234	1290	967	779	1249	988	583	465	1230	1189	1044	1093	1290	781	765	643	1229	831	1087	554	895	902	506	386	983	841	1294	597	632	652	1133	1245	1871	758	1383
TM9SF2_7142	762	499	373	300	847	803	492	618	997	653	460	443	613	495	706	561	588	421	559	567	324	353	689	681	570	665	722	418	470	409	591	586	608	338	532	490	249	211	584	456	743	365	382	351	705	690	1079	432	651
TMCO1_7159	75	54	38	28	70	95	39	63	99	66	50	39	51	43	77	62	60	39	73	32	35	29	75	90	50	60	79	55	41	40	58	61	78	35	29	66	25	11	51	55	90	37	32	31	71	81	108	76	71
TMED10_7162	276	193	147	130	306	391	254	300	460	315	153	169	270	218	302	274	210	154	218	191	153	116	292	314	251	262	344	181	217	204	315	204	299	154	243	231	117	94	243	216	331	151	118	176	271	312	480	232	311
TMED2_7165	8497	7145	5145	4088	9423	10979	7074	8683	10721	8568	5092	5221	8158	7650	9504	9092	7358	6300	7704	6417	4199	3781	9732	9360	8178	7629	9722	6340	6185	5257	8354	5952	7369	4141	6829	6302	4021	2713	7175	6292	8538	5193	4649	5317	8762	9330	12020	6500	8210
TMEM110_7172	11	10	9	5	5	22	12	17	8	11	10	6	4	16	15	11	7	4	15	8	3	6	15	15	11	14	15	12	7	8	11	9	19	3	12	7	4	3	13	0	12	8	9	4	15	9	31	7	10
TMEM128_7178	237	205	124	129	277	367	234	223	311	215	139	143	215	281	223	230	189	142	200	164	128	107	272	250	274	258	272	169	201	178	236	228	306	155	199	206	80	78	194	171	211	128	114	124	250	304	334	204	256
TMEM14C_7183	861	632	443	399	891	1165	701	792	1230	810	530	573	699	728	843	792	713	550	603	639	403	390	972	1010	822	758	1036	566	668	516	871	623	838	470	739	601	269	261	740	636	894	427	418	451	913	933	1140	724	786
TMEM50A_7213	109	77	58	33	90	106	60	88	112	66	60	49	95	39	78	75	82	52	58	49	27	42	106	65	76	76	108	59	48	45	83	57	69	28	73	53	31	22	72	47	90	41	37	38	76	84	72	68	83
TMEM97_7217	4193	3332	2391	1834	4666	5580	3516	4253	5309	4183	2470	2419	3758	3938	4228	4252	3469	2809	3477	2903	2028	1728	4941	4485	4123	3801	4694	2774	3194	2622	3972	2864	3720	2072	3365	2839	1808	1251	3417	2984	4240	2204	2039	2319	4241	4207	6009	3044	4063
TMX1_7229	29	19	8	8	59	30	25	22	21	16	14	24	23	16	18	24	23	23	14	28	12	7	24	20	28	17	19	11	15	10	17	14	23	11	22	8	7	9	20	15	25	11	4	14	30	23	35	16	15
TNFRSF10B_7241	78	73	39	35	91	118	55	71	132	84	51	61	97	88	93	76	86	62	94	68	51	55	91	104	109	88	110	48	82	51	111	72	103	39	63	69	47	31	104	84	108	33	47	57	92	110	147	75	123
TNFRSF21_7250	399	287	242	146	423	567	313	409	501	365	230	203	343	342	450	391	347	255	496	342	205	202	362	415	358	386	466	240	280	214	391	224	375	160	292	294	156	104	330	296	480	247	212	191	383	464	656	275	400
TNFSF13_7260	44	36	26	28	64	75	46	50	52	70	45	37	52	50	34	51	51	43	40	22	20	33	71	68	47	54	63	31	50	24	81	39	69	32	52	71	33	24	47	33	30	26	41	28	70	45	83	43	46
TOMM70_7276	229	126	78	64	168	186	110	152	294	135	95	100	190	151	159	148	120	118	308	121	63	98	143	166	109	147	182	142	107	100	135	82	163	53	107	106	64	53	125	109	187	103	60	84	151	177	268	87	162
TOPBP1_7280	55	48	30	19	75	71	52	54	78	36	49	42	51	44	54	63	42	45	44	27	27	27	77	63	23	49	47	38	59	20	42	38	76	24	30	39	25	24	42	47	45	31	26	29	49	74	98	49	52
TOR1A_7283	192	141	107	83	201	217	132	160	274	157	102	107	149	193	189	148	144	98	250	160	78	98	165	182	131	149	175	135	117	112	177	102	134	99	136	152	80	57	160	139	206	87	95	134	189	191	284	118	189
TP53_7287	51	15	30	20	78	52	41	25	42	31	28	28	37	45	43	43	38	42	51	35	19	14	33	29	23	33	58	36	26	19	54	38	32	23	40	23	16	17	28	34	60	27	23	29	39	55	75	16	53
TPX2_7308	285	211	121	107	249	368	188	241	351	167	161	143	256	218	291	257	238	248	316	196	112	103	255	283	206	220	255	142	180	137	243	148	195	100	194	214	108	94	236	162	258	153	137	163	250	281	400	161	225
TRAM2_7319	317	288	182	160	355	482	302	318	434	330	212	186	272	310	381	368	300	237	299	297	169	147	368	431	309	361	425	274	217	154	401	260	401	168	333	284	159	142	329	286	337	193	162	194	378	361	572	275	358
TRIB1_7336	96	71	40	42	117	133	97	83	108	76	79	67	88	74	131	99	104	74	107	99	42	38	92	96	99	93	146	58	89	43	118	87	89	29	93	87	36	23	82	77	132	66	41	66	89	109	204	87	129
TRIM13_7340	2	2	0	1	0	3	4	0	6	0	0	1	0	1	0	2	1	1	2	0	0	0	4	1	0	0	0	4	2	0	0	0	1	0	0	0	0	0	1	1	1	0	0	0	5	0	0	1	3
TRIM2_7343	154	82	61	37	142	149	140	131	156	131	77	43	99	120	139	114	100	58	97	83	77	48	111	127	100	122	131	96	101	76	116	103	87	84	128	96	45	57	110	83	107	58	91	64	138	148	249	71	115
TTK_7394	39	40	16	11	47	53	48	38	59	42	42	41	52	40	49	38	26	22	48	27	19	20	34	33	45	29	39	20	33	16	32	29	28	33	44	35	14	5	37	24	50	38	13	17	45	37	37	27	27
TXLNA_7419	917	731	519	408	1061	1302	869	1024	1137	1045	573	636	836	968	1112	1035	883	651	887	759	475	480	1067	1131	974	960	1175	749	694	588	1121	711	951	481	732	764	432	304	835	741	1018	510	434	532	999	1078	1589	721	1012
TXNDC9_7433	653	513	310	286	763	825	557	632	848	584	375	356	566	584	609	559	464	395	571	436	307	291	708	742	619	575	753	426	499	424	618	427	629	319	484	463	282	174	529	461	563	329	341	350	666	637	910	499	674
TXNL4B_7437	880	724	590	422	968	1128	822	1014	1178	957	599	575	943	784	1042	905	784	602	859	596	436	424	1093	1033	883	937	1001	729	688	563	975	653	773	491	712	703	362	311	701	686	912	519	535	470	990	913	1307	659	992
TXNRD1_7440	2054	1207	847	775	1971	2114	1309	1825	2643	1498	990	1164	1443	1236	1842	1543	1342	1082	1704	1323	726	786	1498	1277	1242	1262	1778	1001	1210	921	1589	1033	1442	679	1277	1184	548	561	1362	1134	1851	724	880	969	1568	1706	2375	1212	1568
UBA3_7456	73	69	40	27	62	92	66	87	118	78	59	56	56	48	88	87	59	45	68	77	42	47	65	75	63	61	95	36	48	46	60	77	61	36	68	56	24	29	70	70	72	37	39	59	64	93	145	35	94
UBA52_7459	4125	3449	2345	2041	4739	5877	3875	4422	5402	4215	2831	2804	3716	3880	4291	3860	3597	2561	2905	2460	2191	1902	5362	5065	4891	3949	4916	3376	3551	3013	4302	3321	4284	2625	4048	3069	1729	1313	4059	3314	4159	2210	2185	2331	4580	4703	5949	3545	4230
UBE2G1_7477	425	300	209	185	466	536	338	422	568	307	266	265	391	347	404	389	305	228	350	268	159	184	408	437	364	345	401	273	301	241	341	235	312	176	316	246	152	130	346	288	443	190	186	235	443	396	625	289	373
UBE2Q2_7491	448	310	221	173	388	522	273	369	477	367	219	275	430	335	366	388	308	301	415	270	179	174	449	393	337	259	415	308	297	188	389	277	341	178	296	239	150	125	308	230	468	222	197	200	410	401	480	266	381
UBE2V2_7495	278	174	128	71	224	271	199	174	215	161	178	91	194	165	325	148	212	151	176	167	131	135	183	348	177	288	284	225	160	144	187	134	241	159	170	227	87	57	114	160	241	165	110	65	252	228	235	140	131
UBE3C_7502	116	87	59	76	91	153	87	117	149	83	53	71	85	67	118	106	94	75	78	76	55	47	87	107	70	118	110	59	68	65	110	90	91	31	84	105	50	37	98	97	110	61	73	72	108	135	178	56	101
UBQLN2_7511	166	134	102	124	242	287	227	254	241	222	105	146	210	226	246	213	138	131	165	157	116	84	204	206	186	225	227	140	168	127	279	139	229	109	188	164	81	45	179	152	214	126	96	108	248	214	319	164	208
UBR7_7515	278	211	121	145	308	299	173	308	395	208	146	168	243	199	280	268	221	177	226	148	103	111	235	254	245	182	286	192	183	168	250	197	252	96	252	176	98	76	207	171	265	108	145	148	286	279	375	177	248
UFM1_7522	635	477	331	259	608	760	544	566	869	529	365	349	543	542	615	564	623	393	552	447	300	272	649	634	559	532	641	478	454	400	566	398	620	364	491	473	228	165	475	403	648	386	306	301	658	705	723	499	508
UGDH_7525	12966	9216	6708	4985	12717	13715	10237	11156	15118	10344	7271	6885	11395	10078	12201	10950	9396	7397	10662	8726	5590	5184	11859	13020	10249	10044	12681	8938	9187	7298	10514	8315	11112	6074	9215	8617	5036	3521	8999	8315	11534	6071	5915	5105	11538	10593	15237	8006	10253
UGT2B7_7548	53	35	17	27	43	48	39	28	54	33	39	10	40	22	28	31	38	36	41	59	23	27	44	48	26	30	78	29	34	32	41	20	34	19	10	31	15	10	23	39	64	33	11	33	67	37	55	22	28
UNC50_7554	1527	1064	795	594	1457	1603	1112	1362	1742	1211	718	842	1185	1032	1336	1251	1103	849	1296	944	641	567	1353	1252	1085	1149	1430	929	917	803	1141	914	1164	517	976	902	473	349	981	860	1493	747	715	723	1293	1371	1617	972	1235
UQCRQ_7569	1440	1023	663	563	1663	1734	1156	1411	2040	1316	823	882	1222	1165	1200	1274	1001	813	1075	823	676	619	1611	1624	1345	1202	1479	969	1013	864	1257	1059	1425	685	1061	898	485	366	1170	855	1326	610	551	762	1358	1371	1975	1075	1265
USO1_7576	282	197	124	107	352	277	252	199	337	212	195	138	225	213	315	231	240	171	269	222	137	177	270	349	223	314	257	181	203	190	240	188	275	137	201	258	87	67	160	167	264	137	135	86	306	217	417	150	230
USP1_7579	6	12	4	4	12	8	8	7	20	9	9	2	3	1	10	3	5	8	12	8	6	5	13	6	6	10	4	11	10	3	9	4	12	5	4	7	2	5	7	4	12	7	1	7	12	11	11	4	10
USP14_7582	1688	1401	1048	784	1864	2197	1418	1781	2413	1578	987	1049	1712	1430	1687	1601	1384	1145	1624	1198	835	721	1597	1671	1385	1360	1655	1051	1183	911	1531	997	1526	792	1266	1116	670	481	1395	1114	1788	902	922	893	1543	1627	2394	1126	1587
USP18_7584	172	128	81	66	141	179	132	143	193	101	98	109	137	134	137	140	105	100	163	102	62	59	162	174	116	126	187	99	110	96	151	102	138	67	99	82	55	39	120	105	168	76	79	82	205	137	260	104	152
USP22_7587	614	479	332	270	738	876	596	688	978	579	417	468	517	638	707	714	485	471	664	468	288	332	811	711	686	661	771	432	494	415	685	426	599	345	519	566	296	209	661	543	678	350	361	413	661	703	1238	514	620
USP6NL_7599	124	82	55	70	95	138	125	112	158	101	69	72	87	83	115	153	86	75	114	100	41	63	111	110	103	123	144	89	91	58	138	92	116	62	105	62	46	59	88	90	113	57	58	68	116	141	168	73	111
USP7_7602	253	157	125	118	266	325	176	207	364	234	132	173	244	200	296	297	211	189	303	194	127	92	258	240	245	182	252	162	216	161	273	199	216	92	180	186	115	87	200	159	251	160	118	133	253	271	427	198	265
VAMP2_7615	328	208	157	136	303	389	209	369	332	297	160	142	197	248	349	312	263	158	362	253	138	142	307	279	240	217	368	171	205	184	349	189	298	129	199	261	148	102	256	222	347	150	159	188	229	306	487	259	309
VAMP7_7620	1239	838	644	453	1145	1551	940	1123	1555	1071	746	680	1107	1031	1106	1043	886	758	994	745	481	462	1300	1129	1137	975	1186	793	869	691	1128	747	1055	572	815	743	480	331	894	754	1053	586	528	576	1151	1061	1644	791	1070
VAT1_7625	9	4	5	5	4	12	3	10	15	8	11	2	3	13	3	12	5	5	17	11	10	7	3	8	9	6	7	5	3	3	11	4	2	2	5	6	3	1	3	8	4	7	6	5	6	8	20	7	14
VBP1_7629	58	47	46	29	46	79	46	55	102	74	34	43	63	57	42	50	32	38	72	51	41	26	77	37	53	43	69	40	37	21	67	42	60	34	58	43	20	23	56	26	52	39	31	41	60	75	74	35	34
VDAC1_7642	8294	6069	4088	3478	7896	10174	5892	7756	10074	7333	4432	4760	7085	6955	7957	7599	5991	5066	6999	5464	3598	3018	7941	7823	6814	6222	7915	5333	5392	4261	7322	4890	6612	3225	5867	5157	3005	2104	5841	5125	7723	4237	3645	3914	7619	7595	10457	5439	6939
VIMP_7660	138	98	75	52	136	153	121	133	182	152	76	64	124	97	157	145	125	93	143	96	68	57	128	117	99	121	143	79	92	78	127	90	94	61	94	105	58	41	103	100	144	53	57	74	123	121	195	74	147
VPS4B_7681	47	26	18	18	34	45	35	25	63	29	24	27	19	42	36	22	33	27	46	17	15	23	27	51	14	32	44	21	29	27	27	23	30	15	37	24	12	8	27	14	38	22	15	24	53	37	70	38	15
VPS72_7688	339	280	190	161	327	443	288	416	456	333	201	219	309	313	401	351	287	253	307	252	160	137	370	313	308	330	429	243	264	188	368	282	275	136	262	229	149	141	267	227	373	202	166	211	323	304	596	275	362
NME1_4611	1434	1346	882	713	1576	2166	1293	1584	1785	1607	1040	978	1452	1425	1664	1493	1203	1097	1306	1112	732	563	1939	1673	1480	1500	1715	1142	1136	805	1494	1133	1290	924	1309	1162	681	454	1446	1149	1446	853	731	830	1590	1523	2086	1022	1527
WDR43_7707	644	427	237	265	514	725	325	535	766	461	248	311	496	404	605	452	443	359	720	490	271	267	527	463	348	406	584	339	315	277	443	286	488	181	347	363	179	167	381	299	612	289	245	247	520	530	857	352	465
TBC1D31_7713	15	12	12	9	21	42	12	20	32	17	8	20	12	33	29	22	16	13	30	13	5	7	15	20	25	16	36	8	13	8	16	18	20	9	16	18	10	12	19	17	20	15	7	12	16	28	35	15	4
WDR7_7716	35	30	16	12	35	30	34	29	34	25	28	19	36	35	34	31	22	29	24	22	10	12	24	18	26	38	25	20	20	8	26	16	29	15	22	22	14	5	33	16	35	9	21	13	49	33	40	22	21
WDTC1_7722	76	78	42	41	100	159	80	116	97	91	63	74	68	95	110	96	74	67	81	75	55	51	107	134	103	92	136	64	75	57	128	97	90	70	96	94	51	25	102	69	91	70	59	68	112	117	177	66	127
WRB_7746	74	64	41	41	83	76	65	59	120	61	48	46	54	43	68	50	49	47	62	56	35	19	52	66	62	60	85	35	52	45	59	45	63	42	74	50	21	14	61	51	63	24	49	35	81	63	104	41	73
ACOT9_69	5	6	4	3	4	7	3	8	19	6	6	3	6	11	8	8	5	10	7	0	1	4	6	6	1	8	7	0	6	5	6	2	5	2	2	2	2	1	8	8	6	3	4	1	7	5	1	6	1
CAMSAP2_955	221	179	92	89	255	329	156	209	361	184	135	158	179	176	262	271	163	118	257	162	95	93	212	242	177	163	199	147	190	125	177	142	208	87	143	163	69	69	157	202	207	120	119	128	191	258	352	143	227
CDC42_1168	4947	3422	2181	1967	4104	5240	3030	4284	5172	3743	2330	2385	3678	3452	4223	4140	3563	2797	4532	3261	1961	1930	4170	3696	3592	3164	4240	2791	2630	2364	3308	2367	3403	1647	2922	2717	1418	868	3038	2599	4790	2445	1907	1998	4410	4650	4651	2841	3619
GAPDH_2587	11317	8821	6280	5199	13293	16302	10365	11214	15656	10598	7588	7409	11280	11056	13265	11875	9700	7178	11895	7938	6486	5821	14640	15252	13520	12102	13712	9031	9794	7775	12486	8150	12820	6649	9875	8386	5386	3451	10412	8947	12765	6884	5584	6924	12985	13319	19131	8977	12352
GLB1_2661	52	30	35	22	69	68	65	46	94	55	22	39	47	33	67	54	50	50	67	62	28	30	50	52	52	52	59	33	49	31	70	33	45	25	53	39	25	15	56	35	69	30	15	45	41	58	85	39	53
RPL27_5929	1222	1117	640	595	1486	1890	1122	1291	1772	1355	860	975	1215	1251	1169	1276	1025	799	872	790	685	600	1699	1582	1578	1091	1452	952	1086	773	1293	1006	1430	859	1201	885	470	393	1137	926	1237	719	549	725	1393	1566	1655	1303	1279
UGT1A_7531	0	4	0	0	7	2	0	2	1	1	1	1	0	0	1	0	0	0	0	1	1	0	1	0	0	3	5	1	1	0	1	3	2	0	0	1	0	0	0	1	1	0	1	0	0	1	2	1	0
UGT1A3_7534	9	10	4	5	8	17	14	4	12	6	3	2	8	6	7	5	4	8	13	6	3	10	1	10	8	7	18	5	9	4	13	7	5	3	8	9	2	6	9	8	10	2	9	8	9	11	34	15	6
UGT1A5_7536	3	4	3	5	6	4	3	1	1	0	1	4	2	0	11	1	2	2	8	5	1	2	6	11	8	5	2	3	5	2	5	2	9	5	3	7	0	2	1	7	3	7	0	5	4	3	22	4	5
UGT1A6_7540	1181	645	445	349	787	1018	599	515	986	628	607	339	501	648	1180	546	638	618	722	1128	472	528	683	1282	707	1018	1135	704	661	573	933	604	882	431	738	951	259	211	458	741	1033	602	410	228	1012	868	1267	452	505
UGT1A7_7542	3	0	2	0	4	0	1	2	2	0	0	4	2	0	2	1	0	0	1	0	0	0	2	4	0	0	8	6	1	0	0	2	0	1	0	2	0	0	1	0	1	1	0	1	1	0	4	0	0
UGT1A9_7544	192	151	78	72	214	212	112	158	270	174	108	107	98	133	173	126	100	102	139	122	81	81	201	174	127	161	243	91	129	108	179	111	174	56	110	109	59	43	138	128	193	81	77	95	194	160	263	149	167
CNKSR3_10480	418	241	176	146	348	452	346	403	456	298	229	166	332	305	329	320	263	215	349	260	145	130	399	351	291	262	406	210	236	212	363	239	322	158	255	228	142	103	294	232	346	145	175	191	333	327	568	239	341
NHP2_10492	532	439	298	215	551	762	425	484	671	504	284	296	480	507	567	536	445	349	466	341	265	231	699	659	604	473	662	370	426	356	561	409	609	295	463	407	195	157	520	412	534	275	272	280	561	568	689	492	514
HSD3B2_10507	2	3	3	2	10	15	4	4	11	5	5	0	12	5	6	3	2	2	6	3	4	2	2	3	6	6	9	2	3	4	6	2	0	2	5	5	3	0	1	3	4	2	7	5	9	12	7	3	3
MAGEA2_10525	0	0	4	0	0	1	0	7	0	0	0	0	0	1	4	2	0	0	0	2	1	1	0	1	0	0	0	0	5	0	0	1	0	2	1	1	0	1	1	0	0	0	0	0	0	1	4	0	0
FBXO5_10555	128	103	62	57	142	159	127	118	149	99	71	78	167	122	165	87	119	103	108	93	41	68	138	178	81	107	126	111	82	78	108	66	79	70	106	112	46	37	100	98	130	107	49	51	163	131	160	98	118
KRT7_10561	2	4	3	0	4	6	6	2	0	2	3	3	9	7	2	8	1	1	9	6	2	3	6	7	3	2	8	0	7	4	0	4	4	1	4	2	2	1	3	8	3	1	2	3	4	2	13	3	0
RABGGTB_10572	1172	837	475	423	916	1308	779	793	1125	812	582	493	718	877	1198	822	842	657	892	826	520	490	898	1084	739	956	1135	779	641	552	839	636	893	523	742	884	323	287	699	674	1164	589	527	493	1113	990	1348	634	826
C1QBP_10605	3103	2250	1635	1292	3456	3821	2499	3070	4576	2685	1754	2078	3272	2830	3215	2826	2338	1755	2907	1918	1443	1384	3524	3235	2893	2517	3053	2164	2400	1828	2861	2272	2912	1559	2202	1921	1246	888	2497	2028	2880	1453	1514	1559	3124	3156	4540	2442	2901
SCARA3_10615	110	67	48	60	117	149	92	115	119	66	66	58	86	89	128	94	99	75	96	86	63	39	116	107	93	103	110	73	67	65	114	86	90	41	105	81	39	32	126	96	118	52	54	63	101	121	183	75	98
SGK2_10628	1363	894	643	497	1243	1334	871	1118	1507	1094	654	809	993	953	1253	931	748	711	1020	846	476	584	1006	1139	1005	1248	1337	765	874	710	1226	815	903	445	781	904	450	399	830	741	1264	574	584	661	1043	1102	2120	793	1119
GSTM1_10645	34	21	21	13	35	47	21	37	42	52	23	18	27	29	57	37	27	20	41	36	21	14	39	34	27	33	46	36	15	29	49	29	34	24	36	27	20	4	23	21	33	6	15	21	30	33	56	16	38
GDF9_10651	6	2	5	3	4	6	1	4	8	2	1	2	8	2	7	3	2	0	4	7	2	4	12	1	5	4	9	6	6	3	15	0	9	1	7	4	3	3	6	3	5	7	4	1	5	8	4	13	0
RNASE6_10652	0	0	1	0	1	0	3	2	0	3	2	2	0	1	4	1	3	0	0	0	2	0	1	0	4	1	1	1	0	1	2	0	1	2	1	0	0	0	0	0	1	1	0	0	1	4	3	2	0
ANP32E_10658	728	550	413	356	838	1027	615	794	906	633	412	513	673	669	898	683	613	610	799	656	361	295	724	729	635	701	781	554	579	421	688	507	699	334	578	637	391	299	759	624	763	403	407	441	688	766	1218	519	792
TIMMDC1_10676	478	367	277	211	480	576	331	409	606	419	306	284	416	345	561	401	331	248	352	307	201	214	493	469	371	486	510	302	317	300	407	334	432	252	362	315	180	148	387	340	428	246	226	224	470	426	656	342	415
SOS1_10682	83	46	34	34	57	94	40	63	103	41	40	42	68	53	56	57	53	34	65	26	31	34	56	64	46	48	64	32	52	37	68	46	81	50	42	50	21	15	45	61	62	27	45	33	67	84	115	51	61
PSAT1_10692	50	34	30	23	67	62	44	54	55	47	35	35	50	35	46	52	37	39	52	28	22	34	45	50	32	64	35	27	34	36	44	27	60	32	47	38	13	16	53	24	55	27	30	40	57	54	63	36	43
IGSF6_10705	1	0	1	2	4	7	7	1	8	4	1	1	2	2	1	4	6	2	3	0	1	0	2	9	2	4	1	6	0	0	4	3	4	0	4	0	1	0	0	0	1	2	1	0	7	5	1	3	0
CEBPB_10745	325	244	214	185	413	500	314	388	445	295	216	226	236	322	569	472	346	316	597	423	190	176	442	405	331	450	510	205	270	221	539	281	319	144	306	365	279	174	502	376	409	178	259	459	289	475	1181	316	599
RANBP2_10755	5	1	0	0	2	4	0	2	3	1	3	2	6	3	2	4	8	4	4	3	1	4	5	1	0	2	4	0	1	2	2	2	2	2	2	0	0	0	1	1	3	1	1	1	5	2	2	1	0
GPR87_10766	970	708	446	434	1057	1272	803	1009	1166	895	651	617	877	868	1122	887	762	584	717	751	472	386	1066	1108	871	918	1061	692	699	674	909	619	890	573	781	718	368	278	868	729	1011	521	507	562	1015	959	1356	716	959
MARCKS_10769	26	23	14	8	27	27	13	19	18	24	22	8	15	21	23	30	21	13	24	11	7	10	30	17	30	19	47	19	14	14	25	8	31	10	20	20	11	3	29	15	26	10	11	19	24	14	37	27	30
CYP1A1_10775	147	109	54	59	142	150	131	118	200	106	59	84	110	79	110	124	123	121	172	128	59	65	155	130	105	125	189	103	108	96	149	84	111	52	113	88	53	42	126	91	125	55	91	91	121	110	279	105	182
CRIM1_10788	4587	4109	3064	2388	4965	6572	3212	5473	6796	4471	2564	3148	4629	4612	6171	5033	3981	4051	4679	4094	2609	2240	5498	5511	4338	4241	6134	3125	3886	2892	5692	3499	4205	1534	3814	4149	2868	1605	4673	4074	5306	2682	2519	3631	4715	5828	10488	3322	5186
KRT19_10816	49	58	37	22	85	135	74	103	148	88	67	71	75	97	97	107	64	44	95	72	60	41	97	127	93	79	121	53	51	46	101	71	67	46	70	67	31	28	96	64	64	47	42	76	92	95	158	67	101
MMADHC_10852	537	370	212	189	801	871	535	660	613	381	468	420	537	418	558	558	521	390	952	573	370	417	436	511	470	591	474	355	262	309	538	380	450	256	469	481	293	230	429	420	719	220	306	165	993	500	1093	399	561
NAMPT_10869	12909	8618	5800	4733	12713	13592	9612	11352	15660	10237	6436	6803	10560	8927	10829	10273	8669	6614	10998	7904	4830	5000	10938	10558	8985	9745	11543	7437	6810	6360	9552	6869	9033	4568	7031	6667	3983	3002	7391	6878	12114	5761	5407	5319	11578	11083	15817	7308	11048
IGFBP1_10877	5	3	4	2	12	5	7	7	11	6	5	10	5	3	8	7	9	10	9	4	3	5	14	15	9	10	5	3	7	7	6	7	6	1	4	10	6	6	19	9	12	5	2	1	7	7	10	10	9
ASS1_10887	1285	951	651	571	1383	1720	1054	1263	1603	1193	801	787	1071	1176	1416	1366	1060	813	1311	1058	725	526	1350	1340	1216	1300	1683	839	1046	805	1481	920	1285	595	1076	991	529	399	1259	1071	1359	666	692	894	1283	1614	2226	1026	1251
F2R_10901	17	12	2	4	9	13	15	3	7	5	16	6	21	16	20	3	13	4	13	12	4	5	13	7	19	5	20	4	6	5	10	13	4	4	14	16	3	3	9	7	16	2	8	9	11	14	34	6	2
EMG1_10916	5	9	4	5	18	7	1	7	11	15	3	7	7	10	16	8	7	8	8	8	3	6	12	11	9	20	17	6	2	6	6	4	9	14	8	7	3	2	4	5	13	5	4	7	6	7	18	8	8
PSMA4_10918	1467	977	664	591	1423	1626	1121	1194	1905	1156	845	676	1249	1046	1276	1083	1043	703	1204	790	617	605	1329	1326	1168	1095	1342	934	957	741	1142	857	1202	667	960	764	427	315	1021	803	1349	735	600	552	1394	1288	1479	939	1075
ACMSD_10919	0	0	3	2	0	4	2	1	1	0	0	2	0	2	5	2	3	2	3	2	1	3	1	3	0	0	3	5	0	6	3	7	0	0	2	0	0	0	1	3	6	2	0	1	3	4	5	2	0
WDR3_10929	511	484	312	284	576	797	474	642	884	559	336	441	608	533	673	550	505	481	647	443	246	280	573	581	464	479	604	447	370	358	522	431	550	249	425	389	251	193	376	374	528	307	241	302	576	619	840	390	517
HLA-DMB_10963	18	7	11	6	20	23	26	11	43	16	7	16	29	16	28	22	25	10	14	16	8	5	20	21	38	11	16	24	15	18	22	22	25	5	22	21	2	2	11	12	26	8	9	8	30	18	37	20	16
ORMDL3_10971	190	134	71	57	141	200	113	151	172	153	87	88	110	136	217	186	154	115	180	127	105	75	193	180	177	153	227	113	119	100	173	101	178	60	136	136	104	51	166	113	192	83	122	109	138	202	321	116	199
LCE1E_10980	3	1	4	1	5	3	4	11	4	1	2	2	8	5	6	5	4	1	1	4	2	0	2	4	4	4	3	2	3	1	1	2	2	1	6	0	3	0	2	0	1	2	0	3	6	9	6	1	4
TRPC6_10988	0	0	2	1	0	0	2	2	2	3	3	0	1	1	4	0	1	1	5	3	0	0	3	0	1	3	0	2	1	4	2	2	0	2	2	1	0	0	0	3	0	4	0	1	3	0	1	3	2
FCER1G_11058	9	2	1	3	5	6	8	5	10	9	3	0	8	7	6	9	11	6	3	4	4	2	3	3	7	0	5	10	7	6	4	7	12	6	4	7	0	6	4	10	8	2	3	1	5	11	18	6	3
MPDZ_11090	45	23	28	30	40	78	38	40	53	60	30	26	32	32	50	57	47	35	55	40	35	26	55	51	43	49	78	34	43	27	70	30	61	11	43	51	21	18	52	42	65	31	25	28	60	67	69	32	76
SEL1L_11119	262	179	124	113	309	332	161	293	336	240	118	179	201	210	217	263	212	221	302	237	134	113	279	256	211	228	293	124	183	130	285	197	182	109	196	210	111	80	204	215	294	140	128	189	226	291	463	200	265
ISG20_11135	9	13	4	2	18	6	16	9	15	13	8	6	5	12	15	13	7	10	10	18	7	6	11	14	9	10	16	6	9	6	7	6	5	5	6	3	4	3	5	4	7	5	4	7	14	15	26	4	6
CCL14_11163	4	3	0	4	5	11	1	3	8	4	6	8	0	2	5	14	1	5	8	5	4	1	4	6	6	12	13	3	9	3	1	1	3	8	3	8	4	2	7	1	7	3	4	5	10	8	13	8	7
COPA_11179	147	158	69	63	171	213	116	167	228	115	87	98	137	142	161	189	125	132	162	139	74	83	158	183	122	168	152	109	122	80	195	89	170	53	120	118	49	37	109	126	149	83	61	105	158	172	288	137	126
TMEM185A_11192	108	82	70	52	129	144	61	110	159	119	55	76	75	86	155	121	103	98	86	103	35	38	113	120	80	109	135	58	78	58	118	64	99	52	70	72	54	41	91	108	114	57	61	78	105	137	246	89	149
FASN_11197	2715	2160	1438	1261	3235	3954	2341	3154	3747	2627	1694	1884	2216	2782	3469	3154	2246	2056	3286	2507	1428	1334	3089	3195	2441	3098	3845	1889	2414	1661	3624	2055	3004	1246	2140	2299	1312	998	2795	2325	2993	1371	1438	2019	2832	3188	6366	2362	3224
GPX2_11201	5	5	0	0	2	4	0	9	2	2	3	0	4	9	3	3	1	3	4	1	1	1	2	8	1	1	5	1	1	2	4	7	3	0	2	2	1	0	2	0	4	2	0	1	6	4	7	0	1
FMO5_11213	39	30	22	21	48	46	19	44	44	41	19	18	28	20	33	37	18	15	26	19	22	15	27	46	21	54	38	31	41	26	49	32	31	15	23	22	10	18	22	25	38	19	17	17	31	46	34	28	43
JUNB_11226	10	3	4	4	7	11	5	12	7	5	6	4	11	2	3	6	17	2	11	7	3	5	4	3	6	5	11	8	5	4	15	7	3	0	6	8	2	2	20	3	8	4	2	6	10	6	17	11	10
TCF19_11253	6	3	2	2	4	1	7	5	2	4	1	2	0	2	5	12	2	0	3	9	0	1	3	2	0	4	3	0	7	2	0	5	2	3	1	5	1	0	1	1	2	1	0	1	0	2	1	4	2
SLC44A4_11273	7	8	9	5	10	12	10	13	21	2	1	3	10	11	10	7	10	10	10	11	8	6	21	12	15	8	7	16	15	10	10	15	16	5	10	19	4	5	11	9	8	10	3	7	14	16	9	8	7
PKIB_11293	16	13	0	3	9	11	12	15	7	6	7	3	14	2	13	8	4	8	15	6	10	9	7	9	8	12	19	11	8	8	8	3	14	6	5	7	5	2	6	8	12	10	8	8	12	6	21	3	3
ANKRD26_11298	58	34	36	28	69	49	42	51	60	43	29	32	49	44	52	48	48	46	57	52	30	30	58	55	59	79	67	51	46	58	73	39	67	28	43	55	21	29	30	24	63	41	36	21	49	58	85	44	61
COL16A1_11319	21	10	14	4	20	28	24	24	9	24	10	5	12	17	18	19	14	21	19	21	4	4	38	10	22	12	30	13	8	21	22	9	15	4	19	12	9	6	12	17	25	9	16	15	33	18	37	14	18
MRPL14_11352	328	306	203	185	474	499	303	386	571	421	279	268	355	383	407	387	305	283	340	290	208	181	474	436	412	402	436	275	301	243	397	322	452	211	311	302	169	104	428	300	355	235	200	233	407	483	593	398	369
CLEC4A_11353	12	0	2	0	0	3	3	3	4	5	2	3	2	8	4	3	2	1	2	4	4	2	8	4	0	4	7	5	2	3	7	2	4	4	4	3	4	4	0	0	3	0	2	2	12	4	2	3	0
CENPH_11358	307	184	145	86	250	262	174	290	369	170	155	178	279	166	259	230	195	159	244	136	90	115	240	215	181	169	197	165	173	147	218	147	269	128	159	162	91	71	171	155	219	155	109	134	241	273	293	166	232
TIPIN_11359	343	317	197	169	539	466	330	394	479	316	228	245	410	306	405	413	334	267	378	282	145	157	348	399	354	333	386	263	258	221	355	248	339	191	294	273	131	133	357	258	384	225	197	211	344	390	551	268	403
MZB1_11368	0	0	0	0	0	0	1	4	2	2	0	0	0	0	1	0	0	0	0	0	1	0	0	0	0	0	0	0	0	0	0	1	3	0	1	1	0	2	2	0	1	1	0	1	0	2	3	3	5
HERC5_11373	114	73	42	61	93	106	60	99	119	60	59	72	80	83	113	106	91	59	118	79	39	42	71	96	75	80	86	89	58	57	98	60	80	61	64	70	43	41	71	57	118	44	58	44	116	93	125	62	95
VDAC2_11431	4	6	3	1	17	9	11	21	10	15	9	14	12	16	11	3	12	0	2	9	11	6	17	4	5	18	11	15	13	8	26	7	9	13	3	9	5	1	11	9	14	4	5	6	10	6	29	8	11
PLEKHA7_11450	266	165	129	105	249	308	196	239	286	248	132	173	221	153	316	233	187	155	305	165	104	113	208	234	181	193	268	167	152	152	223	129	198	104	131	180	98	62	187	151	277	160	111	121	227	268	419	192	208
APOBEC3G_11453	8	8	0	1	9	8	0	9	5	2	4	2	2	10	9	1	5	6	7	4	5	0	5	5	15	4	12	10	3	2	9	10	2	2	6	9	2	1	10	10	5	2	1	5	14	9	6	8	5
SLC2A14_11487	4	4	6	7	6	3	6	3	7	7	3	2	5	8	6	2	5	1	4	1	2	1	6	6	4	3	7	5	1	0	9	7	5	7	3	5	3	3	2	1	2	5	1	1	1	1	3	7	8
GBP5_11495	7	2	1	3	0	2	0	6	5	0	0	0	5	2	2	0	0	3	1	2	1	0	1	2	3	1	2	4	5	2	0	1	0	1	3	0	2	0	2	4	0	0	2	0	2	2	1	0	0
MAPT_11555	183	89	68	56	134	179	77	134	158	131	77	87	116	137	132	144	113	91	132	93	78	86	124	122	100	145	152	90	104	80	150	76	108	36	81	90	66	49	108	81	163	55	84	80	132	161	244	106	139
ITK_11559	2	0	0	1	7	2	0	0	2	4	1	1	2	1	4	2	0	1	4	0	1	4	6	1	6	0	4	1	1	1	0	1	4	0	2	0	0	2	1	2	1	1	0	0	3	5	2	4	2
GGT5_11580	183	167	109	89	266	269	163	232	255	247	130	124	150	175	192	200	159	121	167	114	87	85	223	228	186	202	286	128	146	117	238	151	218	81	135	150	78	69	216	156	211	99	92	144	190	229	367	210	218
FABP1_11582	1018	1171	596	601	964	1398	942	904	1177	1597	656	565	870	833	649	1070	883	904	930	880	865	783	1821	1736	951	1105	1942	911	792	1067	1254	885	1117	579	685	748	461	317	606	697	1474	651	705	608	1305	1341	1390	872	1311
S100B_11600	3	0	3	0	0	1	0	0	3	2	0	2	5	1	2	1	0	0	1	1	1	2	0	3	2	0	3	0	0	2	1	0	1	0	0	1	1	1	3	0	0	3	0	1	3	2	0	3	1
ZBTB41_11607	481	357	271	181	535	564	356	477	753	392	258	294	473	388	552	410	399	328	459	386	237	205	477	514	415	424	507	342	312	275	502	309	450	178	352	337	198	125	396	347	473	271	217	285	510	477	792	393	495
PRKAA1_11642	373	318	176	163	447	494	283	358	517	306	239	237	292	265	444	348	293	235	310	289	190	139	380	401	330	322	463	258	305	195	384	250	316	158	307	259	148	137	344	294	381	162	180	222	358	356	683	319	345
USH1C_11650	2	1	2	1	1	8	4	2	3	0	0	0	1	0	1	1	0	0	2	1	3	0	2	2	1	2	1	3	1	0	0	0	1	0	2	0	1	0	3	2	0	1	0	0	0	0	1	2	1
PUS1_11654	109	68	61	36	101	135	60	74	147	72	38	37	70	70	115	91	54	65	158	87	41	45	88	108	78	105	105	65	82	43	112	59	75	28	62	71	41	23	93	86	93	52	39	68	77	102	181	61	106
GMFG_11656	1	0	0	5	0	1	0	4	4	5	3	1	1	0	2	1	0	2	2	0	1	0	0	3	0	1	2	5	1	0	0	1	5	0	1	0	1	2	4	2	2	0	0	0	7	2	0	7	1
PCDH8_11671	0	1	2	1	0	0	0	4	0	1	0	1	0	0	5	2	2	2	1	1	2	3	1	1	0	1	0	1	1	0	1	0	0	0	2	0	0	0	1	1	0	0	0	2	4	0	0	1	0
SAMHD1_11680	66	68	29	19	70	61	58	67	72	55	27	35	45	46	60	61	54	34	88	48	35	44	57	42	36	49	54	37	57	49	54	45	47	27	53	49	28	15	54	48	61	39	28	22	63	90	81	79	51
IFITM2_11682	4116	3787	2661	2401	5598	7150	4146	5026	5883	4655	3145	3058	3753	4646	6305	5694	4491	3736	4884	4181	2910	2403	6257	6025	5042	5805	6916	3370	3990	3179	6047	3936	5117	2181	4180	4437	2474	1779	5159	4381	5729	2685	2605	3803	5251	5851	10269	4086	5925
AHSP_11700	5	6	1	1	4	1	1	0	9	0	2	1	4	0	4	0	1	1	0	1	1	3	1	5	4	1	5	7	2	2	0	1	0	0	2	1	0	0	1	0	3	1	6	1	4	7	1	10	1
IFI44_11793	153	97	54	53	117	173	108	103	143	126	72	74	97	100	108	133	88	87	109	81	55	56	143	141	93	102	129	75	92	108	113	90	124	54	82	92	43	31	136	82	120	85	61	75	142	109	127	95	91
CNN3_11840	6036	4279	3314	2684	6573	7484	5356	6094	7680	5529	3729	3529	5771	5279	6573	6396	5199	4170	6030	4415	2974	2655	6756	6250	5637	5763	6603	4175	4579	3561	6038	4122	5746	2855	4822	4486	2738	1828	5370	4609	6285	3423	3177	3256	6180	6137	9124	4394	6140
CCR7_11841	1	0	0	0	4	5	3	0	2	4	0	1	1	2	3	0	1	2	0	0	2	0	0	1	2	0	1	2	1	4	1	2	0	1	0	3	0	1	5	2	0	0	0	0	1	3	2	0	6
CD79A_11842	25	14	12	12	23	16	27	31	46	21	7	14	32	19	28	25	20	15	14	6	10	10	19	33	32	21	20	34	19	17	23	15	34	12	27	18	10	10	8	17	23	14	5	17	34	31	37	26	15
CD69_11844	2	0	3	3	9	0	1	7	2	3	3	1	9	5	4	2	3	3	3	1	2	4	4	9	8	2	8	8	3	1	1	3	5	2	2	3	0	1	1	5	4	3	0	0	2	7	7	6	0
CDA_11848	2137	1846	1409	1114	2733	3301	1975	2396	3374	2381	1573	1693	2266	2300	3027	2715	2192	1743	2471	2014	1371	1194	3239	3138	2608	2280	3015	1743	2026	1597	2718	1940	2760	1369	2212	2005	1296	795	2385	2056	2458	1362	1281	1565	2501	2760	3906	2145	2668
CHMP4C_11853	62	44	27	23	65	60	31	57	99	45	31	24	77	41	68	65	46	28	58	40	26	38	69	63	39	53	64	36	43	38	54	39	45	8	32	29	33	10	53	53	55	31	39	29	57	57	77	73	59
NR4A3_11854	3	5	0	1	3	0	0	3	5	4	0	3	2	1	1	2	8	2	5	4	2	3	3	3	0	0	2	2	5	2	4	6	0	9	5	4	1	1	2	4	2	2	1	0	3	6	2	1	4
COL8A2_11859	3	4	1	1	2	7	3	3	6	1	2	0	5	4	4	0	3	4	5	1	3	2	3	1	1	1	4	3	2	2	1	3	3	2	5	6	0	0	1	3	4	1	3	1	6	4	2	3	3
CYP11A1_11890	6	4	1	2	4	4	3	6	4	6	6	0	8	5	4	5	3	3	4	0	3	8	6	6	2	6	2	6	4	3	5	4	14	1	5	3	0	0	6	0	7	2	3	4	7	11	8	11	6
CYP24A1_11891	5	4	3	5	3	5	1	0	6	0	3	3	3	1	5	3	8	3	6	2	3	2	3	0	5	2	5	0	2	2	3	5	6	2	4	6	1	0	0	5	2	1	1	5	3	4	2	1	2
RSL24D1_11903	911	752	600	444	1079	1218	822	915	1170	917	619	613	939	939	1067	968	784	666	904	742	484	471	1015	1058	889	872	1025	799	788	620	858	627	975	562	775	700	400	275	798	734	1055	565	467	490	996	1047	1272	679	871
TCEAL9_11904	1067	817	498	459	963	1302	783	1092	1175	819	571	559	801	753	1030	923	765	582	1090	806	514	471	1029	861	945	772	974	674	622	587	934	543	861	362	764	735	321	239	738	680	1226	502	497	529	921	1045	1279	673	918
HAUS1_11922	57	58	40	25	63	60	55	58	76	57	50	40	63	61	69	75	51	35	49	42	34	34	50	49	44	41	52	40	40	34	48	37	54	29	45	43	9	12	34	36	45	39	32	25	85	64	68	47	40
CST1_11926	2	2	0	1	1	0	4	1	0	2	1	1	4	1	0	1	0	0	1	0	0	0	0	1	5	1	2	3	2	1	3	2	5	1	0	1	1	0	0	5	0	1	0	0	0	0	3	0	0
SERPINE2_11933	1	2	4	2	4	3	1	5	7	2	2	2	10	2	2	2	3	1	3	2	0	2	7	2	6	1	2	6	4	3	2	1	9	2	9	2	4	1	1	4	2	2	1	0	9	3	8	6	2
RGR_11946	200	105	95	57	130	163	150	59	137	146	244	51	73	130	311	71	126	136	62	266	76	180	92	551	162	355	191	355	134	155	124	96	319	233	144	330	31	26	37	116	182	228	39	22	415	171	112	100	57
LILRA6_11957	0	3	3	1	2	1	5	2	3	4	0	4	1	2	7	3	5	5	4	4	2	2	4	4	1	1	1	1	1	0	0	2	6	1	1	6	1	1	1	1	1	0	0	0	7	0	4	6	4
HIST1H2BI_11969	329	269	148	127	342	412	277	304	412	217	227	210	312	334	297	288	240	208	220	199	147	151	306	384	319	208	298	220	258	220	297	223	349	184	269	231	125	71	279	186	288	201	138	126	387	324	371	274	241
HIST1H2BN_11971	1659	1555	810	803	1750	2458	1461	1657	2460	1308	1212	1245	1642	1825	1840	1649	1445	1233	1374	1156	1003	797	1904	2319	1954	1346	1958	1236	1553	1087	1600	1256	2087	1040	1779	1399	634	485	1775	1250	1636	1099	674	902	1882	2055	2305	1621	1474
HIST1H2BE_11972	3	12	9	7	7	10	4	10	7	7	5	6	7	21	9	4	5	6	8	12	1	6	14	17	3	14	8	11	4	7	18	17	9	6	6	5	12	6	13	7	19	11	5	3	18	14	11	13	7
HIST1H2BF_11973	1243	1278	632	546	1375	1808	1089	1193	1876	1005	933	969	1199	1386	1412	1189	1092	867	1014	897	744	601	1441	1737	1500	1002	1417	917	1135	797	1145	967	1582	733	1292	1030	450	324	1294	935	1259	837	513	658	1417	1542	1798	1227	1085
TOMM20_11983	255	203	113	101	264	341	186	205	301	225	166	148	183	170	256	267	206	167	190	198	147	106	258	314	181	277	302	159	184	130	209	173	220	132	212	187	93	66	257	178	263	174	117	127	275	334	333	176	235
GATA6_11986	70	64	41	41	76	104	47	65	68	68	54	47	53	77	85	69	47	58	56	59	31	29	89	68	57	72	98	47	50	26	101	44	63	23	68	60	34	34	58	83	77	43	49	47	84	61	170	40	87
ANLN_12002	741	770	462	371	911	1075	803	816	1100	700	529	520	915	786	933	757	827	661	783	592	403	347	902	1010	873	727	858	614	648	483	827	637	860	514	756	742	406	313	1014	642	708	539	500	423	705	868	1101	549	732
NR1I2_12051	70	49	22	29	52	85	55	62	90	90	53	38	57	46	61	87	40	38	66	49	48	39	61	67	70	77	97	47	77	54	79	58	67	36	41	50	30	16	35	56	64	42	37	43	80	67	143	57	80
MXRA5_12061	1	2	0	4	2	8	5	3	2	1	1	5	0	12	3	7	0	0	2	4	1	0	1	4	1	4	2	6	2	0	6	5	1	0	5	2	3	4	1	2	2	2	2	2	5	5	5	0	6
CYP2C9_12062	164	141	72	106	223	170	140	139	196	181	132	69	118	119	102	131	140	124	159	114	98	126	250	196	174	199	339	180	127	180	149	149	105	65	84	108	41	34	74	134	283	81	129	113	243	213	293	118	200
L1CAM_12063	2	1	1	1	1	2	3	2	1	0	1	2	2	1	4	5	1	2	1	1	2	0	1	3	3	2	2	3	2	1	5	4	5	0	1	0	1	1	6	0	4	1	1	0	0	2	5	4	2
MS4A7_12103	1	1	2	2	8	10	4	13	6	5	13	0	4	11	8	5	3	1	3	6	4	2	7	3	10	5	5	4	5	0	3	6	5	5	2	4	2	1	3	5	5	2	2	1	7	3	9	3	5
HIST1H2AG_12124	2094	1898	1129	1010	2123	2749	1987	1896	2693	1608	1533	1323	2020	2098	2575	1950	1764	1381	1752	1373	1136	920	2276	2852	2312	1845	2338	1511	1729	1373	2061	1449	2245	1389	2166	1845	923	814	2310	1629	2034	1392	1138	1215	2096	2273	3172	1651	1831
GINS1_12127	16	7	8	1	1	18	6	17	12	13	11	5	10	19	12	5	14	11	11	4	4	5	13	24	14	14	26	13	14	11	11	11	12	1	10	9	6	4	19	9	14	8	12	12	20	14	8	10	23
HIST1H2BB_12129	718	670	365	348	601	913	610	560	874	555	481	388	667	755	808	691	603	612	604	518	339	287	680	984	722	596	735	586	597	478	553	514	754	486	671	651	299	255	726	533	634	535	350	306	653	784	839	616	493
SPOPL_12140	181	124	81	74	145	208	122	124	244	99	100	101	159	114	154	147	122	115	147	117	68	80	160	177	97	149	166	102	96	92	139	118	179	59	105	97	74	31	108	125	194	82	75	83	158	167	254	90	154
RGL4_12168	0	0	0	1	2	2	1	1	0	1	0	0	3	2	3	2	0	1	0	1	0	0	0	3	0	0	5	2	1	0	3	0	0	0	2	1	1	0	0	2	0	2	4	0	1	3	0	0	1
IDI1_12170	5108	3221	2092	1707	4405	5162	2952	4044	5781	3403	2207	2284	3657	2925	4072	3734	3181	2382	4450	2813	1727	1782	3703	3594	3097	3018	4100	2405	2450	2196	3223	2293	3290	1277	2556	2491	1465	931	2612	2533	4863	2196	1841	1927	4231	3920	5412	2483	3644
HSD11B2_12187	2	0	0	2	3	4	2	1	0	5	0	0	6	1	4	5	5	1	2	1	4	0	2	3	9	0	4	1	4	2	6	0	2	3	1	2	0	0	2	4	4	1	1	1	2	0	6	3	3
ATP1A1_12191	3374	2351	1502	1363	3188	4020	2309	3287	4283	2959	1799	1982	2632	2702	3022	2698	2215	1867	2610	2366	1448	1334	3074	3232	2558	2759	3408	1892	2338	1796	3451	2230	3258	1347	2393	2203	1230	950	2454	2159	2977	1428	1378	1583	3316	3327	5199	2388	2881
SMARCA5_12194	22	16	15	9	19	33	17	30	24	20	8	16	13	22	20	37	15	22	33	27	17	8	23	16	24	18	36	19	7	17	37	26	15	3	17	16	7	9	24	20	30	17	11	10	21	21	30	15	11
RPL28_12205	10356	8203	6174	4830	11858	14400	9368	11149	13582	10850	6682	6825	10781	10579	11429	10644	8662	6929	9020	7069	5617	4800	13816	13856	11891	10281	12698	8913	8939	7475	10898	7904	11668	6594	9246	7523	5016	3084	9603	7631	10618	6396	5280	5487	12607	11600	17011	8834	11003
RPL29_12206	9673	8093	5436	4747	11628	14309	8657	11075	13921	9696	6359	7236	11142	10087	11487	11142	8582	7123	10287	7075	5249	4957	13540	12204	9685	9835	11577	7764	8076	6838	10202	7601	10610	5446	7839	7096	4558	3173	8827	7091	10408	6069	4641	5920	10873	11817	15126	8870	10596
ALAS2_12215	1	0	0	1	0	1	9	4	5	0	2	1	3	0	1	0	2	1	1	0	0	0	0	0	0	2	2	1	1	0	1	0	2	2	0	3	0	0	0	1	1	1	0	1	0	2	1	1	1
PPARGC1A_12225	551	352	213	200	420	588	293	429	635	388	203	269	360	272	483	389	321	238	407	312	241	168	403	381	315	361	541	239	311	261	489	305	390	124	317	349	147	121	329	287	485	166	206	264	468	482	783	308	481
ESR1_12234	1	1	0	0	2	4	0	3	0	0	0	2	1	2	5	0	1	2	0	4	0	0	2	0	5	0	0	0	0	1	0	0	2	0	0	0	1	1	0	2	3	0	4	1	3	3	3	0	0
GEN1_12237	161	151	134	88	209	271	153	203	319	144	102	127	216	149	213	179	161	146	198	123	93	90	197	192	145	179	252	150	168	98	181	169	167	91	143	156	79	88	164	141	179	111	103	118	179	198	261	128	195
PCOLCE_12241	30	17	10	16	30	35	14	15	24	27	17	17	16	19	30	13	18	15	22	17	17	11	22	38	20	24	42	12	23	11	23	17	23	8	17	18	5	8	20	18	24	6	7	13	37	28	43	13	32
KLRC2_12242	324	224	191	127	394	329	298	293	415	319	212	187	291	281	344	303	280	208	297	209	155	133	460	336	256	291	364	238	220	226	275	218	252	155	249	212	132	109	210	206	300	181	188	173	379	302	445	195	301
SCOC_12252	2172	1670	1201	906	2380	2676	1785	2284	2741	1921	1345	1359	2156	1943	2151	1801	1670	1260	2004	1435	968	1048	2279	2110	1916	1815	2225	1563	1459	1294	1919	1462	1707	1129	1451	1394	843	648	1694	1470	2141	1217	1064	1169	1884	2301	2818	1467	2052
ACTA1_12333	1	2	0	1	0	1	1	1	2	0	1	1	1	6	1	0	2	0	0	2	1	0	0	0	8	1	2	1	1	0	0	1	0	0	2	1	1	1	1	1	2	0	0	0	3	0	2	1	1
ADAM8_12335	13	4	6	3	7	4	14	8	7	7	0	5	5	8	9	3	8	2	12	8	2	2	10	12	11	8	11	3	6	2	7	9	3	3	4	7	7	1	8	10	5	4	2	9	4	5	12	8	5
LYAR_12352	140	97	96	88	112	166	128	123	161	117	89	75	122	120	137	106	119	107	178	112	54	55	134	101	93	102	118	94	86	98	112	89	97	60	88	101	51	28	120	95	136	84	56	63	125	164	209	72	97
CXCL12_12361	2	1	2	0	0	5	0	2	3	0	0	0	4	6	2	0	1	2	0	0	0	2	1	2	0	0	0	0	3	0	6	3	2	0	0	2	1	0	0	0	1	0	0	1	1	3	2	0	2
MRPL37_12369	462	362	249	238	481	652	360	468	682	506	317	342	375	474	519	468	378	326	391	353	260	224	533	554	495	489	603	321	399	328	501	358	486	189	431	350	198	137	423	392	507	239	253	297	496	551	811	374	450
A2M_12371	471	393	270	200	612	530	468	371	802	441	272	238	344	343	496	435	293	340	437	454	236	282	570	535	398	464	531	307	348	271	506	409	410	210	308	433	204	155	420	386	574	195	297	325	511	409	1017	408	452
HECTD2_12402	52	57	32	21	77	101	45	71	89	82	36	65	50	70	62	94	76	76	58	37	35	27	72	58	61	80	106	73	72	45	83	54	70	34	66	64	34	31	76	72	75	34	47	42	66	63	116	55	79
RGPD1_12424	2	8	3	0	0	4	1	4	2	7	3	0	4	11	5	5	1	1	9	6	0	4	8	4	5	1	5	1	6	3	7	1	13	2	5	2	2	1	6	5	3	1	1	3	3	6	4	4	5
CDCA7_12449	9	1	3	0	17	10	5	2	10	7	6	3	5	4	7	4	3	3	1	2	1	2	0	6	4	3	4	4	5	1	6	2	7	6	5	6	2	1	6	3	4	4	4	1	5	6	3	8	3
SLC18A2_12450	2	1	0	1	0	0	1	1	3	0	0	0	3	0	3	3	0	3	0	1	0	0	0	2	1	0	2	0	0	0	0	2	2	0	1	1	0	1	4	0	0	3	0	1	2	2	2	0	1
AMER1_12473	37	16	23	13	39	47	33	35	32	18	15	15	23	43	34	23	24	26	49	22	9	22	32	29	13	39	37	15	19	16	37	34	16	16	18	32	16	10	26	44	35	13	17	20	38	39	87	26	31
RTN4IP1_12502	505	365	232	238	524	613	389	559	668	386	258	336	475	476	435	398	370	271	402	289	218	200	484	377	351	369	494	311	320	250	390	293	372	195	326	282	157	139	333	295	431	242	220	225	482	451	648	360	476
ARRDC4_12510	45	43	16	30	69	37	27	52	68	53	33	18	32	51	45	68	48	34	54	33	24	27	58	64	35	49	65	32	35	42	67	30	39	34	35	37	20	11	43	32	36	31	34	30	48	59	78	30	57
E2F7_12550	19	33	15	19	47	60	24	45	53	18	25	10	21	41	59	33	26	26	43	24	9	18	35	36	32	26	32	11	32	10	27	24	36	20	34	31	13	7	40	23	31	25	22	18	32	40	53	28	33
HIST1H3B_12576	1015	1106	563	461	1112	1495	1035	1056	1482	868	754	790	1075	1185	1272	1185	1003	902	1203	903	521	446	1196	1362	1072	1014	1227	772	896	642	1151	797	1111	633	1023	1003	529	411	1282	873	1043	665	558	724	981	1234	1839	875	1120
VEGFA_12596	44	48	19	16	54	56	21	47	70	41	17	32	36	27	52	36	31	37	50	32	28	22	51	51	31	43	72	35	28	27	81	30	25	25	36	31	19	25	49	39	52	24	21	56	46	46	119	35	68
COL11A1_12599	2	1	8	6	7	9	1	11	13	6	3	6	4	6	3	9	3	5	8	10	4	1	3	0	2	5	9	1	8	7	6	5	10	1	4	9	1	2	5	3	1	2	4	7	5	13	6	4	12
APTX_12622	494	343	265	207	522	610	432	494	663	444	292	332	420	462	443	483	428	306	470	318	251	209	500	544	472	427	472	303	393	287	414	338	497	297	370	315	179	139	384	321	464	220	225	252	526	519	636	361	455
MCM2_12650	12	5	4	2	16	24	6	6	21	17	5	12	17	7	12	7	9	5	7	4	5	7	27	14	13	9	12	12	13	10	9	1	13	1	8	13	5	2	12	8	13	6	4	6	16	17	24	6	6
C1QB_12721	3	5	2	0	3	3	2	0	10	8	2	3	4	2	3	2	1	4	6	2	1	2	5	2	7	9	3	9	6	4	2	1	5	0	3	3	1	0	2	2	6	0	6	3	3	3	18	4	2
TTC17_12763	10	4	5	1	17	18	9	9	14	10	8	5	5	14	12	10	8	9	10	7	11	8	8	20	8	14	27	18	12	4	21	8	6	4	8	10	3	3	12	15	15	3	2	10	14	8	18	3	16
PSMB6_12772	705	580	410	275	765	910	569	608	981	588	468	393	546	505	846	683	576	448	717	663	377	325	805	692	578	719	934	415	499	390	700	455	523	268	555	605	289	261	691	567	807	327	404	506	681	656	1164	450	837
RAD50_12781	878	604	486	363	947	1008	737	849	1169	783	493	508	750	676	782	721	644	560	902	538	395	329	830	842	671	659	1037	573	604	456	806	563	753	366	567	543	342	213	578	550	940	461	361	360	858	893	1182	551	769
CCR1_12794	4	4	6	5	4	12	7	3	7	0	1	4	3	3	8	7	2	2	11	8	2	2	3	6	10	6	13	5	1	6	1	4	3	1	3	6	4	1	6	2	5	2	0	0	5	7	3	6	0
CNN1_12800	120	88	61	51	115	228	145	124	147	91	80	104	130	107	200	184	113	152	187	90	72	70	208	208	197	172	170	109	133	58	114	74	122	81	125	130	79	38	174	140	144	100	87	85	144	150	265	141	149
HHIP_12808	0	1	2	0	0	0	0	0	0	0	0	3	2	2	1	0	3	1	0	0	0	1	4	8	5	0	1	0	0	2	1	0	1	2	1	0	0	1	2	4	2	2	0	0	0	0	5	0	0
ADM_12873	131	108	83	70	163	207	141	169	217	129	94	116	144	140	195	159	120	111	157	128	96	72	207	157	142	145	176	108	134	104	135	108	143	85	148	130	68	47	189	114	208	68	88	94	143	187	217	169	161
SMC2_12897	30	26	16	12	36	55	17	44	43	36	21	20	26	31	30	34	18	32	30	31	16	13	33	31	13	36	40	17	20	29	45	26	33	20	40	32	17	9	15	29	27	23	13	19	50	44	39	19	38
NANOG_12901	6	6	3	1	1	5	1	4	3	1	1	0	0	0	3	3	0	4	5	1	0	2	9	4	2	3	4	3	2	0	3	6	3	1	5	5	2	1	1	1	2	1	0	2	4	4	9	2	0
GPR183_12920	4	2	0	0	2	2	0	1	5	3	2	0	0	2	4	0	0	2	4	1	2	3	2	2	0	0	1	1	0	1	0	4	3	0	1	0	2	0	1	1	2	1	1	0	1	6	4	1	0
SCGB1D2_12936	38	31	13	13	35	52	19	38	46	40	32	19	20	32	25	45	27	21	35	28	25	18	60	31	39	51	71	33	34	25	47	30	36	27	23	25	13	8	31	31	36	31	22	29	51	48	67	46	53
NCF2_12973	1212	950	761	650	1196	1849	1003	1265	1612	1217	880	783	1379	1314	1504	1478	1238	1126	1323	960	643	511	1341	1265	1242	1149	1268	964	895	701	1223	788	1097	570	1076	1056	627	400	1287	1044	1261	863	698	694	1220	1282	1565	952	1390
TRIP13_13050	24	27	10	14	31	29	28	30	39	20	16	18	24	23	32	13	21	12	18	12	14	16	25	22	14	16	20	9	22	19	17	15	18	14	21	23	8	3	23	26	22	19	16	10	13	40	25	24	17
DHX15_13052	875	573	403	302	761	983	623	750	1026	445	467	509	682	580	750	713	543	439	714	588	323	373	655	796	659	591	739	460	523	461	722	514	759	373	557	605	272	220	532	476	818	457	397	422	819	854	1106	564	683
FAM72B_13072	3	6	9	1	7	11	5	3	10	5	6	8	8	3	7	5	6	7	4	8	2	4	7	12	7	11	10	12	0	6	3	6	8	8	8	6	3	1	7	3	8	3	5	8	0	1	13	8	3
DDR2_13092	0	0	0	2	0	0	4	0	0	2	0	2	4	0	1	2	3	2	3	3	1	2	3	0	3	0	0	0	2	0	1	0	1	0	3	6	0	0	2	1	1	1	2	2	0	2	2	2	6
UQCRC1_13094	5100	2944	2096	1697	4861	5059	3587	3891	5776	3625	2448	2463	3364	3294	4184	3383	2872	2210	4294	3189	1909	2046	4231	4028	3493	3741	4719	2666	2782	2371	4136	2591	3819	1816	3101	2707	1543	1193	2991	2680	4478	1904	2079	2104	4176	4221	7339	2937	4094
SEMA5A_13118	1	4	3	0	0	2	1	0	0	3	0	1	2	2	1	1	5	2	3	1	0	0	0	4	0	0	1	0	2	1	2	1	1	1	2	1	0	0	1	1	1	2	1	0	2	0	1	2	0
PDHB_13121	1768	1362	911	792	2085	2571	1399	1953	2704	1673	1046	1278	1787	1587	1869	1962	1492	1259	1778	1321	896	800	1973	1924	1702	1593	1929	1307	1378	1072	1818	1288	1832	921	1324	1186	736	625	1487	1296	1760	970	884	1069	1960	1927	2810	1367	1838
ENO2_13140	5	5	6	2	6	6	4	8	1	1	1	0	9	2	12	11	6	4	5	2	3	2	8	9	5	2	5	1	1	3	5	2	6	5	4	6	3	2	4	1	8	3	0	8	4	1	9	1	10
SULT1B1_13188	109	105	57	37	152	111	94	107	187	104	77	62	119	91	89	122	79	79	109	66	44	52	151	114	116	117	111	88	67	69	95	88	83	27	70	79	36	29	66	84	148	65	66	68	112	120	136	75	121
BTG2_13191	146	150	84	83	208	255	149	174	243	177	100	143	132	120	269	183	161	129	200	172	102	84	216	187	184	166	235	113	172	129	201	112	212	67	173	186	84	61	215	156	193	96	102	142	176	204	360	171	224
FPR1_13192	323	364	221	189	523	617	275	441	564	459	217	273	328	434	438	425	343	285	310	278	228	167	490	485	517	422	549	281	300	234	395	285	413	192	358	288	189	102	400	328	389	215	185	281	503	481	686	375	422
FGF7_13194	2	1	1	0	2	2	3	6	0	3	1	3	2	2	3	3	4	0	1	1	3	0	1	4	3	6	10	3	6	0	6	2	3	1	0	9	0	0	4	3	1	1	1	1	4	5	6	2	3
ATP5J_13202	59	43	25	20	57	67	42	49	60	40	18	33	66	36	46	42	30	25	26	28	17	16	52	52	36	32	33	41	37	39	52	36	47	16	42	24	23	14	29	36	47	41	19	23	47	61	59	68	26
GNAI3_13219	5	5	9	6	8	8	15	24	8	15	9	7	16	16	12	20	8	11	11	8	9	8	16	7	19	14	26	10	20	11	15	13	16	8	18	13	6	11	13	12	15	3	1	6	9	21	18	13	14
GCNT3_13241	134	76	62	49	150	147	89	115	176	158	64	60	107	78	103	98	91	76	109	89	45	56	104	112	106	99	105	62	69	69	128	81	113	48	79	50	36	26	70	63	112	43	44	50	110	120	200	63	89
HOXD4_13252	1	1	2	0	1	0	0	6	2	0	3	2	2	3	0	4	1	1	0	6	0	2	5	7	1	7	0	1	4	0	9	2	2	4	1	2	1	2	1	1	2	1	0	0	2	1	3	3	2
DAAM1_13274	172	127	92	70	175	228	146	180	232	165	98	121	185	173	265	179	117	128	190	170	100	79	162	210	177	179	198	126	115	118	151	115	183	61	135	149	72	67	135	119	199	119	96	96	232	219	262	136	148
PLA2G2A_13291	4	5	3	3	8	20	3	5	20	12	3	6	8	8	7	4	12	4	7	6	5	8	14	11	3	8	13	1	7	10	11	3	9	4	4	2	1	2	2	6	2	1	3	2	8	0	8	5	12
COL6A3_13292	4	9	1	3	6	4	5	4	17	2	1	3	7	12	1	9	3	5	8	4	1	1	7	4	5	7	6	0	2	7	2	8	7	7	4	1	0	1	4	7	5	3	1	1	1	5	6	2	5
RRM2B_13340	1738	1304	855	761	1757	2210	1388	1664	2447	1506	1060	1163	1520	1355	1520	1666	1279	1035	1710	1266	811	681	1836	1586	1545	1372	1800	1208	1213	1020	1537	1217	1655	794	1243	1060	667	477	1265	1182	1616	837	823	1002	1517	1824	2266	1302	1568
G0S2_13343	13	12	6	10	18	30	15	28	27	22	6	23	17	23	29	22	7	14	23	22	8	12	29	23	12	14	19	8	5	16	20	22	20	5	23	21	9	10	20	23	15	4	8	14	22	23	37	11	8
MAOB_13383	2601	1714	1124	936	2416	2996	1644	2403	3254	2180	1270	1335	2042	1834	2232	2207	1846	1645	2282	1840	1049	993	2426	2192	1951	1976	2455	1661	1649	1436	2483	1547	1949	829	1655	1614	969	718	1770	1622	2579	1085	1162	1317	2422	2074	3942	1653	2316
CES2_13386	149	94	47	53	155	176	114	151	260	111	85	105	91	124	151	133	81	76	176	106	65	82	178	136	136	130	134	101	94	101	142	118	150	66	93	110	54	38	124	115	158	71	55	83	130	148	251	116	157
SRSF2_13425	1039	777	569	433	1215	1379	886	939	1520	879	618	651	868	840	983	958	809	652	772	716	491	423	1095	1133	880	1025	1035	655	686	583	965	729	856	462	834	715	373	298	849	854	1030	453	528	531	985	977	1391	705	893
SFRP2_13438	9	3	6	5	11	11	5	14	9	11	2	8	13	15	6	6	6	12	8	9	8	8	12	14	14	6	16	9	7	10	8	9	1	10	15	9	1	2	14	13	9	2	2	5	20	8	13	10	7
ENG_13441	2	2	2	4	7	1	3	3	0	6	5	4	1	4	3	2	0	3	0	0	2	0	0	0	2	0	5	1	0	1	6	1	6	3	0	1	0	2	2	5	4	0	1	0	1	4	3	1	1
RBM12B_13445	20	3	5	7	9	6	14	8	8	5	7	11	13	9	9	11	13	7	28	7	4	1	6	8	6	8	6	4	4	2	8	1	8	2	4	6	0	11	8	6	8	2	6	5	3	13	29	12	7
PGA3_13453	1	2	5	3	2	2	17	7	0	4	0	7	1	10	6	1	4	4	3	5	1	3	7	14	2	5	2	10	2	8	1	6	7	2	7	5	0	1	1	4	6	3	3	1	4	10	8	10	6
XRCC1_13455	6	8	4	3	9	6	5	11	11	2	3	0	9	9	11	4	2	6	2	8	3	0	7	2	6	7	7	1	2	6	10	6	3	0	5	3	2	1	2	5	3	3	0	4	8	1	5	3	3
MND1_13458	70	89	22	39	64	86	45	64	97	56	54	55	62	58	76	43	48	46	49	53	40	33	52	56	60	69	57	41	67	30	74	33	49	26	61	48	38	22	63	43	63	32	45	36	81	71	72	40	50
NCF4_13488	14	1	0	5	10	8	6	2	3	6	3	1	5	2	7	4	3	4	3	4	4	2	18	3	12	5	3	7	2	6	3	1	9	5	8	0	1	4	2	1	1	6	2	3	12	2	1	1	4
SASH3_13505	2	9	1	1	7	3	3	3	2	4	5	0	3	4	2	6	0	3	5	1	1	1	11	4	1	5	1	0	2	1	3	0	1	5	2	0	0	6	2	2	0	6	3	4	4	9	4	4	2
HSPA2_13514	50	28	33	37	61	88	44	64	96	73	22	48	59	50	106	46	35	49	74	35	36	19	60	62	55	64	105	47	42	30	59	35	74	41	46	54	34	21	58	52	59	36	26	38	50	72	104	60	54
CTTNBP2_13527	1	8	2	5	1	0	1	5	4	4	1	3	2	2	2	4	0	2	2	0	2	2	8	3	3	2	2	4	1	2	0	1	0	4	1	1	1	2	2	1	2	0	1	0	4	9	2	1	2
MOB1A_13529	713	557	358	305	735	821	590	640	967	534	455	400	616	538	675	608	460	368	479	398	327	299	684	688	533	600	757	410	501	359	631	465	686	352	540	464	236	246	536	451	675	322	344	338	666	770	913	510	547
MAGEA6_13535	1389	1124	862	573	1571	1953	1210	1438	1895	1354	851	859	1239	1297	1615	1469	1240	991	1482	1146	689	627	1519	1422	1215	1442	1706	928	969	806	1457	943	1194	618	1032	1090	632	505	1296	1085	1479	681	726	961	1398	1507	2591	982	1673
MAGEA3_13536	74	59	59	38	121	156	71	115	126	81	37	58	82	84	108	93	59	43	104	83	27	47	104	115	53	75	107	44	79	46	95	54	112	35	58	80	29	23	75	64	108	49	34	74	85	130	170	67	85
ESRP1_13554	0	0	5	2	2	7	0	4	8	4	1	2	2	0	3	0	0	4	1	3	1	1	5	4	0	0	0	3	1	0	3	2	1	1	0	5	1	1	8	1	3	2	1	0	4	8	6	4	1
TUBB2B_13577	62	48	43	27	86	96	56	73	90	69	54	26	73	65	64	68	55	37	38	44	50	31	102	81	65	70	78	53	44	50	72	60	82	44	51	40	31	16	71	69	70	35	34	38	83	82	99	59	54
MYB_13607	8	4	3	4	2	6	3	9	13	6	1	0	12	8	4	6	6	5	3	3	2	8	11	4	8	11	10	5	10	3	8	11	7	2	6	10	1	3	1	4	2	4	1	1	7	10	8	2	0
OLR1_13618	1	6	0	0	4	0	6	3	7	2	4	4	4	5	4	0	4	0	1	1	2	3	8	1	7	0	3	10	1	1	8	1	6	0	0	1	1	2	3	5	3	4	1	0	2	2	3	2	2
GADD45G_13658	4	1	5	4	4	2	1	9	3	7	4	1	9	2	2	8	4	8	6	2	5	2	13	3	4	3	5	8	5	2	7	4	8	5	8	1	1	0	4	4	1	2	0	4	1	1	7	6	2
FMO1_13664	8	9	3	7	10	11	10	15	20	16	2	5	7	11	11	13	7	7	16	11	11	10	19	17	11	10	12	10	9	0	11	3	12	1	3	12	4	6	6	18	4	4	2	5	9	11	25	8	16
ZWILCH_13665	268	218	133	116	248	298	170	244	304	223	136	141	278	238	277	226	205	171	237	199	95	115	281	249	199	210	199	172	181	157	214	176	205	145	189	188	106	84	196	161	240	168	127	137	238	259	340	200	233
FN1_13666	10536	8582	5738	4857	12244	14556	8433	10840	15091	10868	6705	6852	8654	9929	11982	11890	8947	8119	11396	10330	5871	5592	12535	12924	9921	10988	12964	7562	8571	6528	13407	8134	10646	5025	8295	8915	4679	3537	9084	8745	10880	5492	5724	6510	11468	11965	20593	8957	11459
KRT81_13695	5	5	6	0	1	2	0	3	2	1	1	6	2	9	7	2	2	1	2	0	2	1	5	7	0	2	0	2	1	6	4	1	8	2	5	1	4	1	2	2	1	1	1	0	9	4	5	2	0
NRCAM_13710	402	280	230	176	411	526	332	435	482	421	240	243	401	369	465	435	344	294	400	285	208	193	448	406	393	379	395	257	283	285	383	272	373	204	269	301	189	133	328	284	391	212	229	221	448	504	641	279	469
SLC7A5_13711	10	10	8	2	2	19	8	6	13	17	6	10	16	9	8	2	12	6	13	8	3	7	12	15	7	13	13	6	10	2	16	2	14	1	4	7	9	3	10	7	24	7	3	11	12	12	30	5	6
DPPA5_13721	1	3	1	1	0	1	1	2	1	0	5	2	2	0	0	2	0	2	0	2	1	0	1	0	0	0	0	6	4	0	0	0	2	1	1	2	0	0	0	1	0	0	0	1	3	3	2	0	2
KLK2_13727	2	1	1	2	7	2	1	6	6	4	3	0	2	5	2	4	0	1	1	2	1	0	3	4	0	0	10	1	2	2	4	0	0	3	2	3	3	1	1	0	4	4	0	2	8	3	1	5	3
KRT6A_13729	131	115	125	50	131	205	120	102	236	79	97	98	103	98	220	209	169	119	243	126	95	84	153	272	171	207	149	98	122	101	184	125	174	65	110	134	77	61	189	139	167	123	53	99	152	193	388	119	145
STRBP_13783	228	170	110	75	187	250	150	258	276	173	114	141	171	140	219	181	170	139	191	147	93	93	214	187	164	146	223	106	155	121	176	135	180	94	151	155	83	79	176	144	195	91	104	82	163	231	321	124	210
POLR2H_13796	111	85	66	63	127	145	78	102	183	95	59	71	137	120	162	108	90	86	120	89	69	43	152	116	87	136	139	78	99	58	114	65	95	53	88	93	71	42	129	102	114	70	52	69	141	145	205	100	124
PPM1B_13805	129	85	65	51	125	135	96	104	178	106	71	74	110	92	112	120	76	71	160	113	46	62	102	118	86	101	151	64	81	80	95	81	103	44	104	59	50	40	92	89	123	57	60	64	105	114	222	76	117
CLEC7A_13828	0	2	1	0	5	4	0	1	0	1	0	2	0	0	2	3	1	1	0	1	0	1	0	0	0	0	0	5	0	0	0	3	0	5	3	0	1	0	4	2	0	0	0	1	1	5	0	0	0
TRAT1_13833	1	1	1	1	5	3	0	1	6	1	1	1	2	0	1	1	4	1	3	1	0	3	0	5	0	3	2	4	0	0	2	2	3	0	4	1	0	1	0	2	2	2	0	0	0	2	4	2	0
AMY2A_13847	71	63	40	49	93	108	60	111	81	95	45	49	64	59	57	93	49	44	66	55	48	25	71	74	60	61	122	70	45	43	82	53	84	42	64	53	26	28	61	70	72	33	39	50	60	104	100	40	75
TREM1_13872	3	3	2	3	0	2	1	2	5	9	3	0	5	1	0	7	7	4	3	0	5	3	3	3	6	2	0	4	2	1	4	3	6	2	0	2	3	2	4	2	1	0	0	0	2	5	0	0	0
TIMP1_13877	2934	2527	1621	1436	3579	4373	2739	3167	3824	3158	2003	1876	2508	2814	3285	3251	2699	2117	2568	2495	1704	1411	3909	3748	3076	3155	4054	2288	2467	1992	3689	2250	3005	1607	2619	2341	1367	950	2890	2554	3349	1651	1611	1980	3233	3246	5421	2477	3515
CD52_13919	0	1	0	1	0	1	2	3	3	2	0	0	1	1	1	1	1	1	0	2	0	1	4	1	3	3	0	1	0	0	1	0	0	1	1	2	0	0	3	0	2	1	0	1	1	1	4	1	0
SLC1A3_13929	143	105	76	61	151	174	146	141	216	173	73	81	129	107	170	125	85	111	113	101	75	68	153	166	112	120	210	79	105	87	129	75	154	60	105	103	75	38	143	131	127	71	69	79	146	171	224	123	148
PF4_13958	5	6	3	2	3	5	4	13	6	6	5	8	7	9	8	4	8	10	1	4	3	1	5	13	10	2	12	14	2	5	4	10	10	3	7	5	3	3	8	1	6	8	2	2	7	7	6	4	4
MUC3A_13976	1	2	2	0	1	3	0	6	3	2	1	1	2	4	2	1	1	0	0	0	1	0	4	3	0	0	1	10	1	1	0	0	2	1	4	0	0	0	0	0	0	1	0	0	5	3	4	1	0
HSPA5_14023	921	685	443	350	775	1149	618	820	1250	726	436	469	619	629	907	824	703	578	1172	671	402	368	797	759	675	649	897	463	549	411	736	525	656	201	496	507	282	224	630	611	909	431	377	500	766	860	1308	598	785
TUBB2A_14065	239	191	121	107	242	342	236	193	323	238	156	127	213	213	261	274	213	200	285	221	141	142	310	276	232	232	306	149	181	161	273	190	206	115	197	195	111	87	300	208	261	146	132	204	223	283	469	205	230
TNFRSF1B_14069	33	20	20	23	38	75	36	44	39	44	33	26	37	42	49	33	52	37	45	31	17	19	83	61	37	64	55	40	31	29	55	25	43	25	26	28	27	9	37	28	31	22	20	32	30	44	90	29	69
PECAM1_14079	2	23	3	0	2	6	8	7	9	6	3	5	5	7	3	6	4	3	2	10	3	4	6	4	6	2	10	6	7	0	3	5	4	9	5	3	1	1	2	4	3	5	0	2	6	10	9	7	5
RAD54L_14089	18	30	19	14	43	57	31	29	33	32	25	25	20	47	79	37	30	31	54	34	21	18	33	41	48	20	41	51	24	33	41	44	30	19	28	41	22	16	51	31	33	33	20	30	37	44	56	37	36
SLC7A11_14100	34	23	14	13	37	46	16	40	52	30	19	13	24	35	18	33	19	9	22	13	10	11	25	29	18	9	32	20	24	12	27	41	32	15	12	24	5	4	26	21	20	7	4	16	21	14	32	18	23
FAM96A_14110	997	661	583	384	926	980	755	834	786	916	667	478	770	765	1156	649	672	488	527	491	368	431	809	1263	822	1370	990	918	546	611	781	642	649	767	689	903	361	339	512	630	909	689	436	342	1010	864	1077	482	659
NSG1_14124	9	11	1	3	7	8	7	10	10	13	11	2	12	5	7	10	7	12	6	4	8	0	6	5	8	7	5	7	5	5	11	6	3	0	7	12	3	2	4	4	6	1	1	4	8	5	10	2	12
NDUFA4_14125	1205	900	605	462	1304	1570	968	1180	1269	1144	709	716	824	1037	977	981	755	684	738	663	480	396	1183	1045	1010	988	1353	763	726	668	1147	845	847	631	1048	762	442	331	1002	738	1038	522	509	617	1156	1154	1594	794	966
ZNF367_14143	77	66	42	26	80	117	55	119	135	45	46	54	51	71	93	80	86	69	76	74	41	30	91	81	49	92	100	39	45	31	86	66	68	32	64	76	54	31	105	78	100	33	43	43	83	81	193	42	101
FCRLA_14150	3	0	2	0	0	1	1	0	1	0	0	1	5	0	2	2	2	0	0	3	0	1	2	0	0	0	0	5	0	0	0	0	1	0	0	0	0	0	0	1	1	0	0	1	1	1	0	1	2
ZWINT_14161	32	29	16	9	45	37	31	23	35	29	13	21	26	32	30	34	25	23	26	14	11	10	35	26	54	31	41	29	20	8	20	24	34	22	23	29	15	12	44	22	27	10	21	27	32	28	57	37	30
AMACR_14170	1	1	0	0	0	2	0	1	3	0	3	3	1	0	0	0	0	0	0	0	0	2	0	3	0	0	2	0	1	2	4	2	3	0	5	0	1	0	2	1	0	2	1	0	1	5	3	1	0
CD34_14176	3	2	1	0	0	4	2	7	6	1	2	2	2	1	1	2	4	1	0	1	0	0	4	7	0	2	2	1	2	1	2	3	0	0	1	2	3	0	0	0	1	2	0	1	0	0	1	3	1
GREB1_14205	23	24	35	11	41	56	38	38	49	28	36	17	27	40	26	27	27	23	47	25	13	21	41	28	35	32	52	20	37	17	55	17	29	16	30	32	26	7	21	29	28	19	12	23	36	43	58	24	57
ANXA5_14212	3450	2315	1618	1205	3149	3875	2420	2772	3570	2368	1809	1471	2288	2099	3145	2582	2287	1853	3037	2272	1346	1359	2682	3056	2410	2597	3006	1799	1788	1610	2567	1731	2507	1240	2109	2054	965	756	2284	1926	3405	1542	1467	1486	3070	2958	3964	1882	2613
C2CD5_14220	23	10	10	10	32	31	12	21	18	17	13	20	23	12	17	10	8	14	28	19	10	5	35	30	33	26	16	17	18	15	33	12	21	18	29	20	8	4	11	17	15	21	18	12	16	15	37	12	20
EIF3D_14221	169	151	117	93	215	213	133	192	273	160	85	123	173	162	187	148	163	86	176	120	88	59	192	184	195	133	185	104	125	112	185	101	167	55	135	119	53	52	144	123	194	89	83	99	169	171	260	169	170
EIF3A_14222	99	119	42	44	81	198	67	130	121	106	47	62	74	110	135	127	96	86	135	131	45	45	130	109	75	99	141	54	52	46	141	76	74	33	94	89	40	62	126	102	142	53	38	103	95	111	235	84	132
ATP1A2_14227	79	36	45	39	70	147	58	90	116	81	40	45	50	73	92	103	90	72	87	70	45	34	94	89	70	87	87	51	70	72	107	58	86	39	68	71	43	40	65	61	82	43	44	59	92	104	167	48	90
CENPK_14270	287	273	152	156	421	447	274	325	455	220	214	245	398	285	349	287	279	235	301	187	153	101	324	338	285	327	279	249	268	193	299	267	324	199	244	233	157	131	313	241	292	248	192	155	267	412	483	263	252
POLE3_14273	376	309	220	165	425	603	363	421	509	357	227	250	327	369	392	368	334	228	342	269	178	169	442	473	453	410	427	253	251	211	418	250	412	236	292	282	162	99	346	288	384	255	176	192	364	378	606	337	395
CCDC80_14320	249	154	138	94	260	348	213	259	349	253	147	168	208	246	278	290	213	180	279	188	102	98	265	241	245	242	266	184	176	149	237	155	236	125	229	212	112	57	215	232	283	112	123	143	240	300	377	257	256
CXCL8_14324	1233	1046	796	600	1523	1662	1237	1265	1846	1350	1013	916	1432	1431	1542	1720	1248	1045	1414	1195	793	576	2115	1641	1508	1301	1927	1060	1350	1066	1492	1158	1515	949	1306	1084	760	480	1430	1387	1307	829	718	784	1451	1416	1895	1105	1506
BAK1_14344	3	7	1	1	1	8	0	5	4	4	2	1	4	4	5	4	4	1	2	10	0	4	8	13	1	9	10	3	4	1	4	3	4	0	4	3	7	2	8	6	7	1	5	3	3	5	4	7	6
ABCB10_14348	27	36	15	18	43	56	21	34	53	35	14	30	23	32	48	48	34	25	34	22	10	20	24	35	25	21	62	19	33	11	37	33	41	7	33	48	10	20	32	33	39	14	23	18	32	29	48	21	33
ATP6AP1_14351	332	194	159	114	309	516	228	356	465	263	192	201	220	274	449	300	232	194	296	224	171	139	341	373	258	310	444	191	233	191	380	238	337	96	280	241	144	109	299	252	387	163	159	267	276	352	756	268	310
GIN1_14366	41	22	12	9	36	45	11	20	51	33	18	11	25	10	30	20	24	21	31	8	12	12	21	26	22	29	40	22	20	13	15	20	11	12	17	26	2	8	23	23	24	14	10	15	22	25	31	28	30
EPS15_14377	402	249	199	181	482	493	332	371	483	391	218	230	346	350	419	380	304	249	332	270	198	180	406	431	407	340	455	282	305	216	386	287	384	191	279	299	136	126	328	216	395	197	198	248	385	471	578	323	403
ATG4C_14397	179	127	100	102	185	181	150	181	189	162	88	130	142	132	166	163	152	114	146	131	87	76	197	155	153	170	198	152	110	136	153	117	172	56	144	123	85	58	140	132	185	98	81	101	171	179	281	117	146
CYP2B6_14401	15	16	7	2	9	17	3	8	3	7	10	5	12	5	5	11	3	13	3	9	7	7	6	14	10	4	16	5	7	5	9	8	7	5	7	6	3	2	6	7	9	9	6	9	20	18	14	19	7
PLAGL1_14406	5	2	0	1	0	1	0	2	1	1	0	2	1	0	1	3	0	2	0	0	6	0	5	0	0	0	0	1	5	2	0	0	1	4	0	2	1	0	2	2	1	1	0	0	0	5	2	0	9
JAML_14411	2	4	4	1	1	1	0	0	2	0	3	0	1	3	4	0	1	4	0	1	0	0	1	1	4	2	2	1	1	0	3	2	2	0	1	3	0	3	1	1	1	1	3	0	3	1	5	2	3
CYP2A7_14419	15	6	11	7	9	21	3	15	12	11	10	14	9	10	7	13	12	9	9	10	8	8	28	14	12	11	16	13	16	12	23	14	17	8	9	9	5	3	8	5	4	12	6	4	11	19	12	12	23
VTN_14427	65	86	40	47	75	103	59	73	131	56	55	32	65	57	96	95	75	79	104	105	48	58	112	110	84	105	148	62	74	87	106	67	90	24	73	73	49	23	94	112	131	49	50	105	83	98	190	87	105
CCL11_14453	8	3	2	2	10	19	9	11	9	12	8	5	9	11	10	16	7	7	7	3	2	3	12	17	4	5	8	2	4	7	7	8	6	13	6	9	8	2	5	2	8	7	0	2	8	7	7	11	8
GPR89B_14463	367	253	203	149	441	434	294	313	495	328	197	214	262	286	333	316	272	189	259	226	166	140	345	306	321	246	318	226	190	223	318	205	336	147	261	271	107	113	245	202	334	139	179	173	373	298	465	254	339
IL13_14468	1	1	0	0	0	5	0	2	4	2	1	0	0	0	1	0	0	3	2	2	2	0	0	2	5	5	2	2	0	2	2	4	3	0	0	6	0	1	1	3	2	1	0	1	5	0	3	3	0
PINK1_14500	596	404	280	247	692	737	427	642	835	580	330	344	500	494	642	616	445	401	658	449	287	311	643	651	571	595	648	406	462	388	652	399	556	277	433	407	242	187	457	381	611	284	296	371	631	645	1094	478	637
PRKG1_14530	167	102	65	58	149	173	100	134	203	123	45	95	106	106	118	86	88	86	132	72	55	48	104	87	111	111	105	96	76	74	119	84	109	38	92	78	45	49	61	67	150	60	75	46	103	113	195	79	159
HIST1H1E_14544	2630	2478	1792	1352	3209	3987	2903	3115	3546	2548	2058	2001	2922	3055	3837	3314	2833	2464	3258	2384	1664	1393	3608	3492	3027	3113	3578	2133	2210	1942	3412	2341	3076	1713	2892	2720	1754	1210	3625	2531	3080	1965	1994	1960	2748	3262	5147	2599	3118
PRKAB1_14557	113	112	58	79	179	196	122	160	199	169	88	97	131	149	123	154	100	115	95	110	55	54	151	197	171	98	166	101	104	92	155	81	153	79	114	97	61	41	109	95	79	68	52	94	137	168	236	134	153
SRD5A1_14585	164	108	69	47	137	200	126	147	146	139	80	74	121	141	169	163	117	83	122	111	69	63	178	143	128	131	186	81	98	93	179	71	123	80	128	93	55	39	160	117	148	82	61	89	145	181	248	84	179
PRC1_14588	59	79	31	35	91	158	69	104	172	82	51	74	128	78	143	79	56	77	76	68	42	41	109	117	109	98	123	83	62	43	106	72	105	60	76	79	40	34	86	64	78	59	44	64	88	99	182	88	86
FMO3_14602	2489	1709	1411	1080	3077	3230	2200	2641	3228	2450	1551	1755	2407	2127	2654	2273	1910	1714	1884	1808	1347	1172	2951	2884	2544	2724	3213	1780	2021	1546	2613	2057	2821	1432	2077	1870	1119	840	2300	2027	2453	1262	1510	1581	2700	2847	4402	2145	2748
LEF1_14627	54	67	39	24	69	99	58	80	85	58	31	38	77	44	66	84	64	47	66	52	35	37	82	46	55	47	63	57	39	50	73	48	52	15	47	55	32	23	59	56	93	39	31	46	86	76	104	54	75
ATP6V1F_14631	2891	2136	1569	1264	3165	3878	2543	2908	4057	2660	1766	1777	2662	2669	3181	2892	2365	1971	2863	2229	1523	1349	3315	3233	3114	2895	3583	1988	2404	1883	3217	2091	2939	1411	2389	2137	1387	890	2825	2247	3125	1582	1468	1820	3077	3086	4739	2265	3035
ARNT_14705	363	250	190	146	286	456	257	372	304	251	191	202	218	257	450	351	286	254	354	259	152	165	339	370	287	300	394	206	237	153	373	214	310	116	261	260	194	109	297	272	360	165	162	201	368	381	580	273	298
KIF23_14714	234	204	115	100	226	308	188	205	299	233	154	127	206	234	288	266	162	192	246	193	98	113	240	290	206	168	269	175	154	149	230	186	248	146	234	184	104	78	226	139	202	146	121	122	233	268	291	175	215
LRRFIP2_14725	82	49	39	26	52	92	42	30	82	52	48	36	58	57	80	57	45	66	49	38	48	35	63	79	49	85	57	61	51	36	70	35	46	33	45	74	27	12	49	48	69	48	31	17	65	70	62	47	53
PIK3AP1_14739	52	27	11	8	30	57	27	58	50	52	16	20	26	30	44	28	20	24	37	26	12	13	35	39	41	42	31	17	36	22	35	22	49	13	23	25	15	5	34	30	32	17	23	14	28	34	68	32	36
SLC25A6_14758	739	656	399	357	889	1201	666	874	1024	811	489	590	652	712	915	898	647	593	746	634	515	418	1046	898	863	813	1094	556	641	487	964	625	808	423	746	671	375	268	859	637	881	370	388	632	816	1035	1554	706	912
SLCO1B1_14765	118	102	65	54	130	140	54	149	144	114	82	59	93	69	119	86	85	91	135	90	59	70	179	164	102	117	128	104	80	107	129	102	97	76	87	125	67	41	118	96	136	84	91	60	146	130	213	81	113
CA9_14814	44	87	56	69	126	267	95	86	140	90	76	72	92	100	193	189	112	96	149	82	92	69	254	213	164	147	159	92	89	104	136	73	172	57	104	93	65	33	121	120	166	91	52	119	138	176	210	134	181
PPA1_14828	594	458	323	278	726	832	523	598	774	582	356	412	482	518	635	530	462	392	425	419	300	285	648	660	576	580	650	458	441	363	546	458	632	334	511	449	195	169	488	443	597	344	310	297	553	627	824	517	620
FAM83D_14832	48	72	28	34	75	105	65	50	99	39	38	52	70	70	88	74	59	48	100	46	27	35	82	99	62	67	60	32	61	37	68	60	84	47	55	60	32	21	77	38	67	30	26	59	75	86	123	62	86
EEF1B2_14833	3299	2478	1757	1493	3297	4080	2475	3137	3847	2683	1895	1960	2795	2569	2780	2939	2444	1832	2527	1999	1525	1390	3282	3202	2858	2541	3284	2152	2035	1834	2689	1946	2813	1605	2336	2004	990	740	2307	1800	3049	1655	1593	1555	3333	3337	3596	2250	2713
ACTA2_14836	469	332	269	228	590	746	490	512	640	457	364	332	315	415	644	510	435	365	660	443	266	255	626	617	577	560	784	395	379	296	554	382	515	296	400	471	254	157	462	515	666	287	259	296	637	547	1025	415	549
SBSPON_14886	2	3	0	0	1	2	1	5	4	0	0	2	2	1	0	1	5	2	1	0	0	1	3	4	0	2	4	0	1	4	4	0	1	0	5	0	0	1	3	0	2	2	0	1	1	3	3	3	1
LSS_14888	41	41	32	26	73	92	49	67	59	41	25	24	32	44	69	64	28	44	80	34	27	25	67	88	63	55	77	33	36	30	58	41	72	35	43	65	16	23	75	71	62	18	32	71	54	83	143	35	77
ANK1_14922	3	3	5	5	2	6	2	9	7	5	5	3	10	4	4	7	0	1	6	6	2	0	5	6	2	9	2	11	5	0	9	0	6	1	2	1	4	0	6	3	4	7	2	0	5	7	12	5	8
IARS_14941	51	38	23	27	73	63	21	52	95	42	38	37	33	51	57	43	49	42	46	35	33	33	58	55	47	36	50	40	42	30	51	39	46	33	55	34	14	24	41	27	65	32	18	21	64	73	83	44	50
ID3_14942	3	1	1	3	0	4	1	3	1	3	3	0	0	3	3	1	2	0	2	0	3	0	3	6	2	1	2	2	1	2	1	1	7	0	1	2	1	0	0	2	2	1	1	1	1	3	1	4	1
ID1_14943	651	602	370	342	763	992	545	698	949	651	419	502	634	790	859	844	636	623	809	726	317	374	777	768	550	666	927	455	569	387	668	530	649	345	602	551	345	233	742	578	752	390	407	519	677	802	1255	588	785
SLA_14953	9	0	4	4	2	1	4	1	5	6	0	1	7	0	3	3	5	7	3	0	0	0	5	6	4	1	4	6	3	3	4	1	2	1	8	5	1	2	1	0	0	2	2	3	3	3	4	1	1
RPL15_14976	13483	11201	8549	6403	15621	19219	12756	14976	17151	13365	8582	8844	13877	13315	17546	13744	12402	10100	12377	9980	7168	6620	17976	17346	14805	14934	17207	11118	10956	9746	14620	10089	13278	7132	12005	10697	7253	4311	12887	10672	14756	9335	6961	8257	14503	15885	21708	10924	14399
CFL2_15015	106	83	53	36	93	116	67	99	147	64	63	69	91	81	121	89	76	62	81	58	41	42	104	91	94	88	120	74	63	65	76	83	70	39	90	78	34	15	91	84	83	42	57	74	102	124	166	87	131
CBWD5_15051	22	22	8	10	35	16	13	17	13	13	18	14	16	19	41	22	25	17	21	18	9	12	15	20	18	20	29	12	9	17	17	7	22	16	18	18	11	5	10	21	16	4	9	6	17	27	42	16	9
LHCGR_15074	3	1	3	1	8	4	7	10	19	8	4	4	4	1	3	4	3	1	1	3	3	1	11	3	7	4	5	10	3	6	3	4	3	3	4	3	1	4	0	1	3	4	0	0	5	7	3	4	7
GDF7_15077	7	5	9	6	21	14	4	14	13	5	3	5	15	18	10	11	10	10	6	8	8	3	20	13	14	13	15	6	10	5	8	13	10	1	12	13	8	4	14	11	13	13	7	5	10	18	49	5	12
GZMK_15088	0	1	0	0	10	2	0	3	5	2	2	2	2	0	2	1	2	4	2	2	0	1	3	6	2	2	1	7	2	2	1	2	0	0	9	2	0	3	0	1	7	0	1	1	0	1	8	4	1
SLC30A3_15096	1	0	1	0	2	5	0	0	0	0	1	0	4	1	1	0	3	2	2	2	0	2	0	6	3	2	0	0	1	0	1	1	2	7	0	0	0	0	4	1	1	1	1	1	5	1	4	5	0
HGF_15098	18	18	6	7	11	34	5	7	8	18	10	11	14	25	13	13	16	8	15	19	4	8	20	20	7	17	16	10	11	17	9	13	7	3	6	4	4	1	3	14	16	7	8	3	3	8	10	7	13
CD27_15100	4	0	1	1	1	0	0	0	0	3	0	0	8	1	1	2	1	0	3	1	1	0	0	2	1	0	3	4	3	1	0	2	1	0	1	0	0	0	0	0	5	1	0	0	1	4	2	0	0
CYP4A11_15140	17	29	10	17	25	29	40	25	53	35	16	18	26	16	26	47	41	26	51	37	22	21	56	51	22	33	51	15	31	28	54	30	25	24	27	40	10	15	13	33	50	24	22	24	43	46	85	42	62
PTGER1_15145	15	9	5	4	9	15	19	26	20	7	10	3	15	18	19	10	6	5	6	8	8	11	14	21	11	12	12	22	7	9	15	10	16	4	8	8	4	3	7	11	21	8	7	4	6	17	19	11	16
CYP2C8_15146	1314	1137	574	637	1230	1445	878	1087	1188	1117	794	343	641	646	703	859	816	939	978	1013	936	948	1639	1946	1164	1266	1785	1098	829	1086	1129	893	928	438	626	956	416	288	560	883	1915	786	864	659	1787	1458	1973	939	1232
CYP2C18_15147	2	0	2	4	6	4	4	6	3	2	1	2	4	0	6	0	1	6	1	1	0	2	1	2	6	3	1	1	0	2	5	2	5	1	4	3	2	0	1	3	1	2	0	0	3	0	2	1	0
STIL_15150	15	7	9	5	11	30	13	9	22	9	5	9	16	7	15	10	6	11	17	7	6	6	13	17	14	5	15	9	3	3	10	12	6	8	5	1	2	1	8	11	13	6	4	9	8	8	15	7	8
EI24_15156	248	249	221	133	295	381	244	311	299	303	182	136	218	319	265	267	245	187	199	233	129	78	314	249	185	288	324	208	180	116	283	196	177	148	284	240	120	94	231	206	303	108	151	194	226	266	336	92	284
UGT2A3_15183	603	423	290	215	718	582	496	571	894	578	341	370	454	453	511	592	372	381	462	481	311	229	664	663	477	614	720	384	355	328	611	389	514	275	447	404	216	160	512	513	518	260	336	335	579	524	990	370	532
PARP14_15187	127	108	60	38	100	154	119	120	186	122	100	90	100	114	167	104	101	62	134	107	55	53	133	147	101	149	150	102	78	87	98	121	112	80	75	111	57	45	90	110	152	81	78	68	137	163	191	102	136
ZNF555_15210	72	62	29	34	86	110	50	73	79	74	46	54	69	85	77	52	52	46	63	61	16	44	46	73	59	49	83	50	57	34	86	42	73	36	53	44	31	25	66	35	80	36	33	45	69	89	122	50	62
CMPK2_15212	0	3	1	0	3	10	2	4	3	5	3	2	7	8	4	0	2	6	1	2	1	0	1	5	1	4	1	2	4	4	0	1	4	0	1	2	2	0	5	3	6	1	0	5	4	4	3	4	4
IDH3A_15224	2759	1877	1266	1028	2854	3007	2075	2830	3444	2294	1424	1661	2337	1998	2428	2202	1824	1377	2031	1702	1153	1120	2311	2464	2257	2281	2724	1787	1706	1529	2352	1612	2224	1183	1685	1640	862	750	1713	1482	2445	1075	1247	1240	2692	2295	3988	1764	2242
AP3M1_15244	1581	1290	864	701	1816	2147	1341	1642	2185	1673	1076	1035	1603	1559	1787	1677	1354	1169	1466	1206	859	672	1775	1917	1597	1410	1904	1233	1271	966	1667	1189	1590	773	1284	1185	811	513	1434	1233	1520	891	846	988	1730	1637	2629	1138	1598
SLC51A_15250	2	5	0	0	5	2	5	0	4	3	2	2	4	1	2	2	2	2	2	2	0	3	5	0	0	0	3	1	1	2	0	3	1	1	3	5	1	0	4	4	2	3	2	0	3	3	6	0	0
CAV2_15304	1736	1109	834	691	1683	1968	1291	1193	2081	1170	1092	762	1439	1263	2004	1214	1152	993	1655	1108	723	925	1594	2237	1276	1845	1755	1252	1101	1134	1420	1206	1467	875	1244	1416	556	486	1030	1309	1805	923	713	728	1714	1439	2640	939	1428
CMTM2_15310	0	0	0	4	2	2	0	0	2	0	0	0	9	1	0	1	0	1	0	0	1	0	0	2	0	0	0	0	0	1	2	1	1	3	4	2	1	0	0	0	0	0	1	0	2	0	1	1	2
ASB5_15332	2	0	0	0	0	0	0	2	2	0	0	2	2	5	1	1	1	1	0	0	2	0	0	2	0	0	2	0	2	0	2	0	0	0	2	0	0	1	0	0	0	0	1	0	1	2	2	3	0
KCTD9_15339	110	76	35	35	113	77	78	83	161	78	51	74	80	90	69	80	65	42	75	71	45	33	101	85	71	54	67	60	57	54	52	62	94	37	52	44	38	23	64	39	94	38	31	43	118	73	108	52	72
BNC2_15341	7	0	3	1	9	7	7	5	5	6	0	0	6	0	2	3	7	2	6	5	3	3	2	8	6	4	3	3	2	0	3	0	3	0	2	7	1	4	3	6	5	0	1	2	1	4	3	4	4
ERO1B_15346	181	127	72	86	211	198	131	176	215	180	97	102	136	181	165	160	117	97	132	112	88	85	176	156	159	170	212	106	123	107	179	112	140	71	116	134	57	50	153	126	204	85	101	123	156	238	253	100	153
GDI2_15353	1692	1299	902	707	1839	2045	1367	1681	2250	1465	945	1100	1581	1322	1612	1613	1381	1128	1551	1222	805	751	1744	1550	1342	1436	1656	1063	1139	980	1534	1120	1500	680	1338	1087	631	477	1323	1138	1675	897	722	970	1592	1784	2096	1314	1535
AR_15392	16	24	10	8	17	23	26	30	35	27	12	19	12	22	24	25	22	21	34	23	6	12	14	28	24	23	28	12	23	14	22	15	15	14	16	22	6	8	15	18	20	5	14	14	23	36	63	14	34
HOXD10_15423	3	1	0	1	2	2	0	2	2	2	0	0	1	0	3	1	1	4	3	1	0	2	2	3	1	6	2	2	2	6	2	1	1	1	1	3	0	1	0	0	5	2	0	0	5	2	3	5	0
ONECUT1_15460	21	12	16	8	29	26	24	24	23	15	16	12	22	24	32	30	20	22	28	27	15	9	17	30	29	18	21	22	15	17	20	26	19	9	25	17	15	4	19	6	25	15	6	11	22	21	18	22	18
FBXO22_15494	68	38	44	26	70	118	55	64	102	74	54	48	63	65	77	92	75	48	42	47	30	26	96	87	76	56	100	36	82	52	76	45	87	45	68	49	36	30	64	69	63	40	42	47	62	84	119	79	60
RARA_15510	49	63	39	23	86	85	78	75	108	80	48	47	78	89	78	88	68	58	60	58	37	39	91	86	82	60	93	73	66	41	93	53	64	38	82	65	15	17	89	69	67	40	45	48	82	81	110	77	73
CLU_15548	113	87	60	56	153	169	93	102	197	134	59	59	109	81	109	115	93	90	110	113	76	70	156	153	96	106	177	95	101	87	149	87	144	54	82	98	44	41	92	93	135	71	65	71	149	125	227	118	119
FOLH1B_15606	3	3	4	2	3	9	0	6	1	6	2	1	2	2	7	5	8	1	1	4	2	5	8	7	3	2	5	1	5	2	13	4	3	4	5	4	3	0	1	5	8	3	1	0	5	6	4	3	1
JKAMP_15608	196	178	136	77	222	266	188	195	222	194	151	96	164	163	241	175	171	118	102	135	96	104	201	262	170	205	232	173	163	132	173	163	203	110	173	186	76	54	145	144	241	122	93	83	204	219	308	154	169
CRY1_15619	274	257	181	143	364	403	253	278	433	220	225	175	281	248	333	359	291	241	250	224	196	173	299	372	274	261	309	178	214	162	266	195	279	138	244	201	109	86	227	221	323	157	149	168	309	349	499	197	321
IL2RG_15624	0	4	2	1	3	1	0	6	0	0	1	2	2	1	2	1	0	0	1	0	0	2	0	1	0	1	4	1	2	0	0	0	1	1	2	0	1	2	1	1	0	0	0	0	4	3	4	2	3
TIMM23B_15627	58	29	19	24	57	67	40	39	41	47	16	26	21	31	44	26	38	26	37	37	21	12	31	36	25	45	38	21	12	25	42	24	29	18	31	40	10	9	31	39	35	24	26	15	48	43	64	26	35
SOCS3_15641	40	15	10	11	18	22	23	34	37	34	24	30	24	20	28	32	35	23	26	28	15	21	33	32	37	36	31	38	26	16	22	23	45	21	22	19	20	7	25	15	25	17	18	16	24	51	65	31	29
RMI1_15666	138	69	70	58	134	129	111	105	169	98	94	72	77	97	119	98	104	64	110	75	55	48	98	98	84	104	124	69	72	62	112	82	108	39	67	89	50	37	72	71	119	60	48	71	108	105	185	83	81
PIK3R1_15690	244	218	134	108	286	316	235	216	343	234	144	212	206	232	221	247	206	170	172	164	144	103	289	257	218	268	273	157	183	133	265	165	225	109	233	202	82	65	172	196	238	124	137	178	238	281	462	198	259
TCF4_15698	13	8	8	5	14	9	5	22	4	12	8	10	5	13	8	7	12	2	13	12	9	9	11	15	13	10	28	9	8	8	20	7	17	9	11	15	11	5	9	12	8	8	12	3	14	20	23	11	9
YWHAB_15704	2349	1982	1455	1289	2731	3547	2100	2889	3651	2498	1519	1979	2943	2506	2902	2601	2164	1781	2513	1721	1208	1299	3024	2869	2319	2417	2664	1979	1809	1844	2500	1733	2448	1304	2001	1868	1135	933	2145	1880	2609	1572	1166	1546	2642	3064	4141	2223	2625
MTNR1B_15721	1	2	0	1	0	0	0	5	1	1	3	2	0	1	5	2	1	2	1	0	0	1	3	0	3	1	0	6	4	5	1	2	2	3	0	0	1	1	0	0	1	1	0	0	7	0	5	0	0
TACC3_15729	190	138	73	60	107	209	108	113	131	139	62	83	122	143	190	150	131	124	167	149	64	76	142	153	124	156	175	104	113	86	160	102	132	45	154	155	50	54	183	125	186	95	83	120	141	207	285	108	147
TOPORS_15752	55	24	18	18	45	51	39	39	70	32	33	25	48	36	43	33	34	39	59	36	21	25	29	57	23	46	54	43	30	23	32	25	49	9	17	21	7	15	19	33	65	25	15	20	36	46	64	29	50
TSLP_15791	6	2	1	1	4	6	13	8	12	9	4	1	4	11	2	3	5	4	4	1	1	4	9	16	3	4	4	1	7	7	8	4	2	6	2	4	1	1	6	5	6	6	0	1	4	5	3	2	2
CASP1_15797	198	168	81	96	230	271	186	194	378	167	124	163	214	181	258	229	185	122	273	167	106	98	237	201	191	201	249	153	161	132	194	153	216	98	154	173	88	51	196	149	253	130	78	132	204	223	314	189	250
FCGR1A_15846	1	2	0	0	2	1	1	1	1	3	0	0	3	0	5	1	1	0	0	1	0	0	1	1	0	1	2	0	0	0	2	0	2	0	2	0	0	0	1	2	0	0	1	0	2	1	0	3	2
CRP_15847	0	0	0	1	0	0	4	0	3	4	1	2	1	0	0	1	0	0	0	2	0	0	6	8	0	1	4	0	1	1	0	0	6	0	1	1	1	1	1	0	1	1	1	1	2	1	1	2	1
MMP9_15866	5	0	3	0	5	8	2	1	2	5	0	1	2	5	1	0	0	1	3	3	0	1	0	5	3	2	0	1	0	0	8	3	8	1	4	6	0	0	3	0	0	0	0	1	9	6	6	2	0
ABCC1_15868	148	99	66	73	166	228	133	197	170	132	79	82	94	99	206	162	126	93	231	165	59	50	135	135	89	171	221	79	99	61	187	117	93	51	125	183	58	47	145	126	254	95	96	150	177	168	329	84	219
HLA-DRB5_15922	3	12	6	3	6	3	7	9	4	2	2	2	7	7	17	9	3	4	7	8	7	1	10	4	2	7	10	3	6	5	8	8	9	0	7	2	5	1	7	5	5	1	2	5	2	9	11	3	4
EEF2K_15933	20	11	10	19	13	50	24	18	27	18	6	17	18	12	23	18	22	16	32	25	7	8	33	30	6	19	27	5	22	10	23	11	24	9	19	23	13	6	24	24	30	14	14	24	32	28	43	20	51
ARHGAP15_15992	2	1	1	1	12	0	0	5	0	0	0	0	0	2	1	1	5	2	1	0	1	0	1	0	5	1	4	2	3	2	0	2	0	4	1	0	0	0	0	0	5	0	1	0	0	2	0	0	1
CHST13_16045	7	6	3	4	7	9	8	14	1	10	8	7	6	1	9	12	3	4	11	6	3	4	9	20	9	6	9	5	6	4	12	6	7	3	5	11	6	4	4	6	8	5	4	8	5	4	31	7	9
PODXL_16080	4	1	1	2	7	11	6	3	7	3	9	0	3	2	8	3	4	0	7	4	2	2	4	3	10	5	2	0	3	4	4	6	0	0	5	1	2	1	8	3	6	0	2	7	7	5	11	6	3
ST3GAL1_16088	23	14	9	7	28	18	18	29	24	17	9	10	6	13	19	20	19	13	26	17	7	10	23	14	10	29	19	14	6	12	29	13	5	9	11	9	8	2	14	5	36	14	13	12	13	18	42	21	20
USMG5_16099	3613	2206	1702	1227	3008	3360	2602	2257	2662	2483	2411	1475	2126	2563	3918	2027	2162	1710	1853	1892	1341	1655	2786	4505	2957	3945	3279	2922	1799	1940	2289	1947	2612	2658	2515	2659	960	725	1592	1922	3040	2156	1214	820	3557	2582	2871	1597	1887
C3AR1_16101	0	0	0	0	4	5	2	7	4	0	1	1	0	2	2	3	8	2	1	1	3	1	1	0	0	4	0	1	1	2	5	4	1	5	0	1	1	0	0	1	2	0	0	0	2	0	6	1	4
ELOVL2_16117	2	0	2	1	0	6	4	0	4	5	3	1	2	0	0	3	4	1	3	0	0	2	0	3	1	5	4	2	1	1	1	1	6	3	3	2	1	1	6	1	6	2	0	0	5	3	4	0	3
MFAP5_16153	3	8	4	0	3	11	14	4	9	19	2	7	12	8	7	2	5	15	9	5	10	2	14	8	7	2	4	11	7	10	9	5	5	4	3	1	2	0	10	18	13	8	3	4	6	7	9	4	6
NDC80_16173	4	5	1	3	13	12	12	6	13	3	3	11	5	9	5	7	1	1	1	4	2	5	9	7	8	6	8	5	1	7	7	3	8	8	5	2	2	2	1	2	4	3	6	2	7	3	11	7	0
NR2F2_16181	6	0	3	2	10	9	10	6	3	8	5	2	8	6	7	12	6	1	2	4	1	4	16	7	7	4	16	5	9	11	3	6	4	4	4	8	1	2	6	3	12	7	5	4	5	10	19	7	12
SEC23A_16204	149	125	80	71	181	230	144	195	312	156	110	95	158	132	188	161	164	123	109	158	90	65	174	196	185	173	150	114	129	126	195	126	197	101	140	118	58	45	170	158	176	72	96	86	221	231	287	137	152
HOXB13_16208	10	10	0	5	9	3	1	17	12	1	3	4	10	11	10	7	13	6	4	3	5	2	6	6	4	5	6	8	10	4	15	6	6	2	4	7	6	2	5	12	5	3	4	7	5	3	12	3	10
AIF1_16224	5	3	1	2	8	2	1	7	1	3	3	5	5	3	6	6	0	3	2	2	0	1	1	5	5	5	3	0	2	1	1	3	0	0	1	2	2	3	1	5	2	1	2	0	7	4	3	2	10
GIMAP4_16236	0	1	1	2	3	0	5	5	2	0	0	4	1	1	1	2	0	4	0	1	2	2	1	3	4	3	0	1	1	1	0	2	8	2	2	2	1	2	2	3	2	0	1	1	0	1	8	2	2
AGXT2_16258	2	2	0	1	1	3	1	1	5	6	4	4	3	3	8	3	2	7	6	1	3	2	12	2	1	1	4	8	1	3	12	3	4	1	4	2	1	1	2	1	3	5	4	1	4	5	4	4	3
CTPS1_16302	336	316	170	127	454	494	278	326	444	294	231	214	325	291	382	352	294	230	274	283	142	136	378	379	261	297	384	242	235	191	382	224	313	149	274	239	142	123	344	233	312	176	198	230	319	357	635	207	318
CBWD3_16310	10	21	9	15	15	16	13	26	27	19	4	13	40	10	21	15	19	9	24	18	11	11	37	23	26	15	41	16	15	12	17	21	25	9	16	19	9	6	10	13	26	5	9	22	16	17	43	22	34
SLC2A5_16347	1	3	2	4	3	4	2	4	2	2	0	3	5	0	7	2	1	4	2	1	3	1	2	2	8	4	3	1	2	0	2	0	1	0	2	3	4	2	6	2	5	0	2	1	3	5	3	2	5
SLC15A3_16357	2	3	1	1	2	0	1	1	4	3	2	0	3	2	1	0	0	1	2	2	0	1	6	2	0	0	3	2	1	7	3	1	3	0	0	2	6	0	2	2	6	0	0	0	0	1	1	0	0
WIPI1_16368	24	20	10	14	47	47	35	29	66	53	16	28	26	21	22	37	30	42	39	25	11	12	30	36	26	26	21	21	26	14	34	22	38	14	23	12	14	9	31	21	31	12	3	23	36	39	55	26	34
DDIAS_16376	26	17	5	7	18	20	18	14	31	14	16	9	12	5	18	16	14	11	20	9	2	5	7	22	11	10	11	9	10	20	14	7	13	5	15	11	2	8	10	19	18	10	4	12	5	19	29	8	17
RPL7L1_16386	228	215	117	99	255	312	190	223	325	157	164	117	197	157	264	201	207	151	188	173	133	124	253	224	188	214	229	130	172	132	191	155	206	114	127	180	67	84	224	169	242	140	120	130	242	272	294	169	206
PSMD12_16403	848	582	370	384	897	960	545	850	1218	682	488	485	822	581	772	778	726	485	826	544	376	322	847	793	720	639	750	524	514	446	701	508	770	360	522	468	309	206	597	504	845	443	369	402	733	793	996	557	677
PSMD8_16404	674	498	355	306	645	865	528	577	800	610	381	375	515	515	693	565	505	413	466	397	343	346	777	771	617	671	816	443	511	472	710	469	611	323	537	511	224	220	576	539	696	323	335	359	630	700	965	488	588
PANK3_16409	807	675	462	345	814	1086	548	782	910	740	485	413	563	698	839	791	631	504	647	592	356	278	831	757	682	736	941	509	582	386	849	540	580	315	620	669	363	229	758	648	805	371	392	505	686	814	1286	528	731
BRIP1_16491	19	4	7	6	8	16	9	9	17	13	17	9	6	13	10	11	3	16	13	8	6	9	15	26	15	3	26	6	2	4	11	7	8	9	15	9	4	4	11	7	13	6	9	6	14	11	14	6	17
HMGCS2_16503	2226	1784	1087	1010	2632	2527	2012	2300	3467	2148	1249	1250	2084	1933	2326	2552	1921	1657	2353	1906	1193	1147	2628	2761	2039	2055	2754	1737	1881	1545	2525	1688	2185	900	1588	1668	1025	753	1752	1833	2469	1163	1341	1510	2721	2291	4385	1893	2577
FPGT_16510	44	25	12	10	19	17	12	18	52	22	18	13	18	13	20	22	20	13	28	22	8	18	29	12	33	24	27	7	13	13	13	11	22	9	15	19	9	4	21	14	30	14	11	9	17	18	39	15	17
SH3GLB1_16515	241	134	83	82	236	277	159	179	289	176	113	140	163	165	215	166	188	112	170	144	99	107	222	203	191	198	219	122	119	133	161	115	155	132	176	106	72	51	160	130	266	108	117	92	213	204	286	137	169
WNT7B_16545	6	1	2	0	2	9	0	0	0	1	1	0	0	0	0	2	0	0	1	1	0	0	1	2	1	1	2	0	2	0	2	0	0	0	1	1	0	1	5	0	1	0	0	1	2	4	0	1	2
GPX1_16566	1149	974	665	593	1381	1862	900	1195	1969	1045	731	860	1065	1078	1723	1372	1111	1045	1506	1216	651	647	1611	1500	1087	1345	1778	816	1068	824	1392	837	1283	488	1091	1051	611	500	1382	1101	1390	638	650	1170	1206	1575	2623	1133	1439
DEPDC1_16570	67	60	44	25	86	94	42	63	106	65	45	47	83	75	97	73	61	56	62	38	25	33	76	93	51	60	65	55	54	36	53	55	57	48	46	51	39	30	69	49	79	35	39	44	64	66	100	37	65
SPTLC1_16572	6	5	6	2	6	12	5	14	9	3	2	0	4	0	7	8	7	5	7	4	10	0	8	5	1	1	8	3	6	5	9	7	6	3	0	3	4	1	5	3	5	3	1	5	2	1	7	0	6
PVR_16595	196	125	108	94	225	264	158	216	299	163	114	140	148	174	223	197	151	99	222	167	110	92	220	264	232	200	226	141	155	124	272	161	213	85	142	181	88	68	172	163	227	108	107	142	232	237	391	141	226
MBL2_16596	3	3	1	0	5	2	2	1	7	0	0	5	7	4	2	4	2	0	1	2	5	3	6	6	5	3	12	2	4	4	1	6	4	2	1	4	0	0	2	5	6	1	0	1	3	3	6	3	6
NNMT_16600	1921	1837	1129	976	2447	2674	1803	1657	2571	1868	1384	1222	1607	1494	2114	2080	1614	1269	1573	1330	1066	870	2460	2557	2207	2091	2590	1497	1407	1228	2058	1512	1754	1049	1747	1581	779	700	1854	1745	2030	1022	1115	1247	2012	2239	2903	1450	1991
NFYB_16601	188	108	72	59	181	204	125	137	225	130	84	103	182	124	143	142	116	83	119	85	78	70	147	155	133	156	175	117	116	97	190	122	130	99	151	129	46	57	119	114	156	59	73	89	195	166	248	161	165
DNA2_16614	7	6	2	1	11	11	6	10	7	2	4	0	3	11	13	5	6	6	8	6	1	3	5	11	7	8	2	4	2	3	5	4	1	0	2	6	6	4	9	9	6	6	4	1	24	10	8	9	5
CIB1_16624	604	468	330	282	680	783	474	599	809	610	398	394	448	557	574	594	442	350	496	416	325	275	753	706	613	570	764	464	541	367	622	438	631	302	574	470	254	171	559	497	593	336	313	311	684	643	937	534	540
ARSG_16625	68	27	36	28	68	61	43	57	87	56	49	35	48	62	78	60	45	38	49	56	32	26	73	70	34	49	71	36	42	43	56	40	82	20	43	44	32	17	55	48	57	30	25	37	73	68	111	59	66
HSD3B1_16639	25	37	22	20	35	33	35	35	51	41	23	16	29	29	40	36	29	26	55	25	26	22	39	47	46	19	28	24	33	34	42	29	40	21	32	24	13	9	31	32	40	26	12	18	31	52	45	20	31
ABCC4_16668	53	55	42	21	74	83	40	73	101	48	51	26	39	49	81	51	45	54	68	53	20	20	62	73	62	41	63	28	48	39	52	51	59	37	46	51	26	27	40	41	72	24	20	29	80	50	120	47	53
NR1I3_16711	8	15	4	1	11	19	9	13	10	19	5	5	11	6	5	9	10	4	5	17	11	15	25	17	31	15	22	7	9	15	18	11	15	11	10	7	2	4	11	8	14	7	16	12	16	32	17	13	16
NR1D1_16735	26	17	14	10	25	39	9	17	43	11	24	21	10	23	22	46	18	11	26	16	20	12	25	41	29	20	44	20	27	15	36	19	16	6	26	29	9	16	27	25	36	8	21	23	45	43	60	14	35
DDIT3_16736	116	94	62	52	155	132	93	143	175	104	90	75	109	108	148	114	87	91	139	86	53	75	167	153	130	106	148	81	120	92	132	99	124	68	104	77	62	44	107	105	118	73	63	81	137	111	194	102	107
ME1_16747	0	2	0	2	4	1	4	1	1	1	0	3	3	0	10	6	2	0	1	2	0	0	3	2	5	3	1	2	0	7	2	1	0	3	1	2	1	0	3	4	0	0	1	1	3	2	4	2	6
DPYS_16757	29	12	21	12	20	58	17	20	46	26	17	19	22	11	22	27	18	12	22	24	17	10	26	39	15	19	23	19	28	20	20	21	25	3	14	21	10	14	19	14	21	15	21	19	28	24	56	17	36
UBASH3A_16769	5	1	0	3	2	2	2	6	2	2	10	2	3	6	0	3	1	2	0	4	0	2	3	4	2	1	3	5	0	4	0	0	12	2	2	7	1	1	0	1	1	4	0	2	9	2	5	0	4
GNMT_16770	9	5	7	2	0	15	11	6	28	4	4	1	10	9	5	9	7	6	7	0	4	3	11	12	14	4	9	11	10	4	14	6	5	6	9	7	3	0	9	2	3	4	5	8	11	19	8	6	4
SEMA4B_16787	126	91	63	51	137	147	114	137	151	121	54	71	92	111	122	118	89	85	142	95	60	62	137	116	114	150	144	114	101	78	175	80	138	55	98	108	50	42	116	90	122	46	65	80	136	149	268	93	156
PSMA1_16796	344	219	117	117	298	350	229	182	320	209	211	119	206	213	362	190	224	191	180	219	166	148	221	408	230	316	369	219	204	169	267	183	313	198	273	234	77	75	131	254	358	191	132	94	320	304	357	172	197
ITPKC_16864	79	64	32	36	79	105	51	86	98	57	51	29	34	43	103	91	74	53	82	87	44	30	73	75	70	82	138	22	48	39	120	87	61	30	59	69	40	39	86	74	84	29	40	71	57	92	186	49	123
VRK1_16871	285	176	125	101	237	291	156	195	333	209	139	151	235	216	283	227	229	142	225	170	131	104	235	264	258	209	245	149	177	154	213	148	237	106	197	178	85	74	214	160	258	129	132	121	269	250	358	169	268
BMF_16921	68	46	36	34	69	79	42	104	92	80	50	44	85	65	71	93	62	52	64	78	35	33	75	79	77	88	96	60	67	47	118	51	93	39	52	76	32	22	101	82	65	43	40	50	96	65	165	50	103
CDH5_16945	10	2	3	2	11	5	3	10	8	11	5	9	6	5	5	10	3	3	2	6	4	6	9	8	6	3	11	2	7	4	3	13	3	9	4	2	5	3	3	7	6	6	2	4	10	8	6	10	6
TRUB2_16962	147	80	71	46	107	189	77	124	195	91	61	80	119	83	105	106	102	69	115	73	52	55	96	125	95	94	110	75	91	72	118	80	136	36	106	64	40	18	113	86	146	51	70	56	112	128	226	106	103
MORF4L2_16981	913	545	390	324	811	881	539	677	1051	556	464	455	655	500	715	655	624	421	695	518	308	387	708	762	655	616	698	485	514	426	631	391	643	386	494	513	245	164	514	463	888	383	373	289	784	785	935	538	623
PIGP_17005	654	517	386	323	757	826	560	671	701	621	435	376	620	542	640	611	569	407	565	461	309	284	790	699	732	635	834	570	447	462	657	490	593	421	595	469	308	203	538	499	647	392	307	337	572	694	716	503	622
EXO1_17006	55	66	41	26	44	78	49	62	86	67	40	36	71	69	59	44	48	41	58	74	26	35	65	68	63	42	61	35	55	34	42	42	64	37	48	53	29	34	49	39	67	44	30	27	52	76	70	35	55
CTGF_17007	702	560	342	318	769	1039	656	835	888	794	454	454	612	603	830	863	651	594	964	655	352	295	961	765	635	655	1010	447	559	542	1015	473	714	323	636	594	307	191	699	588	840	392	352	560	718	947	1509	604	888
ARL1_17096	449	317	194	159	410	510	364	375	491	381	248	260	380	375	349	339	349	243	339	273	208	174	470	476	415	327	400	278	315	248	349	258	391	206	328	289	149	121	376	297	400	198	215	254	426	433	581	311	394
CCL4_17107	2	6	0	1	3	6	1	1	4	0	0	4	7	2	0	0	2	1	0	1	2	1	0	4	4	1	0	6	2	0	4	0	1	1	1	0	0	0	1	3	1	2	0	0	2	2	3	0	0
HNRNPF_17115	13	14	10	9	32	34	28	29	29	30	16	23	33	21	20	19	14	5	12	9	9	14	18	23	22	13	11	13	8	9	17	21	15	14	10	20	5	6	9	18	22	6	7	13	18	37	33	14	14
GSTM3_17117	18	10	5	7	22	23	14	15	18	23	12	13	28	24	25	20	13	13	9	7	6	7	23	14	9	20	25	38	14	11	12	5	13	3	16	10	3	3	12	11	14	9	4	8	10	31	26	13	20
GSTA2_17119	10	6	1	13	15	15	1	12	16	5	9	5	9	5	8	20	3	3	11	6	5	5	20	21	5	9	14	5	10	11	6	8	4	4	4	1	4	1	12	3	8	3	3	5	5	13	12	10	5
DHCR7_17139	31	22	15	22	47	68	31	46	67	41	23	45	35	41	37	51	30	29	45	35	14	13	45	62	31	34	43	18	42	23	53	28	53	16	26	37	20	21	41	29	57	30	12	42	42	72	95	51	60
LUM_17157	1249	1088	773	605	1692	2049	1095	1465	1923	1551	822	863	1150	1329	1389	1437	1203	1008	1234	1054	600	543	1493	1256	1200	1270	1608	920	1000	819	1557	1060	1294	702	1367	1132	574	493	1334	1180	1364	633	773	867	1442	1588	2029	1136	1489
HCST_17168	10	16	8	4	20	18	5	12	18	14	3	19	19	22	22	17	25	16	11	11	13	7	43	39	25	14	24	17	8	17	12	9	7	8	23	8	5	5	13	17	22	12	11	10	11	18	23	5	19
ATP5C1_17193	17178	13970	9902	8108	18461	22989	15316	19754	21630	18233	10674	12570	19149	16114	19194	15296	13174	11229	11951	9872	7692	7333	18607	19755	16149	17141	18249	14796	12322	11850	16084	13259	14869	10157	13120	12186	7333	5513	13162	11918	15558	10254	8028	8633	17934	17503	23591	12348	15697
SNRPD3_17215	1421	1232	866	738	1398	1811	1276	1763	1689	1356	853	982	1503	1378	1359	1694	1259	1168	1502	1120	736	665	1585	1299	1382	1092	1557	1128	1097	995	1287	1102	1304	844	1213	1142	597	503	1215	1106	1502	912	818	818	1230	1532	1370	1138	1293
EOMES_17242	1	3	0	0	4	6	1	1	1	3	1	0	1	3	1	1	1	0	1	0	0	2	0	3	8	0	0	3	1	0	4	1	0	1	0	5	0	0	0	0	3	0	2	1	0	4	1	2	0
SRPX_17263	184	123	129	113	205	250	149	204	277	186	108	128	212	192	212	164	147	125	158	144	125	80	206	218	215	207	228	114	145	99	219	136	170	100	181	177	97	63	169	152	199	116	111	95	209	214	306	158	202
TNFSF10_17292	33	27	23	7	19	24	24	28	45	34	11	22	27	24	27	39	29	14	32	28	17	5	37	31	13	21	41	15	18	23	29	23	19	14	37	23	8	6	24	21	35	13	21	12	27	23	39	28	36
CYTIP_17298	7	8	1	1	5	3	3	3	4	4	7	1	3	0	0	4	2	4	1	2	4	0	5	5	10	7	6	6	2	1	10	2	5	0	1	5	4	3	3	2	5	5	0	4	6	1	1	6	2
CYP2D6_17313	1	10	0	5	6	7	2	4	9	0	3	2	0	4	4	1	3	0	5	0	2	1	4	1	0	6	1	2	2	0	3	0	0	1	2	3	0	0	0	0	3	0	0	4	3	3	5	3	3
CYP1B1_17315	38	33	16	25	41	58	43	50	64	29	23	18	33	24	69	52	44	55	54	35	28	27	59	48	42	52	50	35	36	14	54	30	42	12	50	55	25	18	57	28	48	16	29	44	44	54	106	26	82
BCL2A1_17331	3	3	1	0	2	4	5	4	5	4	2	0	3	8	3	0	3	1	0	0	4	5	1	2	0	0	1	6	1	1	1	1	0	3	0	3	1	3	3	1	1	5	2	2	1	6	1	3	1
THY1_17341	2	0	1	0	4	0	0	0	2	0	0	2	2	0	0	1	3	0	2	2	0	0	1	3	3	1	4	0	0	1	2	0	1	0	0	0	0	0	8	0	0	0	0	0	6	2	1	0	4
WT1_17358	21	13	7	7	21	18	22	8	17	4	13	1	11	12	12	13	9	11	23	11	5	8	16	13	16	18	11	10	9	5	11	10	11	13	9	12	7	5	10	11	13	9	9	10	10	11	11	6	13
SOD3_17377	136	91	70	51	177	201	141	180	202	142	99	85	110	108	175	186	119	118	197	162	94	82	166	131	126	165	197	94	127	82	243	112	154	77	138	143	63	50	172	137	173	58	73	117	134	197	353	154	223
SPAG5_17378	206	148	108	64	188	249	129	206	229	186	133	118	212	200	234	175	151	162	165	112	74	80	150	215	183	180	189	134	103	86	152	92	134	120	133	150	68	57	194	115	174	127	117	82	186	176	274	108	149
LAT_17399	4	9	4	2	14	10	9	15	17	12	7	8	14	17	13	7	7	5	18	16	8	5	5	12	9	5	15	23	16	6	13	15	11	0	9	13	5	4	14	8	16	4	12	16	9	12	21	12	22
TST_17424	4288	3363	2275	1882	4764	5462	3561	4204	5391	4350	2479	2442	4272	3655	4256	4002	3244	2885	4155	2907	2272	2173	5021	4802	3995	4326	5002	3236	3243	2835	4418	3143	3778	2163	3011	3016	1905	1243	3442	3210	4267	2325	2235	2630	4340	4347	7338	3083	4357
TXNDC5_17478	953	751	485	348	1060	1317	752	959	1529	796	589	590	910	848	1168	1011	791	643	1022	894	519	463	1089	921	776	860	1155	592	756	574	948	714	892	371	793	802	453	325	812	797	961	483	546	595	952	1038	1759	710	1014
SERPINA3_17487	109	55	49	42	99	117	110	87	135	60	47	68	60	54	83	99	64	54	135	56	70	64	132	96	81	68	116	92	68	74	105	88	106	54	64	60	42	21	86	66	122	43	39	66	82	105	161	86	123
CYP4F2_17490	76	91	48	44	120	92	74	85	127	94	50	50	68	64	85	108	87	68	112	77	64	48	109	133	85	98	134	67	65	74	77	70	57	30	62	69	26	34	66	85	108	52	53	79	137	110	199	94	121
SP110_17499	52	30	23	17	41	32	8	44	45	51	34	28	40	33	41	24	39	27	28	39	18	19	54	49	52	19	47	29	28	14	54	20	37	12	25	27	17	13	25	28	33	26	21	13	52	20	44	42	43
CRYAB_17511	75	59	32	33	72	89	54	91	81	50	56	51	53	79	74	55	67	51	85	63	37	26	70	62	61	63	122	56	79	60	86	39	72	38	57	61	28	22	77	69	79	26	42	41	88	65	144	59	80
UBB_17534	173	155	95	76	167	204	122	153	227	174	129	122	165	97	173	160	106	91	129	132	79	69	171	207	119	149	198	92	109	85	153	138	143	54	127	100	60	68	163	116	176	92	56	113	122	192	214	102	161
HIKESHI_17564	277	167	168	115	268	346	214	194	301	219	192	125	166	247	318	165	185	166	167	204	137	154	277	412	277	351	321	242	166	188	224	184	274	257	219	262	105	86	180	222	255	167	95	104	303	269	358	122	155
GDPD3_17580	5	2	0	0	1	0	4	1	1	0	0	4	1	3	5	4	1	3	2	2	2	0	1	4	2	1	0	4	1	0	2	3	1	0	1	0	0	1	2	3	1	1	0	1	9	2	4	0	0
SAT1_17598	1671	1518	1073	841	2219	2431	1805	1635	2343	1804	1179	1186	1631	1505	1704	1684	1546	1110	1440	1085	1126	858	2232	2135	1795	1673	2163	1338	1302	1167	1882	1401	1858	1070	1555	1202	682	529	1534	1357	1820	901	888	971	1979	1928	2302	1412	1825
FAM72C_17605	7	12	8	5	11	18	1	17	8	8	11	5	13	8	7	18	14	3	25	9	3	3	13	7	5	7	12	7	4	0	7	7	3	9	11	7	8	1	15	10	9	4	6	9	11	8	13	12	13
KIF18A_17633	37	31	18	16	23	29	35	21	34	10	33	12	25	26	21	23	24	20	31	22	6	16	34	17	16	19	19	12	25	14	23	20	27	7	18	18	13	8	23	25	17	9	8	17	34	46	33	24	17
ASB3_17651	64	40	38	26	37	69	34	42	65	40	30	36	48	32	50	42	40	31	54	39	18	29	51	52	31	41	68	30	26	20	61	33	57	29	75	37	11	16	23	28	54	19	23	16	48	61	90	41	48
GPX4_17664	2430	1767	1210	1036	2459	3059	1721	2180	2868	1992	1435	1256	1665	1932	2236	2086	1737	1597	2099	1692	1161	1130	2642	2529	2383	2179	3050	1605	1840	1550	2483	1725	2287	1133	2030	1779	963	726	2238	1738	2518	1130	1222	1442	2382	2426	3592	1838	2191
RAPGEF2_17675	25	13	5	9	20	26	17	28	25	21	16	14	19	8	22	19	21	15	12	12	12	9	35	23	23	21	21	12	19	5	17	17	23	7	14	18	7	7	12	15	15	16	6	5	30	22	22	17	11
MYL4_17683	3	1	3	1	9	7	11	3	1	1	2	1	2	3	9	2	2	1	2	2	0	3	6	2	4	0	7	4	5	4	4	5	5	6	6	3	1	0	2	2	3	1	6	2	7	1	2	1	2
CDKN3_17690	518	419	270	210	517	665	409	522	635	493	347	370	596	529	613	436	402	367	431	404	219	192	515	538	463	438	516	384	317	303	335	364	441	267	555	384	204	149	457	330	478	296	258	244	421	539	563	319	444
ANKRD30A_17691	10	10	11	2	8	12	6	18	13	5	14	3	11	15	7	19	9	13	7	5	3	4	11	9	13	6	5	0	6	1	11	11	11	7	6	9	2	0	12	4	8	6	5	2	17	18	13	5	13
CD80_17693	0	2	1	0	0	2	1	3	3	3	0	0	3	2	3	2	2	3	2	3	1	2	2	5	9	3	4	5	0	3	4	1	2	0	0	3	1	2	0	2	1	1	1	0	3	4	0	4	3
UHRF1_17708	21	5	9	10	9	12	6	9	13	3	3	4	7	11	5	14	6	4	17	5	6	7	4	8	6	11	16	6	7	2	7	10	8	4	6	15	5	4	6	7	8	4	5	4	8	15	11	4	7
EPB42_17721	1	2	0	3	2	3	1	0	1	2	2	6	3	1	0	5	1	0	0	3	0	0	5	7	2	3	2	6	6	2	2	4	0	0	1	3	1	0	1	2	1	1	0	1	2	1	2	2	2
ATP6V1B2_17790	705	587	382	312	881	1037	614	760	953	696	475	463	742	632	789	650	516	523	648	486	325	315	768	776	575	689	808	541	494	380	727	511	640	352	490	549	335	233	643	518	779	423	398	429	702	721	1250	536	801
EPHX1_17800	3741	2745	1762	1636	3892	4797	3012	3887	4644	3406	1993	2198	2777	3146	4164	3779	2745	2504	3922	3277	1815	1712	3725	3738	2986	3812	4926	2154	2791	2135	4054	2668	3280	1225	2571	2850	1650	1199	3180	2853	4077	1668	2007	2667	3723	3835	8012	2794	4073
F13A1_17806	8	6	0	5	1	4	2	3	2	6	3	5	2	12	4	7	4	1	7	0	3	3	7	7	2	5	2	0	4	4	10	2	4	1	6	4	1	2	6	5	2	1	1	0	5	4	7	2	4
IFITM3_17816	6606	6482	4279	3599	9572	11940	6802	8443	11513	7700	4884	5558	6898	7932	10448	9271	7101	6049	7483	6614	4913	4260	10719	10830	8659	9803	11237	5820	7530	5550	10313	6656	9371	3948	7245	7442	4220	2731	9246	7901	8485	4142	4081	6502	8703	10193	18002	7184	10179
HIST1H3D_17823	898	869	551	378	1088	1202	893	881	1170	832	586	593	878	1009	971	893	807	665	798	684	501	398	1006	1127	905	714	909	616	688	545	874	651	848	623	876	765	404	324	891	660	895	555	526	489	905	920	1216	673	870
MLIP_17825	11	2	6	2	5	8	1	5	15	12	7	2	6	6	4	5	7	0	7	2	4	5	11	4	5	3	7	2	5	3	2	3	13	3	5	1	1	0	6	4	5	2	6	3	3	8	11	7	5
GNB3_17839	3	0	1	0	2	1	0	4	2	0	1	3	2	6	3	2	2	0	2	0	1	0	3	7	0	1	0	3	0	1	1	0	0	2	0	1	0	0	0	0	1	0	0	0	1	4	2	1	0
HLA-DPB1_17856	0	0	1	0	3	0	0	0	0	4	2	1	4	0	1	0	1	0	0	0	0	0	2	7	0	0	1	2	2	1	3	1	0	0	2	0	2	0	0	1	2	1	0	2	2	1	1	1	0
ANXA8_17897	599	534	350	309	736	912	534	736	897	544	383	393	473	549	920	761	563	496	775	549	331	326	746	685	601	568	777	392	476	384	669	450	619	305	606	617	285	257	673	501	867	345	353	493	707	788	1053	516	735
SFTPA1_17909	2	3	1	0	2	3	0	3	1	0	1	1	3	6	2	7	4	4	4	0	2	0	1	2	9	0	0	6	3	4	4	4	4	0	0	5	0	0	5	1	0	1	1	3	2	3	1	3	8
CYP39A1_17915	90	37	31	31	46	43	34	45	53	57	29	15	50	46	39	41	44	32	54	36	31	32	66	50	44	48	58	38	39	26	34	33	66	10	31	35	21	8	33	37	46	25	26	20	39	28	58	48	37
PEBP1_17926	6687	5339	3634	3183	7108	8623	5759	7195	8065	7043	4005	4213	6163	6037	7247	7236	5484	4912	6500	5387	3413	2995	7871	7240	6529	6510	8066	4967	4995	4189	7188	4920	6092	3439	5604	5060	3169	2116	5872	5114	6755	3521	3724	4074	6823	7019	10818	5027	6883
TNFAIP3_17927	22	27	15	12	27	40	35	32	37	28	28	15	29	25	48	28	25	30	63	34	22	11	32	28	24	33	24	10	27	15	37	27	15	7	23	18	13	15	34	27	40	18	16	21	39	44	55	17	38
ARHGAP9_17932	3	1	0	0	1	0	9	1	4	3	0	0	3	5	2	3	1	0	1	3	1	4	1	3	0	0	3	0	0	1	2	2	1	1	2	0	1	3	1	0	0	0	1	1	1	0	0	0	2
E2F8_17938	79	60	42	27	74	126	84	59	100	42	36	59	73	78	80	69	83	63	80	49	22	28	68	71	60	60	65	61	45	42	69	63	36	29	63	64	37	24	72	47	60	43	33	41	59	64	118	35	75
PDCD6IP_17968	2133	1758	1254	1047	2510	3020	1824	2278	3235	2021	1282	1421	2376	2069	2791	2180	1800	1651	2146	1669	1144	1144	2340	2651	1922	2198	2519	1629	1725	1457	2164	1673	2136	952	1752	1628	1031	729	1760	1788	2309	1351	1162	1095	2423	2487	3914	1613	2240
PPARA_17989	155	154	83	59	186	193	107	166	174	154	84	99	135	115	152	177	121	103	154	130	88	80	147	184	142	103	193	112	128	86	162	103	140	48	99	130	62	42	137	134	194	80	107	102	163	184	310	97	145
GTF2H2B_18022	67	62	43	29	103	98	68	70	140	78	40	58	64	68	95	76	72	56	82	55	43	50	85	107	79	69	115	55	71	46	107	62	100	51	65	73	36	19	82	69	96	50	40	50	83	108	145	78	100
SLC22A7_18103	9	13	4	6	10	14	4	7	11	7	7	5	9	1	14	2	5	2	12	9	3	7	7	14	13	6	7	7	10	6	13	11	12	5	8	10	1	1	13	14	11	1	4	14	7	8	28	12	10
PRSS8_18105	3	3	2	0	0	1	0	2	5	0	1	0	3	0	0	0	3	3	0	1	0	1	0	3	2	1	0	0	0	0	2	0	3	0	1	0	0	1	4	0	0	0	4	0	3	0	0	0	1
SESN2_18106	29	15	25	9	19	61	38	31	39	22	20	12	15	33	64	28	30	22	60	35	12	14	44	43	22	51	55	13	10	13	53	23	21	12	25	34	22	18	53	30	49	15	25	40	26	31	94	20	21
NLRX1_18112	14	8	3	8	1	10	4	8	13	4	9	8	10	6	8	12	10	3	13	7	3	2	12	10	5	12	10	4	6	2	5	3	9	3	7	2	5	2	2	9	10	5	3	5	5	13	18	8	1
NDUFB3_18124	3083	2355	1473	1228	3374	3771	2572	3007	3932	3130	1812	1928	2664	2620	2784	2461	1937	1647	1846	1711	1370	1256	3376	3335	3154	2728	3423	2334	2209	1906	2847	2310	2917	1680	2446	2024	1026	844	2310	1942	2563	1342	1367	1392	3116	2987	3940	2333	2816
PPP2R1A_18156	362	248	173	173	393	472	275	291	469	304	231	191	246	289	389	348	324	251	277	256	183	197	352	455	282	365	460	233	286	213	359	250	350	145	301	301	122	113	268	304	410	173	166	167	363	386	611	220	317
HIST1H2BD_18171	558	492	399	314	721	743	604	650	770	658	411	427	669	530	642	721	591	441	595	478	387	277	874	855	692	647	745	544	473	432	682	415	539	363	511	409	271	180	524	510	710	409	328	329	686	715	851	496	703
VIM_18185	7	10	5	8	3	11	11	11	9	2	7	2	9	6	11	15	11	8	4	8	9	5	11	9	12	5	12	8	9	11	15	1	3	14	10	5	1	1	9	4	10	3	2	5	12	15	8	7	13
AEN_18198	123	93	47	62	116	154	102	135	124	96	63	70	75	105	141	122	98	58	119	88	73	45	132	135	107	99	145	69	76	72	98	73	123	53	102	84	56	14	112	94	124	53	65	73	113	134	188	75	125
CYP11B2_18255	5	1	3	4	3	5	2	9	13	0	0	6	10	3	16	3	6	7	1	2	1	3	8	6	2	3	8	5	2	8	1	7	5	5	5	2	2	2	10	1	5	3	1	1	7	0	6	8	7
TMEM14B_18304	91	75	65	47	131	155	82	85	105	85	65	57	70	102	115	123	81	60	80	84	44	51	117	131	113	95	115	77	80	61	71	74	115	46	83	60	33	20	72	70	104	51	50	42	113	69	138	73	83
GDF15_18329	1174	1091	705	581	1209	1912	1026	1217	1566	1079	725	813	894	1189	1603	1426	1085	947	1213	1086	650	567	1530	1429	1231	1382	1834	854	1075	847	1503	928	1232	599	996	1133	690	360	1436	1098	1485	714	680	1030	1291	1467	2361	970	1459
DLX5_18350	9	5	2	2	7	6	10	6	12	9	4	5	0	14	3	8	7	6	4	1	11	6	12	9	8	6	8	11	1	5	10	11	16	2	4	12	5	2	5	6	15	10	0	5	12	11	6	6	6
CXCL3_18386	3	1	1	1	1	2	0	4	0	4	1	3	4	3	0	1	0	2	3	0	2	0	1	1	5	1	3	2	3	1	10	1	6	0	2	0	1	0	4	0	5	3	1	2	4	2	4	0	0
ASF1A_18396	683	475	359	266	648	715	420	652	857	590	314	338	674	513	544	526	426	397	532	435	235	293	541	480	520	473	578	396	396	363	467	335	522	263	460	369	210	148	461	386	547	355	288	297	589	579	612	427	568
NOTCH2_18421	188	139	70	65	213	268	144	165	260	141	96	96	128	143	198	169	144	125	218	152	76	58	173	184	119	171	217	93	113	90	196	96	173	70	112	143	62	42	175	130	172	85	92	108	196	202	270	109	191
EPHX2_18456	161	107	66	64	139	165	149	168	183	184	73	108	117	113	152	162	82	89	176	116	74	75	101	138	124	123	185	90	98	105	133	107	153	50	93	125	39	42	129	102	154	66	70	101	160	141	284	109	169
APEX1_18459	592	473	326	262	680	870	542	656	921	485	388	388	527	497	728	612	479	386	599	447	296	267	656	556	487	530	635	378	446	324	622	337	578	233	477	476	215	207	553	442	652	321	353	357	628	700	990	536	686
PPP1CB_18519	2995	2062	1499	1354	2988	3656	2057	2937	3794	2549	1688	1841	2613	2293	2970	2854	2203	1787	2702	2363	1297	1272	2993	2760	2598	2435	3168	1991	2027	1725	2814	1930	2572	1241	2225	2068	1161	894	2317	1953	3238	1474	1442	1675	2918	3041	4335	2233	2880
SDPR_18531	95	77	44	45	104	128	94	108	138	77	61	73	105	64	101	76	63	50	90	52	45	35	109	117	126	107	116	54	75	65	86	64	102	39	76	61	49	30	81	49	121	52	59	74	133	108	161	97	95
DHFR_18547	119	74	56	40	94	124	119	96	134	70	67	76	104	86	91	91	82	56	105	77	54	49	103	108	87	82	110	73	66	62	121	68	109	82	87	84	43	29	109	69	98	61	57	47	108	104	134	70	100
DDC_18548	1354	931	552	545	1185	1437	856	1208	1523	1045	645	660	945	816	1265	1189	911	761	1165	975	482	478	1133	988	938	977	1322	777	780	631	1136	779	896	460	719	832	430	278	921	813	1291	530	583	651	1158	1111	1799	892	1195
DTL_18569	83	87	54	60	88	133	115	116	175	77	59	78	90	100	116	95	98	85	104	78	49	42	124	123	92	80	96	52	72	64	111	78	115	53	69	86	45	22	136	64	87	64	48	68	106	107	168	84	78
SEC62_18636	110	56	55	39	124	105	86	59	147	82	83	41	86	60	98	82	70	61	95	75	46	43	103	126	67	96	140	68	63	44	89	91	58	43	61	79	27	24	84	67	111	47	52	53	119	94	141	51	69
TLR1_18640	5	1	1	0	0	1	0	0	0	3	0	2	2	2	4	0	0	0	1	2	0	7	1	6	3	0	2	4	2	3	1	1	1	0	1	3	1	0	0	0	1	2	2	3	2	2	3	5	4
PEG10_18691	2971	1946	1442	1154	2739	3408	1971	3057	3903	2168	1502	1759	2563	2328	3153	2804	2036	1887	2817	2236	1111	972	2475	2228	1938	2007	2728	1667	1809	1434	2441	1618	2143	819	1728	1873	1141	820	1990	1824	2809	1421	1261	1446	2345	2679	4006	1733	2666
XIAP_18704	15	10	12	6	18	26	12	13	33	13	13	11	11	14	22	19	11	3	14	14	2	11	12	14	22	14	20	6	10	3	24	18	24	2	13	14	10	6	9	5	14	9	12	5	13	21	20	13	9
CALCOCO1_18741	110	79	53	41	114	129	114	118	166	102	78	68	89	67	132	86	83	71	201	93	49	59	107	76	50	112	132	79	80	66	132	68	75	48	76	76	39	42	89	82	150	73	78	56	125	161	205	74	140
DLL4_18742	0	3	0	6	0	4	2	6	4	8	2	6	9	3	6	2	3	7	7	0	0	3	1	3	9	0	3	8	1	5	3	6	2	0	2	3	4	0	2	1	6	1	0	1	4	11	7	7	1
NEFH_18808	3	5	0	3	1	2	6	0	6	1	4	4	1	3	1	1	4	0	0	1	2	2	0	2	0	0	2	6	1	1	3	2	13	2	2	3	0	0	2	1	1	3	3	4	7	0	5	0	5
NDUFV3_18809	135	76	56	43	86	146	88	104	177	91	60	57	58	93	146	84	92	72	112	95	55	37	88	105	96	102	128	60	75	59	111	54	92	40	97	105	38	28	93	79	120	45	57	71	101	104	195	91	99
CD14_18823	18	11	15	3	28	27	12	18	23	16	15	11	9	8	30	19	10	9	20	21	8	9	20	53	10	23	40	14	9	10	16	8	16	10	19	11	9	15	18	13	13	13	13	20	36	22	39	13	23
PITPNA_18835	475	457	312	240	602	699	391	583	742	472	302	410	633	479	650	556	402	365	450	368	266	273	604	648	439	563	649	379	448	388	599	382	462	241	414	370	265	179	484	443	547	320	258	327	548	593	983	424	566
PHLDA3_18856	32	18	12	20	48	52	39	35	61	33	12	31	33	29	44	45	40	26	47	34	21	19	60	53	29	19	31	25	28	22	42	34	43	14	41	31	16	9	38	33	37	25	11	27	36	40	91	34	37
TIMP3_18875	2	2	2	0	1	0	3	0	6	3	1	0	3	2	7	4	2	1	2	2	1	3	3	1	0	4	9	1	2	2	5	3	5	0	5	0	0	3	1	1	0	3	0	5	1	5	2	3	1
MRPL40_18891	76	53	44	41	83	130	57	64	112	78	57	56	89	44	99	76	62	60	99	51	36	37	120	91	67	77	78	57	52	49	114	69	67	38	63	82	36	19	82	48	117	31	32	56	94	85	191	44	91
PRL_18926	2	1	3	0	4	2	2	1	1	0	0	2	3	0	2	5	2	1	1	0	3	2	0	1	0	1	0	8	3	0	2	0	1	0	0	3	0	0	0	4	2	2	2	0	3	4	2	0	0
EMP1_18941	161	154	109	74	175	210	136	209	224	161	86	110	185	193	165	178	112	94	130	129	98	85	166	177	150	150	157	103	135	105	174	115	168	103	142	137	63	38	130	133	159	84	77	88	165	164	244	133	153
DPY30_18946	493	334	253	209	490	594	379	448	565	438	291	297	431	442	488	431	377	307	370	393	221	233	527	545	527	393	573	330	359	293	404	328	485	243	404	312	194	147	377	304	477	246	246	241	546	522	549	326	452
LY96_18964	2	0	6	2	4	1	2	0	9	8	5	1	1	1	1	7	2	3	0	1	1	0	2	3	4	1	2	3	2	2	4	3	5	1	3	5	0	1	3	2	0	5	1	0	14	1	1	5	1
BCL2L13_18967	221	190	118	68	259	283	176	240	206	214	123	97	139	181	258	201	147	130	158	167	100	80	180	249	196	222	252	150	115	140	222	154	167	141	194	161	81	71	192	133	214	83	95	92	227	226	310	148	184
DNAJB9_18970	266	203	150	148	352	367	223	253	321	241	169	174	249	245	281	201	226	166	171	181	165	130	341	310	265	262	317	177	175	199	253	178	288	142	188	163	106	82	181	188	229	164	112	117	286	250	345	190	233
CKS2_19000	1111	1034	675	431	1144	1563	985	1099	1477	1000	770	649	1085	1040	1243	1083	1007	834	1040	790	654	487	1264	1240	1142	974	1206	867	906	792	1070	746	1056	617	1120	797	520	349	1242	779	1030	684	605	632	1056	1151	1560	741	1071
NOS1_19006	2	1	0	1	0	0	0	0	0	0	0	0	1	0	0	0	1	0	1	1	1	1	4	0	3	2	0	1	0	1	0	3	0	4	1	0	0	0	1	4	1	0	0	1	4	0	5	1	2
COX8A_19058	1779	1284	793	738	1851	2160	1365	1688	2151	1509	1080	1082	1286	1371	1714	1389	1196	1055	1270	1090	816	805	1699	1877	1582	1558	2039	1237	1282	1090	1664	1201	1743	952	1287	1148	646	445	1441	1070	1717	851	754	876	1671	1714	2372	1384	1505
OAZ1_19069	9735	8208	5515	4728	11053	13731	8526	10378	12373	10069	6514	6614	9222	10164	10328	10376	8396	6920	7836	7126	5503	4402	12919	12453	12183	9328	12030	8157	8478	6449	10579	7787	10691	6027	9067	7373	4670	2985	9639	7741	9494	5823	4978	6208	10728	11659	15674	8795	9784
PLK3_19099	3	6	5	1	19	6	12	9	7	3	3	3	3	3	13	10	2	12	11	4	2	6	9	8	15	8	9	1	4	4	8	7	4	3	8	10	2	0	4	5	6	4	1	6	4	8	4	1	5
APOC1_19115	866	769	456	460	814	1022	690	841	796	947	567	449	575	765	556	914	673	519	752	631	529	447	1335	1001	848	705	1247	652	573	579	859	694	736	482	609	550	287	232	622	537	950	458	497	446	924	850	1007	711	832
GTF2H2C_19129	1846	1581	1142	874	1871	2467	1566	1920	2372	1726	1169	1130	1848	1673	2074	1761	1680	1309	1909	1282	873	803	2023	1858	1649	1612	2022	1442	1280	1153	1688	1287	1584	906	1331	1282	760	564	1404	1357	1913	1172	962	994	1904	1888	2591	1276	1726
CR1L_19139	4	5	4	1	2	4	3	2	4	7	0	3	1	3	6	6	7	5	0	3	2	0	12	6	8	4	6	1	0	3	3	2	3	5	4	4	2	0	3	2	1	2	6	2	5	0	6	6	3
LUZP6_19140	182	92	86	63	200	166	123	101	247	100	122	79	107	88	204	111	118	104	136	97	66	104	102	207	121	192	142	144	130	111	149	92	170	63	114	142	74	48	75	128	144	73	64	47	184	143	232	114	101
FKBP5_19156	3409	2304	1384	1427	3150	3879	2400	3388	4142	3091	1763	1848	2415	2357	3281	2937	2244	1900	2960	2287	1450	1340	2893	2661	2528	2666	3453	1936	2012	1590	2890	1983	2598	1211	2144	2094	1089	857	2280	1968	3431	1472	1548	1676	3125	3291	4617	2165	2943
HIST1H3C_19157	707	754	384	322	730	992	654	667	1036	544	520	475	741	786	830	744	649	572	870	549	323	336	805	918	747	664	807	463	583	497	730	524	755	522	653	607	343	259	787	584	676	482	351	412	616	826	1098	597	636
EFCAB14_19164	248	148	122	84	198	242	155	116	172	151	175	76	146	181	283	172	165	127	158	145	95	89	129	275	144	274	235	184	125	122	173	136	154	123	155	229	58	69	114	192	206	160	90	54	241	175	256	112	134
RAB6C_19175	270	156	126	98	226	281	189	158	241	161	167	115	172	195	343	158	187	191	261	225	144	138	212	358	179	325	264	185	168	136	231	138	258	139	158	239	68	60	122	157	320	167	146	70	317	270	370	179	178
PLGLB2_19207	14	8	2	6	12	14	5	8	6	5	15	4	11	8	11	6	0	12	10	2	5	9	9	15	8	12	8	6	4	7	17	8	8	4	6	9	1	0	7	7	10	5	7	7	17	6	18	3	12
DRD2_19254	2	0	2	1	5	4	1	0	0	3	2	0	1	0	2	5	0	2	2	0	2	0	0	2	2	1	2	1	0	0	1	3	0	1	0	0	3	0	3	2	4	1	0	0	8	4	5	3	3
CDC7_19277	24	36	11	14	25	30	28	29	35	26	14	13	23	25	32	34	21	13	18	20	16	12	37	31	29	33	23	17	22	19	25	15	25	17	28	32	15	4	27	26	27	15	14	22	22	37	36	30	16
UBE2K_19279	1467	1057	762	604	1583	1704	1164	1329	2055	1151	848	863	1286	1057	1349	1287	1068	834	1259	969	557	637	1408	1295	1137	1198	1470	950	983	813	1183	803	1236	608	899	903	473	327	1009	894	1508	677	687	722	1447	1297	2064	1052	1178
TNFSF13B_19280	2	0	0	3	1	2	0	2	1	1	0	0	2	2	1	3	1	0	1	0	0	2	3	0	0	0	2	4	2	0	2	0	2	2	1	2	0	2	3	3	5	2	0	3	1	2	2	1	6
SLC22A1_19293	0	2	0	5	1	5	4	4	1	2	1	0	3	3	1	3	2	3	2	1	0	2	6	3	3	2	5	2	1	4	2	5	0	0	0	3	0	0	3	2	2	2	4	1	3	0	12	2	0
ACTL6A_19294	469	348	258	200	495	630	307	449	655	369	275	296	471	404	492	409	352	311	476	334	222	205	447	469	329	400	498	337	389	260	435	257	450	210	337	334	187	113	378	311	524	232	224	254	459	501	695	344	453
CDCA3_19307	87	91	36	39	118	117	90	72	94	71	94	47	83	78	161	65	99	98	58	78	35	38	78	168	86	115	85	70	69	64	74	74	77	63	91	112	37	22	78	76	107	62	53	28	93	83	140	35	68
ZNF114_19347	13	10	6	9	13	9	12	13	24	8	9	13	8	7	14	17	5	8	9	5	8	4	11	4	11	8	14	8	6	5	22	6	21	0	4	6	8	2	9	7	13	9	5	9	7	29	22	6	6
LDLR_19353	175	140	104	94	227	363	170	231	210	173	126	120	142	195	296	258	219	164	252	170	90	60	254	233	210	222	307	105	112	120	294	152	170	94	181	230	115	82	305	204	252	116	113	213	211	229	574	174	229
GUSB_19359	866	597	351	371	797	1000	639	765	984	741	485	493	619	552	778	645	603	455	603	546	355	296	781	707	699	659	926	441	566	413	730	474	713	359	625	578	275	232	597	544	832	416	429	374	849	818	1147	566	808
HBG2_19361	3	3	0	0	4	5	5	9	4	2	0	4	10	2	5	9	5	2	0	4	2	1	7	2	0	9	4	4	2	3	4	3	1	1	2	2	2	0	2	1	4	1	0	0	1	9	4	1	1
TAGLN_19364	35	40	49	42	71	97	138	63	88	74	41	50	75	100	81	67	77	56	105	105	38	43	67	97	81	84	55	46	57	59	77	23	79	36	51	72	23	19	68	51	81	44	40	33	74	84	178	83	130
ARHGAP45_19382	1	0	1	2	3	1	1	6	8	2	0	0	7	3	1	8	1	0	1	1	2	0	2	8	5	1	2	0	0	0	5	2	0	0	0	0	4	0	2	0	5	1	0	2	5	3	6	0	2
ANXA8L1_19389	18610	15053	12239	9268	21062	26955	17676	21794	25774	19810	12891	13230	22462	19567	24973	20619	18092	14619	18978	13517	9930	8847	23568	23401	19865	19511	21323	16103	14373	13058	21479	13911	19567	11226	17023	16347	10050	6879	18756	15883	21358	12953	11050	11851	19775	23042	30581	15335	21986
RACGAP1_19398	94	71	48	34	100	90	74	78	124	70	69	22	89	74	104	74	79	85	109	64	46	46	72	86	68	100	86	67	48	66	86	64	80	51	49	68	32	22	59	62	109	50	57	46	85	94	129	36	75
KRT15_19413	3	3	0	6	7	9	8	0	6	9	1	2	1	7	7	7	5	2	2	6	0	1	9	6	4	0	8	7	6	5	2	3	8	4	2	10	0	0	8	6	7	3	7	4	2	9	8	9	12
KRT4_19414	21	24	19	14	34	40	30	31	48	21	23	25	28	30	48	41	21	20	31	19	16	10	28	38	32	34	62	17	25	13	44	20	44	22	22	27	6	10	42	40	35	15	10	18	25	48	70	25	25
B3GALT6_19453	50	45	31	20	60	87	41	63	87	56	43	34	34	29	79	58	49	46	68	57	42	26	76	51	33	66	68	38	41	30	65	52	33	43	37	49	30	12	69	67	62	26	23	56	45	59	123	39	60
MSH2_19521	31	16	8	16	28	20	25	25	17	25	9	12	25	12	22	29	13	14	29	11	6	14	31	23	37	19	23	5	9	14	34	18	20	7	13	15	7	2	26	16	35	6	7	10	27	13	28	13	16
NOP58_19568	1347	1098	769	576	1609	1702	1141	1341	1605	1280	873	897	1228	1213	1626	1279	1044	925	1170	989	752	664	1515	1605	1352	1369	1546	1145	1097	917	1348	973	1285	783	1165	1096	555	372	1222	952	1279	751	670	725	1345	1498	1874	1040	1302
KRT18_19582	2594	2057	1291	1215	2987	3433	2307	2489	3532	2221	1693	1622	2175	2172	3203	2912	2430	1967	2884	2190	1592	1451	3106	3048	2478	2598	3358	1730	2116	1713	2870	1897	2722	1256	2232	2183	1130	843	3005	2185	3085	1571	1390	1651	2764	2921	4466	2200	2569
SLC27A1_19587	23	18	18	19	40	47	28	25	55	43	24	24	22	40	49	37	36	24	49	35	28	18	55	54	31	24	37	12	27	28	40	29	47	13	28	25	20	9	29	27	40	14	16	32	27	42	102	20	40
SLC10A1_19648	67	45	28	29	38	50	39	65	56	70	41	28	44	30	53	53	37	31	50	47	32	32	95	76	40	75	74	38	43	39	72	43	38	33	33	38	26	16	49	40	93	37	33	36	70	60	110	71	54
HIST1H2BL_19649	1053	912	551	431	1096	1441	906	971	1447	874	663	749	983	1219	1082	998	872	702	787	695	526	455	1182	1422	1188	776	1124	787	829	627	1044	796	1204	661	1045	838	413	245	969	701	904	603	405	456	1056	1246	1268	898	793
CTCF_19656	37	28	15	6	26	47	30	36	47	46	18	23	31	33	32	38	18	15	26	20	11	10	34	42	30	15	39	18	21	14	28	30	41	26	35	30	15	15	26	34	18	15	19	10	23	27	42	14	15
SLC39A10_19660	67	44	31	41	70	84	35	50	104	54	27	45	51	50	82	66	48	31	45	51	38	29	50	61	41	52	77	32	47	28	48	41	62	24	55	56	17	12	43	35	83	38	21	43	64	60	88	44	62
GGT1_19717	0	1	1	1	12	3	0	6	3	3	5	0	3	1	2	5	1	0	0	2	3	0	4	6	2	2	2	1	4	0	0	1	1	2	0	1	0	0	0	3	0	0	1	3	1	0	1	0	1
OSCAR_19748	2	0	0	0	0	2	0	1	2	0	0	3	0	0	1	4	0	0	1	0	0	0	0	2	0	0	0	0	0	0	0	0	2	1	1	2	0	0	0	1	0	0	4	2	2	0	3	0	3
AMIGO2_19750	92	82	53	43	93	145	88	76	111	88	62	48	75	79	114	99	71	65	70	73	31	32	106	97	44	79	90	61	64	54	88	65	65	61	61	83	50	19	88	77	113	43	48	53	77	137	128	53	82
ATP11C_19755	562	370	350	239	595	679	485	552	742	544	401	336	486	527	657	527	458	382	480	367	257	254	606	689	544	589	642	438	369	355	584	374	542	273	420	474	254	172	401	410	600	287	304	312	538	596	961	300	569
PPP1CC_19813	2073	1442	1033	759	2218	2475	1455	1776	2606	1651	1150	1121	1576	1354	2085	1832	1489	1202	2024	1493	889	845	1878	1940	1440	1647	1900	1196	1246	1049	1849	1337	1626	712	1394	1495	839	566	1387	1289	2030	962	1039	1043	2000	2016	2789	1219	1988
AREG_19834	95	112	52	52	108	126	45	98	106	95	29	53	87	74	83	65	86	59	63	62	45	35	108	83	73	63	86	66	72	68	93	57	93	43	78	78	40	38	70	78	109	49	41	46	131	118	110	57	57
HLA-DQB1_19840	5	0	1	1	5	4	1	7	9	5	7	4	4	3	4	1	1	0	4	5	1	1	2	5	5	5	8	7	5	4	1	1	1	6	0	2	3	3	1	0	2	2	0	1	6	0	8	4	2
STAR_19847	4	4	0	0	1	3	3	4	4	0	2	4	2	2	1	5	2	0	0	4	1	0	4	2	1	2	1	0	0	0	0	2	4	1	3	0	2	0	1	0	3	1	0	2	1	1	0	0	0
IFI44L_19848	5	4	1	2	2	4	5	2	9	5	5	2	1	4	14	5	3	6	4	7	2	0	6	1	1	12	12	14	0	5	4	2	6	1	5	4	4	6	0	4	0	1	1	4	5	3	6	0	7
SRM_19860	150	107	89	58	193	217	134	135	240	117	83	118	124	158	164	173	117	90	230	127	65	79	162	193	139	154	176	109	130	83	165	112	170	91	132	102	55	34	140	117	162	70	79	92	133	202	287	146	190
SLC17A6_19889	0	1	1	3	0	5	0	1	2	0	5	2	1	2	2	3	5	3	0	1	5	0	1	0	2	0	0	2	1	0	0	4	1	0	0	0	1	1	3	0	2	1	0	0	1	0	0	3	0
OIP5_19896	107	81	54	41	124	138	101	75	152	84	71	72	120	77	108	102	89	78	91	64	48	51	109	140	140	93	102	56	86	73	98	75	112	73	81	73	52	30	128	68	82	37	47	49	107	93	119	59	88
GLUL_19900	3886	2329	1864	1515	3458	4732	2671	3811	4281	3258	1925	2274	2787	2706	3984	3340	2672	2219	3750	2869	1481	1376	3210	2931	2701	3111	4244	2177	2374	1948	3826	2222	3088	1305	2654	2444	1386	1013	2796	2488	3770	1646	1730	2317	3351	3620	6090	2474	3737
AKR1B10_19908	2646	1842	1167	1088	2445	3017	1897	2619	3613	2259	1448	1764	2251	2148	2418	2361	1857	1665	2298	2114	1250	1268	2519	2698	2098	2216	3045	1840	2214	1664	2485	1838	2487	1234	2054	1994	967	769	2112	1967	2277	1092	1092	1239	2361	2401	3949	2055	2249
PBK_19921	267	165	98	104	216	286	148	219	263	161	140	138	179	170	220	190	193	140	200	142	71	99	184	209	143	144	177	149	115	99	123	139	173	105	166	124	66	51	164	116	198	140	127	104	196	210	268	142	162
CCL3L3_19923	68	35	30	39	64	80	68	94	77	70	38	58	98	54	75	47	46	38	47	41	38	36	103	96	96	59	82	84	61	38	57	66	43	29	61	42	23	11	51	37	55	50	15	26	106	76	87	57	43
CD74_19947	4	5	1	2	3	4	9	5	14	2	1	3	4	4	0	6	0	3	6	4	2	6	5	6	1	9	5	1	4	7	2	7	3	1	4	5	3	2	5	2	8	2	1	2	6	1	3	3	3
CPSF4L_20003	1	1	2	1	7	0	0	7	2	2	0	0	2	0	0	1	1	0	3	1	0	1	2	3	2	2	2	0	0	0	3	0	2	2	2	2	1	0	1	0	0	2	0	0	3	3	4	0	0
PFKP_20061	112	72	63	44	104	163	77	94	132	75	52	68	69	76	134	126	92	89	127	90	74	50	119	111	101	99	133	65	54	58	133	48	89	48	78	77	48	21	120	71	134	59	73	54	135	124	177	56	119
CAV1_20077	4989	4442	2965	2582	5971	7851	4549	5972	7065	5429	3754	3768	5638	5660	6287	6237	4853	4084	4683	4225	3206	2402	6512	6560	5847	5255	6768	3885	4777	3733	6114	4201	6215	3408	5431	4608	2594	1834	5739	5155	5560	2993	2991	3646	6209	6359	8750	4575	6430
SRXN1_20094	25	12	7	20	34	27	22	20	33	32	18	18	15	32	39	39	21	14	30	17	6	12	30	34	30	12	28	18	28	15	33	20	24	5	28	9	7	6	14	14	23	17	12	16	20	16	29	26	35
COMT_20113	508	374	260	206	562	735	403	518	758	548	310	359	453	478	625	533	459	360	526	442	304	295	702	647	584	507	628	416	447	358	625	443	596	284	449	464	262	173	517	457	503	261	270	348	604	569	948	444	526
NID2_20114	1	0	0	0	1	2	2	0	0	3	2	0	0	2	1	0	1	1	0	0	9	0	1	0	0	2	1	0	3	0	1	0	0	3	2	0	0	0	2	2	1	1	0	0	0	2	4	0	0
ADH1B_20117	313	377	165	171	314	286	227	275	387	285	163	107	226	179	181	284	237	263	342	308	217	187	351	372	284	289	426	246	206	222	304	307	183	93	208	198	130	84	214	267	362	128	271	225	376	403	657	291	342
STEAP4_20124	0	5	5	0	2	5	2	4	3	1	0	0	0	2	2	2	3	3	4	0	0	2	3	2	5	4	0	1	3	3	1	3	4	1	2	1	0	1	1	2	2	2	1	2	5	2	2	3	7
SLC51B_20132	8	6	3	1	7	4	22	10	18	11	3	2	2	9	17	6	2	5	14	2	2	2	11	18	4	1	17	9	13	8	5	6	7	3	7	5	3	6	5	4	9	4	10	6	3	6	9	9	12
GIMAP8_20139	4	6	0	1	2	2	3	1	2	3	0	0	10	5	9	4	4	4	3	3	4	4	2	4	3	3	7	6	8	7	4	2	4	1	3	4	0	2	3	3	1	3	3	2	4	8	2	8	0
DOCK2_20159	6	2	4	4	0	6	4	3	5	4	3	2	11	4	1	3	7	1	1	2	1	1	9	2	4	2	1	2	2	5	1	2	2	4	0	3	0	0	1	4	5	3	1	0	5	3	2	2	6
HCAR3_20175	3	3	0	3	2	0	4	0	2	5	1	3	1	2	1	2	2	1	2	2	0	0	3	1	0	0	6	4	1	0	1	3	0	0	1	1	0	0	2	1	1	3	1	1	6	3	1	4	0
MCL1_20177	2189	1557	1245	922	2510	2718	1829	2264	3164	2086	1331	1440	2147	1839	2365	2097	1797	1329	2180	1674	995	943	2283	2159	1900	2092	2395	1456	1553	1245	2154	1576	2189	1127	1564	1614	814	723	1754	1662	2366	1073	1133	1229	2150	2358	3180	1690	2169
IRF8_20223	21	9	10	13	14	29	11	22	33	32	19	23	15	17	19	24	17	12	16	19	15	8	8	21	11	21	34	18	16	5	31	12	21	11	13	11	4	1	13	12	16	8	8	15	20	34	39	8	14
FCRL3_20260	4	2	3	1	2	3	1	2	8	1	4	3	1	5	4	11	2	8	2	0	4	2	8	6	6	5	3	6	0	3	4	0	14	2	1	5	1	1	3	3	0	2	0	0	6	0	7	3	12
ATRAID_20268	5306	4019	3226	2247	6210	7222	4728	5063	6801	5145	3369	2945	4529	4598	5958	4989	4133	3526	4567	4072	2837	2685	6149	6270	5400	5892	6962	3823	4324	3713	5870	3934	5286	2565	4428	3964	2462	1717	4627	4052	5650	2968	3164	3184	5286	5809	8834	3849	5380
FIG4_20285	130	102	64	72	122	173	90	169	142	132	105	75	120	108	131	128	99	86	146	89	52	60	132	131	122	141	125	73	73	88	127	76	190	44	100	84	55	43	100	92	142	70	57	67	146	123	171	85	135
STEAP1_20305	180	131	97	89	166	231	126	156	185	138	112	78	173	134	167	166	174	116	164	116	113	79	170	167	150	151	160	110	116	82	124	110	133	64	104	104	69	39	153	99	175	81	119	71	164	146	192	103	162
CIDEC_20342	3182	2406	1657	1414	3496	4304	2507	3355	4263	3191	1862	1960	2599	2813	3331	3214	2452	2159	3088	2641	1448	1403	3365	3452	3131	3212	4382	2207	2737	1960	3853	2527	3269	1408	2584	2305	1434	895	2836	2589	3248	1716	1550	2148	3230	3635	5897	2620	3539
IFNGR1_20346	17	10	7	8	18	18	9	7	30	16	19	5	13	22	25	29	13	20	19	21	9	10	18	22	10	20	20	19	14	8	15	10	31	14	11	25	2	5	18	14	26	15	8	7	27	13	27	22	17
GBF1_20353	50	35	24	20	64	70	39	72	64	37	33	19	42	68	66	51	47	44	53	57	24	23	53	59	55	53	69	32	43	42	58	34	58	16	37	51	33	13	47	37	59	34	15	23	62	62	92	35	67
HSPA1L_20369	0	1	1	1	3	5	3	4	3	3	2	2	4	0	4	0	1	2	0	1	0	1	0	2	1	11	3	0	8	0	1	2	3	4	3	2	0	1	1	3	0	1	0	2	0	0	0	5	0
NAIP_20391	26	22	12	11	14	26	17	27	35	23	15	9	15	17	23	24	22	18	28	20	12	6	28	32	21	13	18	22	9	9	33	18	18	16	11	27	9	6	22	18	29	11	8	9	30	27	47	14	11
C1QC_20395	0	0	0	3	0	0	0	1	0	0	1	0	0	2	3	2	4	1	1	0	2	1	1	2	0	3	2	0	4	2	3	4	7	2	1	2	2	0	3	2	2	1	3	0	7	2	1	4	3
KLRK1_20413	4	6	9	7	5	14	9	19	7	9	4	6	12	16	12	14	6	4	6	7	5	7	7	7	4	4	13	7	12	1	10	10	8	4	6	5	6	3	11	14	12	7	7	5	15	13	14	10	12
DBF4_20417	431	398	226	205	413	540	358	372	668	399	295	313	504	373	430	401	343	341	431	273	206	164	448	431	316	350	415	296	331	251	386	265	408	205	298	281	186	161	409	307	406	246	231	201	430	447	586	291	365
EIF3K_20430	1829	1234	894	714	1891	2091	1405	1869	1976	1401	967	1000	1245	1339	1806	1383	1181	923	1285	1069	798	704	1572	1630	1623	1538	1912	1060	1317	938	1668	1121	1595	640	1214	1164	593	509	1324	1017	1766	826	831	960	1701	1787	2584	1301	1566
FLRT2_20435	84	79	48	31	124	148	77	98	105	70	54	51	58	82	98	101	76	58	123	87	52	45	120	101	72	79	127	73	47	67	119	54	87	39	74	83	36	41	86	54	102	50	54	54	97	88	162	107	110
ZC3H12D_20475	0	1	4	3	6	5	8	3	9	8	7	6	5	6	14	4	6	5	2	6	0	2	4	8	14	3	5	2	2	7	4	7	8	3	6	3	3	2	4	4	6	2	1	3	17	10	9	1	6
IRS1_20491	114	92	64	59	124	143	89	116	160	109	65	83	96	59	151	126	83	99	140	104	62	63	130	152	99	117	134	86	116	77	129	63	122	50	74	93	46	36	81	92	156	75	56	78	126	137	219	92	120
XKR4_20510	3	3	0	2	6	2	2	2	1	1	3	0	0	0	4	1	1	2	0	0	0	0	3	6	3	1	3	1	0	2	2	2	3	1	3	1	2	1	2	6	1	0	0	1	3	5	6	0	1
PGLYRP1_20523	1	0	5	0	2	3	7	3	0	2	0	0	0	0	0	1	4	0	1	0	2	0	1	0	3	0	0	0	1	3	1	1	1	0	1	1	0	1	2	0	2	1	0	0	7	3	1	3	0
P2RY13_20532	0	3	2	0	1	2	4	2	7	1	0	4	4	3	2	2	1	0	2	1	1	0	7	3	0	2	1	2	4	0	2	4	2	0	0	0	0	0	0	2	0	0	1	0	2	1	2	0	0
EMX2_20535	1	0	1	0	4	0	0	5	2	3	1	0	3	4	1	0	0	0	4	2	1	0	6	1	2	2	0	0	1	2	1	6	0	0	1	0	0	0	1	1	1	4	0	2	0	1	1	1	2
ALPP_20550	59	64	57	41	108	127	79	103	116	60	53	68	93	67	101	72	83	66	89	68	46	50	95	110	79	75	99	78	99	45	103	45	94	37	108	76	37	39	100	93	87	50	56	36	68	93	117	92	113
RPLP0_20556	5953	4920	3522	2690	6748	8757	5626	6771	7786	6676	3991	4143	5925	6080	6399	6186	5246	3968	4943	4278	3263	2610	7863	7985	7314	6235	7529	5114	5195	4285	6687	4570	6731	3838	5747	4540	2953	1879	5845	4882	6035	3348	3138	3661	6696	6931	10276	4923	6653
NEK2_20563	119	120	74	57	122	146	129	133	241	70	82	78	127	113	139	122	103	73	118	103	63	50	156	137	89	87	126	86	96	64	131	80	113	36	109	93	54	24	110	84	146	66	66	73	147	139	196	99	122
NOL11_20572	194	168	117	87	226	274	136	208	209	210	132	140	165	160	199	176	156	121	172	151	109	98	236	211	163	179	214	163	153	97	199	124	192	105	146	143	93	66	134	143	229	105	104	109	176	221	247	142	155
CHAC2_20593	184	185	124	84	217	249	182	226	242	178	130	120	203	199	162	203	172	114	205	143	86	87	192	182	180	135	201	137	131	133	183	135	185	94	142	127	69	59	171	106	207	126	97	94	143	192	178	117	165
C5AR1_20605	7	0	2	4	5	8	14	1	9	2	2	4	3	2	8	2	4	8	3	3	3	3	5	8	6	2	7	5	8	4	3	2	6	6	1	5	4	3	3	4	4	0	2	3	6	5	3	6	5
C1S_20607	10423	7975	5831	4875	11010	13745	8896	11859	13665	10015	5689	6050	10685	8404	11779	10887	9104	7565	11515	8372	5563	5781	11711	11155	9595	10713	12716	8345	7183	6941	10964	7589	8867	4250	7246	8556	4631	3459	8820	7717	11861	6162	6315	6668	11500	11311	18294	7434	12886
KLF5_20609	170	141	104	63	199	220	168	193	236	205	130	113	144	153	164	166	169	133	190	137	96	91	214	209	168	163	242	166	143	143	204	146	195	77	145	138	61	72	177	159	208	92	111	113	189	230	263	126	187
KLHL24_20638	174	69	55	41	108	146	84	105	167	100	84	83	92	98	102	96	111	36	108	91	56	50	102	90	115	85	152	94	101	65	129	88	103	59	72	88	38	37	73	58	100	39	70	61	107	126	201	94	137
EPSTI1_20642	22	15	13	15	21	31	12	15	32	26	7	14	27	23	25	28	17	17	17	9	10	9	31	30	24	27	22	13	12	24	30	18	33	7	14	14	11	4	23	24	30	15	5	12	16	27	24	22	27
CYP3A4_20661	272	188	51	131	246	163	120	166	93	184	40	29	46	21	19	48	49	31	28	17	197	147	254	236	220	157	288	144	126	246	106	86	61	17	41	27	20	5	40	25	511	76	161	149	374	258	409	163	156
C1orf162_20673	2	0	5	0	3	4	5	6	0	0	2	4	2	1	1	1	3	0	9	2	4	2	1	5	1	2	5	8	1	3	2	0	4	0	1	4	3	4	4	4	2	1	3	2	3	2	6	2	0
ACADVL_20681	1595	1042	656	632	1380	1851	1169	1371	1699	1234	736	802	1115	1149	1689	1454	1122	922	2351	1332	708	755	1565	1692	1034	1340	1750	892	1011	906	1643	834	1292	522	926	1135	661	385	1185	1073	1700	739	689	936	1403	1531	2907	1090	1521
SLBP_20689	157	162	77	70	218	187	141	186	195	122	98	89	119	130	163	143	136	131	116	104	83	72	157	143	138	157	175	80	103	92	147	82	149	45	110	134	66	64	137	123	175	77	93	99	154	155	179	127	157
SELP_20690	2	0	2	1	0	0	0	2	3	3	0	1	4	0	1	2	0	0	0	1	3	0	0	1	1	0	0	0	0	4	0	2	1	1	1	0	0	2	1	2	1	1	1	0	1	2	3	3	1
GAGE2A_20694	2786	2098	1562	1194	3173	3832	2354	2615	3257	2404	1963	1701	2541	2559	3040	2332	2113	1627	2016	1885	1455	1289	3384	3441	3154	2933	3333	2137	2231	1809	2775	2019	2763	1631	2445	2157	1184	795	2556	2125	2814	1447	1510	1422	2970	2804	4642	1890	2548
SEPW1_20696	171	146	82	73	151	225	127	161	144	136	115	69	133	99	173	164	118	112	110	117	86	64	181	151	157	121	209	71	77	76	134	96	139	49	130	89	72	43	136	121	175	73	67	106	86	134	259	96	183
CEP55_20707	170	158	78	54	174	165	135	147	228	106	75	90	158	117	136	124	112	116	156	122	56	55	121	120	92	105	107	85	123	78	100	114	147	63	127	116	52	47	134	95	157	76	58	62	176	131	166	81	105
MRPL36_20712	2322	2052	1386	1045	2605	3338	1906	2507	2769	2315	1515	1542	2190	2270	2546	2302	1890	1713	1820	1707	1229	1025	2828	2749	2283	2179	2698	1805	1797	1503	2348	1752	2119	1218	1982	1692	1205	742	2140	1872	2143	1271	1162	1275	2437	2378	3466	1785	2309
ACOX1_20713	199	157	115	115	281	300	172	262	403	224	122	154	179	171	223	268	177	135	227	182	108	99	218	229	231	183	293	144	192	145	262	148	244	88	162	161	99	69	198	187	251	112	122	137	231	249	428	198	241
CRISP3_20727	9	7	3	1	15	18	15	4	9	7	6	4	11	9	16	22	11	14	10	9	5	3	6	14	4	15	18	11	11	6	15	9	7	15	2	12	7	1	7	7	10	8	9	2	11	21	15	11	7
PDGFB_20737	19	18	11	8	7	22	14	25	20	19	8	8	21	14	14	10	7	11	11	5	6	12	21	16	17	12	18	9	5	13	14	18	28	13	18	21	6	10	20	2	20	11	7	10	12	16	19	27	16
MT3_20763	0	3	0	3	2	4	1	4	2	0	0	1	3	4	0	0	1	2	0	0	1	0	2	4	1	0	0	0	4	0	0	2	2	0	0	4	1	0	5	2	3	2	0	0	0	1	1	0	0
NOTCH3_20764	2	2	0	0	4	4	7	0	1	11	1	2	2	1	1	3	0	0	1	0	1	1	1	1	0	4	3	5	1	4	0	1	3	0	0	3	1	0	4	4	3	0	1	6	2	0	2	4	3
ECSCR_20772	1	2	1	2	8	1	3	0	4	2	0	0	3	8	0	2	3	2	6	2	0	0	1	0	5	0	4	7	0	1	2	5	4	6	0	2	1	1	1	3	3	3	1	1	2	3	6	3	0
NR2F1_20784	41	36	37	16	67	82	29	35	72	61	30	38	52	58	63	84	37	52	52	47	30	42	79	52	65	70	68	42	37	33	84	49	43	25	48	47	25	27	54	58	75	31	29	55	80	70	130	39	58
MPI_20807	0	5	0	2	10	3	2	1	12	8	0	3	7	0	7	3	6	2	6	5	0	3	3	8	2	7	3	5	3	5	4	2	1	0	10	2	0	0	2	0	4	3	7	2	5	1	7	7	1
LMOD1_20824	3	0	3	0	3	0	2	2	5	0	0	0	0	0	2	1	0	0	1	1	0	0	6	1	1	4	1	3	0	1	0	1	2	0	0	0	0	0	1	0	0	1	1	0	1	4	1	0	0
HIST1H2AK_20840	2466	2433	1446	1109	2649	3479	2202	2449	3465	2120	1816	1635	2431	2672	3041	2626	2294	1839	2263	1931	1257	1195	3025	3330	2865	2371	2851	1834	2135	1629	2637	2029	2841	1588	2621	2117	1263	856	2743	2120	2423	1485	1359	1568	2653	2729	4098	2160	2548
HIST1H2AC_20846	2313	2188	1210	1062	2719	3505	2183	2287	3419	2058	1619	1679	2356	2508	2709	2648	2154	1754	2321	1924	1212	1108	2971	3149	2489	2230	2878	1808	1981	1555	2535	1888	2562	1414	2386	2035	1185	843	2494	1930	2616	1505	1259	1459	2595	2707	3920	2083	2583
GIMAP1-GIMAP5_20869	1	2	0	1	0	2	1	1	3	0	0	4	5	1	2	2	2	2	2	1	0	0	0	0	1	1	1	1	1	3	1	0	3	1	5	9	1	1	3	2	0	2	1	1	1	0	4	0	2
NR0B1_20873	6	2	1	1	4	0	3	0	1	2	1	1	3	2	4	3	0	2	1	1	1	0	0	1	2	2	2	5	1	1	2	0	0	1	6	1	1	0	0	2	1	0	0	1	2	0	2	0	0
ITPR1_20884	22	25	15	13	30	48	25	41	57	23	25	37	32	39	46	30	37	27	38	26	17	14	36	34	20	28	43	34	31	19	37	35	48	2	32	30	14	10	47	21	33	26	13	26	47	22	82	23	37
CHST11_20899	13	3	7	2	14	11	19	8	17	9	4	2	10	9	15	5	8	4	12	10	4	5	6	14	15	11	10	6	6	5	15	6	5	4	1	9	4	4	13	9	7	6	1	9	9	14	18	7	5
SLC25A5_20900	3880	2618	1665	1458	3598	4417	2494	3589	3971	3042	1901	2009	2379	2361	3593	3084	2473	2104	2733	2574	1395	1342	2773	2717	2535	2936	3977	1850	2056	1763	3477	2094	2515	1121	2371	2407	1200	899	2706	2240	3805	1475	1550	2342	3211	3477	5185	2446	3204
FUT4_20944	2	3	0	3	0	8	2	5	8	6	2	0	2	2	9	8	6	6	9	9	0	1	7	8	3	9	14	8	12	3	15	0	2	1	4	3	3	5	1	12	1	2	7	5	8	7	18	1	7
GIMAP6_20946	2	0	0	0	0	2	7	4	0	7	0	0	0	0	2	1	0	0	0	1	0	1	2	3	5	0	1	0	1	0	2	0	0	0	0	0	1	2	0	2	0	1	0	0	1	0	0	1	3
MDH2_20964	2117	1698	1093	927	2370	2808	1741	2230	2972	2038	1241	1399	1806	1812	2362	2127	1550	1468	1973	1680	907	1001	2235	2363	1874	2182	2586	1451	1630	1269	2273	1520	1803	1032	1541	1517	847	658	1756	1534	2198	1067	1077	1351	2193	2114	3916	1694	2102
LCN2_21000	6	0	3	0	0	3	5	3	7	1	1	3	1	6	5	6	5	2	3	2	0	4	6	1	5	5	6	2	2	0	0	8	7	2	4	1	0	1	4	4	8	3	2	5	1	0	6	1	9
SOCS1_21005	7	4	1	1	1	1	2	1	1	0	0	0	3	2	2	4	1	1	4	1	1	2	5	5	1	0	5	2	4	4	3	4	2	3	3	1	4	0	2	2	2	2	1	1	7	4	3	2	2
ABCB11_21010	3	0	0	0	1	2	0	3	1	2	2	0	5	0	0	3	0	0	0	2	1	1	4	0	0	0	3	1	0	0	1	0	2	3	0	0	1	0	2	0	2	1	1	0	0	0	0	0	3
FASLG_21013	1	0	0	0	6	2	0	1	3	2	3	2	3	1	0	4	0	2	1	0	0	1	0	1	3	3	3	1	1	7	2	4	3	0	3	0	2	0	0	2	0	0	1	0	0	2	1	2	0
CLDN7_21042	34	18	31	16	35	46	35	22	32	34	20	20	24	28	29	36	25	19	28	36	22	19	51	42	51	25	37	26	23	21	34	30	25	14	20	19	19	10	24	32	40	11	15	21	52	42	35	39	50
ATAD5_21054	9	8	8	3	12	16	12	9	12	4	7	15	8	5	12	2	13	5	7	9	6	9	6	14	6	4	11	4	6	6	10	16	7	6	13	9	3	7	16	7	9	2	8	9	8	10	8	11	14
ELTD1_21057	6	0	5	3	10	3	1	8	3	5	4	4	2	4	0	3	4	2	1	7	1	8	8	3	5	2	4	3	2	4	4	8	1	3	4	6	4	0	1	3	3	1	0	1	3	3	8	1	7
CDT1_21099	61	52	35	26	42	108	52	58	91	39	21	36	29	83	58	63	61	55	90	48	26	24	77	59	46	48	63	32	30	22	66	61	40	32	45	60	34	15	71	60	68	35	53	28	64	59	117	42	79
GSR_21104	1490	1284	795	715	1656	1916	1230	1696	1840	1542	800	985	1328	1305	1554	1397	1085	1030	1139	1059	724	569	1433	1356	1342	1253	1642	999	934	793	1534	1179	1296	703	1161	1177	608	507	1240	1092	1473	680	823	989	1466	1594	2118	1147	1521
FKBP1A_21107	113	67	54	24	72	99	55	33	104	56	59	27	48	69	123	45	58	53	47	70	34	56	41	113	59	111	64	75	38	43	61	60	89	40	58	87	15	11	20	58	129	64	35	13	121	85	96	75	32
TRIAP1_21159	138	130	93	72	161	210	108	155	202	146	94	111	141	163	177	156	115	114	146	105	88	73	184	168	151	143	159	112	127	111	172	111	154	73	116	112	66	50	133	112	140	104	76	105	175	145	227	109	153
IL1R1_21162	366	353	169	196	383	452	290	420	541	369	211	250	318	292	439	396	363	273	383	335	213	183	456	416	343	380	490	211	254	192	400	259	363	155	310	339	187	108	326	295	391	215	189	243	393	436	650	362	336
[truncated: 682 more rows]
[truncated: 191 more columns]
