# Supplementary material for: Comparison of Normalization Methods for Analysis of TempO-Seq Targeted RNA Sequencing Data
Source: Front Genet. 2020 Jun 23;11:594. doi: 10.3389/fgene.2020.00594 (PMC7325690; doi:10.3389/fgene.2020.00594)
Supplement: Supplementary file 2 [file Table_2.xlsx]

## Sheet: DESeq_simulated_TempO_Seq_Count
Supplementary Data 2. Simulated count data from 240 HepaRG control cells
Fold Change	Control	Control	Control	Control	Control	Control	Control	Control	Control	Control	Control	Control	Control	Control	Control	Control	Control	Control	Control	Control	Control	Control	Control	Control	Control	Control	Control	Control	Control	Control	Control	Control	Control	Control	Control	Treated	Treated	Treated	Treated	Treated	Treated	Treated	Treated	Treated	Treated	Treated	Treated	Treated	Treated
-4	605	44	189	117	112	254	127	279	673	443	133	181	275	136	284	188	64	170	201	82	711	56	830	197	269	1045	548	63	64	513	445	1171	272	587	1079	98	87	162	17	35	59	35	131	109	97	73	68	60	35
-4	541	426	414	332	429	394	485	444	497	423	465	439	386	434	372	431	436	417	482	398	411	455	332	561	390	412	532	430	439	519	526	405	386	444	375	139	99	107	115	105	139	111	123	133	139	121	114	108	134
-4	434	474	375	379	560	487	392	434	461	440	388	439	427	444	419	404	339	422	472	457	372	386	480	327	351	421	462	465	563	360	446	544	353	457	480	81	99	131	110	108	118	111	119	118	133	96	111	97	155
-4	492	353	516	483	447	399	397	412	472	420	422	460	495	396	437	345	494	440	361	398	329	397	391	380	354	417	492	423	398	397	440	420	468	400	383	120	142	115	101	99	96	108	94	148	115	99	106	95	144
-4	428	492	315	423	398	430	332	377	430	310	497	481	449	475	396	444	546	439	406	566	404	541	457	407	482	429	429	491	454	445	549	448	540	451	456	103	136	110	106	138	111	119	120	109	125	153	124	141	103
-4	341	455	442	376	479	431	458	472	452	465	481	415	338	388	413	373	449	472	476	413	333	541	403	391	500	444	511	385	458	515	505	514	338	382	491	111	103	108	150	123	119	114	101	147	143	125	116	104	100
-4	236	40	290	503	508	205	1085	386	165	119	396	870	1034	656	413	124	206	513	22	129	192	201	494	277	278	332	76	27	486	324	156	177	83	657	1436	178	82	20	249	31	192	362	70	17	253	118	135	128	71
-4	445	477	456	437	367	466	468	591	349	456	454	407	436	450	380	386	408	462	359	426	381	494	492	485	460	486	457	439	487	467	451	577	433	510	385	140	113	119	142	87	115	98	125	147	136	99	108	134	105
-4	308	517	528	403	381	530	330	456	593	499	408	380	292	406	495	451	335	458	411	466	318	681	504	303	701	365	384	413	561	340	425	330	388	468	434	81	117	179	65	132	101	104	95	80	113	176	191	118	105
-4	607	521	1591	1234	312	645	130	534	538	370	213	706	216	209	712	738	364	552	594	301	244	231	42	474	1018	936	88	700	344	489	1187	482	339	469	1619	89	60	146	245	95	51	23	148	99	140	68	187	15	375
-4	483	369	399	565	510	402	388	421	380	535	429	500	516	436	496	330	457	539	533	443	350	516	437	472	577	438	526	457	551	437	447	516	390	524	390	139	129	159	117	128	126	114	91	119	131	91	115	100	122
-4	510	486	447	404	438	398	419	431	364	376	413	472	450	399	462	528	452	517	390	467	518	390	396	429	375	500	451	330	371	390	423	393	441	414	503	102	114	130	90	120	115	132	97	130	131	96	106	90	106
-4	428	480	334	335	378	488	371	607	470	278	600	712	357	211	411	531	497	387	557	390	618	434	426	647	476	331	299	464	357	429	501	399	440	339	501	44	113	149	107	118	166	87	146	189	121	108	140	146	112
-4	440	387	459	454	370	364	404	374	422	428	461	491	465	437	535	385	458	444	384	434	397	437	492	537	469	402	445	341	466	451	515	442	472	426	405	110	125	108	91	108	143	120	98	123	109	150	140	141	106
-4	803	619	388	178	387	592	654	490	665	734	406	513	650	629	330	540	267	310	409	548	431	548	424	514	318	378	488	502	402	238	578	220	701	374	434	149	103	40	185	167	125	87	126	132	123	102	131	106	128
-4	513	425	390	472	423	391	421	490	513	476	418	429	407	448	400	498	366	460	402	394	395	583	411	522	284	409	481	507	463	384	342	456	379	465	376	110	124	107	124	147	138	142	117	107	118	131	89	105	131
-4	398	563	446	471	485	485	424	572	379	517	506	437	542	428	529	479	432	401	535	397	429	441	444	513	478	589	418	533	311	458	430	535	393	404	477	107	76	90	120	137	135	145	120	113	121	114	107	145	133
-4	441	455	421	419	384	424	457	401	375	445	415	456	433	351	455	465	587	583	363	617	507	452	415	485	414	415	491	551	323	436	351	415	436	449	432	114	98	144	95	122	122	150	96	95	157	122	77	86	146
-4	302	242	411	749	679	432	481	495	483	528	710	489	506	406	419	475	643	604	550	532	437	332	442	583	555	388	453	364	410	427	501	553	246	536	577	177	111	145	64	91	95	131	128	142	106	92	121	146	77
-4	163	972	629	544	394	350	899	326	235	547	87	498	381	297	590	796	452	787	123	384	879	435	148	187	699	236	1314	468	129	458	22	212	648	276	730	78	167	98	110	16	372	102	108	66	223	61	15	126	94
-4	380	420	452	372	534	404	317	460	266	388	384	538	523	433	424	402	440	363	443	464	499	447	484	366	388	414	393	324	484	454	519	503	439	432	357	120	95	124	148	113	144	149	150	112	130	95	112	102	152
-4	504	475	456	449	415	493	430	508	384	466	585	533	509	476	452	498	467	376	430	446	396	490	494	405	463	383	432	461	493	440	381	470	485	444	569	123	115	96	130	114	102	107	145	130	82	164	109	117	144
-4	488	356	530	493	447	317	581	454	469	554	445	462	505	386	449	464	358	393	443	369	456	290	354	602	497	551	446	460	522	479	529	497	633	449	374	109	125	111	116	81	122	114	77	101	90	117	117	119	159
-4	73	617	242	95	122	85	13	131	304	187	241	474	198	781	344	629	315	139	332	416	466	111	592	121	367	59	142	710	11	818	28	644	220	958	933	86	127	26	301	122	194	435	2	24	45	132	115	192	27
-4	423	443	434	426	441	461	514	429	431	414	467	428	441	465	421	415	495	391	319	443	483	447	445	400	431	446	548	542	553	428	409	421	422	437	488	106	133	104	125	122	101	109	118	124	141	132	111	105	99
-4	440	380	389	508	424	415	532	440	438	490	355	455	403	385	454	506	541	527	444	354	492	443	369	425	335	442	468	527	405	325	506	436	506	490	432	99	116	151	98	126	130	144	106	98	102	96	149	108	149
-4	501	483	454	436	391	386	383	412	377	516	470	349	427	487	383	446	386	447	455	461	415	361	416	472	509	469	437	475	561	559	439	436	359	470	495	139	116	117	113	101	108	140	126	93	118	96	114	106	150
-4	388	443	257	551	595	497	473	458	680	448	510	404	482	478	412	460	385	281	368	258	461	281	444	503	402	379	590	449	693	341	475	401	494	441	373	85	134	182	127	127	187	99	113	130	121	126	139	135	95
-4	478	443	541	672	612	750	511	417	692	558	410	446	492	556	395	465	478	368	438	441	571	417	473	334	336	486	574	521	400	359	476	296	434	538	424	145	169	142	97	109	108	113	112	161	146	167	104	127	116
-4	459	487	492	520	580	459	512	424	502	539	516	365	483	380	315	360	518	586	535	524	406	385	472	376	485	435	436	391	471	527	544	332	431	325	516	108	141	104	107	117	112	123	95	64	118	99	92	88	122
-4	260	457	777	382	910	381	695	337	408	478	803	581	228	357	334	229	580	224	265	471	550	337	676	361	954	529	185	481	456	399	588	552	355	343	523	154	24	120	97	62	72	62	108	105	130	41	139	105	224
-4	430	461	500	463	538	370	420	448	440	387	465	449	461	469	408	380	435	401	523	463	438	468	458	420	379	420	423	447	498	489	457	507	441	467	421	130	103	148	115	157	90	111	129	127	118	149	136	153	147
-4	255	173	838	165	605	35	83	577	621	401	1122	376	1366	240	430	571	258	407	85	309	882	72	95	93	701	453	201	153	1007	185	231	166	97	21	1055	7	87	126	117	3	160	191	204	221	173	142	52	65	144
-4	445	311	362	408	397	339	431	488	493	407	452	413	545	460	447	424	331	520	458	439	455	439	408	504	442	494	545	509	493	404	389	434	362	341	425	160	114	121	85	89	119	104	103	117	126	128	137	88	180
-4	467	420	321	475	489	455	383	412	459	522	330	420	539	577	352	442	514	429	575	496	535	379	436	489	405	436	538	414	416	409	506	546	432	376	670	136	101	127	112	113	120	127	115	106	178	103	129	141	99
-4	567	490	442	415	360	541	403	459	414	414	558	479	407	429	616	447	375	455	491	578	525	516	328	379	400	513	404	519	396	510	410	366	368	392	525	139	111	122	118	85	128	96	93	111	135	106	95	130	128
-4	590	532	508	546	441	580	400	378	538	498	385	372	516	469	423	565	396	459	561	440	544	472	465	520	415	391	441	495	420	544	433	385	548	449	390	127	132	77	130	116	114	94	105	155	121	116	147	139	143
-4	387	548	593	661	323	375	461	433	378	305	683	577	481	337	346	258	685	355	412	523	380	385	228	547	356	425	368	309	445	449	447	531	421	364	389	52	135	120	161	70	79	64	142	125	133	100	146	148	112
-4	356	562	445	281	556	384	419	308	511	333	377	277	464	531	594	492	446	568	419	424	266	365	453	471	501	607	539	241	279	529	845	523	573	379	529	166	155	113	116	91	119	79	150	102	100	106	123	128	144
-4	387	416	453	368	324	385	381	508	309	295	551	411	421	419	460	354	492	404	313	391	343	373	354	727	361	420	481	288	520	439	377	403	477	355	234	143	129	142	91	95	121	81	90	113	139	126	127	105	74
-4	385	486	436	625	517	413	365	584	506	364	442	360	491	322	472	394	448	430	542	351	426	403	357	497	434	453	445	371	393	493	450	522	385	333	451	90	115	155	152	117	128	125	117	131	112	116	145	123	91
-4	616	516	394	701	488	334	450	523	422	526	434	434	360	462	579	344	405	368	536	408	343	499	415	416	401	506	256	516	456	357	354	380	372	452	549	73	96	76	128	155	107	126	124	94	103	142	161	81	121
-4	518	209	276	306	307	437	272	402	341	355	221	220	558	367	220	455	525	717	511	376	350	363	571	301	292	358	585	266	460	403	496	317	293	355	195	137	47	147	156	95	61	159	158	117	85	70	107	132	111
-4	457	372	453	419	353	378	514	333	560	575	511	338	383	433	470	531	401	349	459	456	606	544	592	293	520	629	393	410	505	488	329	503	485	599	551	102	113	132	119	203	143	88	157	91	127	137	90	133	134
-4	503	504	410	395	374	500	467	438	477	380	422	380	423	521	482	458	442	407	412	605	395	418	492	473	414	380	481	454	477	451	524	551	406	484	444	104	119	112	98	134	128	131	114	94	137	148	84	68	79
-4	596	362	414	534	419	399	373	444	411	345	500	439	547	423	376	370	429	288	367	432	508	319	444	323	436	448	387	358	410	412	450	466	598	316	495	125	101	116	119	136	118	88	102	122	94	91	177	104	122
-4	427	620	439	746	602	298	389	306	306	471	493	521	565	425	394	405	438	420	633	221	354	349	572	447	634	394	531	363	552	473	507	289	371	702	452	82	127	147	126	151	141	147	118	127	98	80	114	137	198
-4	471	442	309	416	556	267	469	403	391	224	582	334	244	559	584	543	569	344	277	357	551	593	591	328	338	453	386	285	476	434	577	297	393	685	477	84	87	150	152	90	73	111	104	61	119	119	90	67	94
-4	204	252	675	48	674	680	915	408	445	80	674	1281	51	85	1021	168	608	152	132	1349	971	822	308	1834	328	1337	1731	2370	2194	279	275	537	354	2985	77	81	336	20	13	79	81	35	477	39	295	107	36	106	133
-4	495	501	448	407	491	532	559	488	443	433	406	479	489	464	390	384	425	383	466	404	387	474	482	396	457	355	500	482	403	471	528	494	421	454	440	116	102	145	86	88	116	138	109	116	95	87	88	123	143
-2	396	494	543	393	675	633	515	833	499	456	509	478	585	540	519	578	319	471	665	378	684	757	414	457	388	331	396	468	259	388	650	448	410	579	608	277	332	176	234	264	230	283	323	286	308	173	359	220	298
-2	370	439	475	476	429	354	600	396	464	460	334	446	300	358	331	422	323	311	382	264	441	377	509	337	577	337	339	354	366	468	517	481	401	379	225	269	271	185	255	246	306	326	202	225	264	192	272	232	200
-2	478	351	547	489	449	433	441	374	358	384	429	430	345	372	448	467	337	682	447	378	501	331	536	453	389	366	426	515	447	412	452	488	385	387	448	275	241	295	220	258	240	221	241	224	268	294	213	263	198
-2	411	550	606	482	451	409	451	467	508	489	374	400	442	441	583	538	410	289	375	401	549	399	477	404	420	528	459	597	453	481	571	562	532	633	515	289	215	220	269	254	267	297	227	268	229	229	264	193	287
-2	194	399	992	156	728	206	275	308	343	909	227	1051	178	394	389	396	418	356	596	451	526	252	1491	865	697	1036	542	1681	456	137	108	251	633	352	131	91	128	422	119	50	393	260	582	143	174	604	699	532	949
-2	469	297	500	400	626	375	354	641	519	403	438	403	421	313	364	439	337	490	582	400	508	534	445	348	554	437	546	240	495	304	748	457	455	491	364	233	181	220	218	258	204	248	242	270	229	219	265	237	272
-2	297	348	198	399	556	364	818	1082	570	1349	832	206	330	482	428	484	355	479	168	440	476	279	365	557	318	141	321	567	182	686	508	275	796	193	850	212	189	160	513	204	378	495	251	179	397	105	236	260	163
-2	524	452	449	452	420	447	426	375	497	420	536	359	538	410	517	489	544	392	372	510	492	352	519	473	316	439	424	482	329	404	397	315	521	535	403	196	200	323	219	145	250	231	262	236	252	216	278	245	231
-2	474	458	486	365	389	440	441	370	461	467	476	402	495	420	513	454	425	439	420	512	343	411	406	346	400	560	486	455	539	395	536	392	367	436	546	223	213	193	233	258	215	297	220	331	213	254	236	234	240
-2	262	332	206	381	934	182	455	261	462	362	215	423	64	347	135	655	409	665	519	373	550	330	342	238	692	882	81	375	386	70	281	333	639	484	464	163	85	128	213	316	443	160	372	167	130	50	297	97	382
-2	208	199	0	1514	48	27	144	53	1782	321	304	1034	41	610	89	854	808	237	605	757	527	1715	218	307	293	482	72	65	161	65	9	3	989	471	129	60	1	223	358	74	44	273	316	24	160	73	324	378	0
-2	405	294	516	585	517	547	534	420	506	511	498	334	506	446	408	438	331	459	399	496	441	504	567	494	449	594	603	307	502	372	360	422	340	328	365	189	310	224	270	198	221	161	236	216	235	276	253	262	346
-2	441	489	404	502	585	564	412	483	445	370	499	442	549	440	498	488	535	448	526	437	392	476	449	422	523	471	528	497	370	587	395	415	458	428	588	240	242	232	200	214	247	248	222	256	250	269	243	189	175
-2	478	389	485	191	514	355	1139	526	570	375	468	352	483	246	328	374	243	529	443	480	84	366	595	176	249	474	321	568	278	679	350	795	464	358	289	119	219	55	483	252	106	164	123	163	47	186	446	189	112
-2	531	355	531	427	498	262	715	310	608	336	556	484	397	452	499	513	335	364	504	252	407	498	572	396	525	437	409	392	389	503	384	503	439	502	584	234	235	237	222	271	245	296	176	199	214	195	271	244	202
-2	505	376	416	492	428	605	373	581	426	368	440	358	658	513	468	619	721	482	220	238	414	573	338	514	324	389	445	335	417	428	302	530	388	503	332	236	225	214	201	328	219	188	230	307	236	363	145	280	347
-2	383	574	334	426	368	300	371	548	243	358	365	292	465	583	565	279	642	664	438	590	520	740	272	269	548	256	267	389	581	359	396	563	376	367	479	248	184	267	238	279	311	216	236	348	207	148	167	281	265
-2	538	443	487	495	486	561	404	494	349	442	324	516	360	548	529	384	461	547	429	590	385	447	465	329	411	506	290	469	414	415	468	369	546	467	472	201	274	240	252	216	283	225	175	288	263	259	262	277	263
-2	378	485	479	326	463	423	408	371	355	354	493	439	461	539	406	333	369	341	402	508	308	389	335	443	443	294	354	521	389	466	376	527	433	436	472	231	188	182	204	252	220	192	152	293	268	239	203	193	228
-2	250	316	1191	299	355	325	356	693	872	274	469	288	444	498	607	424	531	585	453	836	626	795	327	373	473	586	664	774	452	979	568	373	302	507	635	184	542	195	345	114	360	69	303	329	194	387	455	300	225
-2	482	470	459	508	439	514	387	397	445	398	570	514	468	431	323	504	405	521	386	475	390	458	494	472	489	396	488	535	418	392	414	429	492	504	503	226	198	257	272	327	281	300	238	267	239	217	274	256	175
-2	443	406	443	401	618	460	362	389	523	433	304	407	437	440	431	399	370	457	380	328	411	442	455	340	468	409	433	399	423	411	529	502	382	407	449	228	225	256	221	217	274	207	206	179	227	211	205	234	255
-2	438	362	438	440	503	330	365	382	359	416	349	245	524	377	375	459	510	512	469	501	350	445	468	575	342	453	537	362	489	492	652	256	378	535	476	232	244	182	200	233	152	176	257	265	232	259	252	247	175
-2	493	517	405	713	316	435	396	510	396	298	573	293	346	202	522	308	315	505	363	377	426	483	491	389	556	237	583	488	438	451	465	691	543	581	491	201	264	256	288	133	231	313	403	243	210	150	322	214	243
-2	411	384	464	421	435	492	522	453	477	464	323	458	517	451	407	544	398	400	521	459	473	460	499	454	425	467	406	387	425	410	332	352	330	429	398	246	284	268	223	234	258	247	266	172	281	221	255	232	201
-2	382	724	154	307	149	181	837	258	502	93	227	689	308	742	107	563	366	479	330	286	522	249	393	404	279	332	671	226	153	868	436	338	405	263	743	213	62	203	268	470	121	231	216	194	328	28	706	254	382
-2	558	809	500	384	335	461	491	398	317	274	255	329	494	328	384	547	830	586	477	284	245	510	469	569	389	210	586	426	343	386	694	795	543	623	431	362	235	197	305	308	427	408	154	124	409	291	294	259	199
-2	215	523	210	158	35	721	327	38	165	661	36	947	82	183	125	748	118	432	411	138	79	409	17	635	694	957	438	692	683	475	884	91	500	155	691	171	323	451	703	175	581	353	597	326	115	182	678	11	233
-2	453	154	721	161	1002	427	401	332	218	910	237	660	50	357	216	354	251	444	205	374	396	314	498	209	614	747	375	853	850	341	96	148	1064	335	127	556	123	635	354	381	595	113	97	301	257	192	447	182	223
-2	470	262	201	137	105	298	565	509	703	177	519	306	214	517	592	335	646	317	507	82	958	369	174	718	661	344	982	394	182	1456	113	398	239	432	292	284	203	285	375	113	50	48	265	134	400	802	293	389	227
-2	484	323	463	433	327	420	420	361	494	334	247	648	429	498	465	452	462	550	452	442	529	413	410	439	456	402	283	521	431	441	511	438	459	423	323	258	224	275	205	223	193	272	237	254	228	233	278	218	290
-2	492	382	354	518	397	458	412	481	452	475	411	378	457	464	455	404	391	482	501	445	420	449	372	442	467	404	537	519	435	494	389	403	431	379	542	245	181	189	206	208	199	209	216	248	288	256	320	246	239
-2	489	277	494	635	318	610	455	605	417	471	577	330	457	508	433	561	479	346	379	180	541	672	494	426	354	319	430	206	280	261	312	438	286	361	374	220	214	193	205	382	265	256	178	271	230	285	217	192	330
-2	445	506	358	388	435	500	449	453	456	436	412	488	474	411	407	395	564	487	421	403	491	338	382	424	564	404	569	664	503	389	458	365	433	362	445	219	183	256	221	275	226	307	182	144	262	223	200	161	212
-2	331	438	417	422	365	484	424	347	392	348	395	385	553	319	392	421	303	306	442	355	563	496	417	417	500	413	358	310	488	285	537	473	440	488	367	210	265	351	236	194	218	265	209	245	242	265	197	215	176
-2	317	415	363	574	458	597	390	338	475	490	535	491	468	409	374	469	472	479	433	394	446	441	409	530	309	394	425	576	417	509	358	511	374	371	361	253	220	295	221	166	328	223	280	249	272	284	318	254	228
-2	502	479	773	418	540	303	400	259	461	272	491	410	261	657	545	379	471	486	310	367	551	366	549	236	330	306	264	504	364	493	367	359	272	336	312	346	293	198	293	281	311	177	139	353	207	306	303	135	254
-2	426	623	662	585	341	336	280	232	464	168	870	588	577	619	278	795	269	278	304	317	435	326	730	282	305	149	1048	242	296	453	461	608	143	1187	806	125	115	338	158	198	136	296	134	253	253	317	180	402	381
-2	474	529	486	387	557	445	425	481	384	376	409	444	547	414	376	480	431	482	611	430	390	619	394	459	338	492	435	366	369	345	436	625	434	493	566	233	262	283	219	280	222	241	227	225	174	254	275	270	229
-2	474	359	445	335	433	526	461	450	399	535	618	503	355	383	529	443	529	441	480	413	431	484	506	542	477	438	448	457	416	395	438	432	384	364	415	218	255	268	185	287	302	211	212	218	239	235	234	180	156
-2	401	408	518	505	404	478	259	418	545	409	394	401	420	505	459	498	426	521	370	482	316	450	494	419	594	477	531	456	481	472	417	454	405	481	380	183	257	225	238	255	227	306	217	227	256	275	260	205	171
-2	533	358	356	525	318	445	460	393	510	372	358	506	462	465	374	516	498	423	440	440	573	408	407	443	523	504	458	436	421	395	546	449	445	427	586	296	197	243	241	223	271	242	143	209	177	208	214	210	246
-2	375	402	416	449	503	388	406	452	479	370	438	492	521	502	411	374	440	432	362	408	385	399	507	390	376	473	478	485	418	406	393	388	473	387	465	201	225	238	220	259	258	235	272	238	212	268	251	232	261
-2	414	529	436	490	388	395	285	428	389	373	407	495	310	371	595	555	448	481	541	416	427	515	496	334	476	428	402	446	504	404	355	480	380	380	543	232	248	309	247	218	224	235	237	278	179	213	242	196	180
-2	621	440	546	463	349	717	413	593	385	541	428	476	433	426	489	446	548	361	337	526	315	532	315	353	297	589	461	388	314	338	338	388	266	730	521	270	166	361	307	181	222	250	178	267	150	249	256	200	280
-2	800	595	116	5	257	222	262	397	57	106	304	439	187	139	67	178	389	17	904	464	9	190	108	170	124	122	120	1323	71	832	594	507	60	66	742	468	297	46	32	173	301	2	94	65	102	157	235	236	444
-2	380	448	468	355	425	499	527	555	369	519	507	444	529	444	511	526	423	457	476	505	387	473	304	586	657	432	438	503	521	373	375	463	534	541	379	185	279	253	269	209	216	212	267	191	226	192	209	338	184
-2	418	415	508	428	498	371	475	524	460	466	469	450	516	457	462	513	535	362	418	468	422	471	531	476	342	433	445	512	497	387	401	490	422	521	450	252	235	233	206	312	278	222	239	232	239	201	277	303	214
-2	467	469	361	314	363	426	408	502	603	425	390	501	401	377	433	587	409	487	523	333	462	473	397	541	409	405	398	556	396	325	450	465	454	504	405	274	269	255	225	246	266	234	192	242	228	257	271	234	193
-2	504	457	476	331	679	473	501	574	300	418	552	476	546	396	541	453	465	310	329	489	320	317	600	466	297	514	374	373	439	393	381	560	567	627	355	228	203	143	154	263	244	346	120	248	252	239	183	231	263
-1.5	392	412	473	370	501	484	427	505	335	468	471	483	551	368	450	427	444	427	362	469	484	368	394	369	369	365	449	475	541	483	426	391	431	423	455	294	342	302	318	331	313	342	280	279	253	317	267	285	418
-1.5	1266	648	314	373	127	176	1245	164	223	836	259	265	494	376	393	56	529	417	454	454	507	326	137	239	238	338	491	749	153	272	415	216	756	61	212	169	371	344	116	457	608	559	303	253	670	173	374	176	123
-1.5	181	1384	200	681	536	625	343	552	311	538	1011	301	296	328	444	354	317	375	182	316	318	106	873	76	252	946	195	287	25	300	521	455	740	462	212	576	414	194	130	309	163	152	183	972	138	188	265	378	350
-1.5	669	435	401	460	464	334	369	565	332	637	428	470	501	543	400	355	483	637	321	592	381	496	557	460	544	441	373	460	590	501	509	541	331	353	405	421	366	324	272	331	313	334	247	202	464	244	234	221	229
-1.5	374	461	435	451	444	358	525	524	541	462	450	483	451	397	547	426	452	495	433	378	390	434	496	488	443	482	409	440	432	373	512	502	423	463	431	254	327	321	263	390	283	335	265	337	265	350	328	379	332
-1.5	90	1806	1150	628	556	928	638	2204	280	2225	1099	222	666	31	154	501	816	1764	1034	1406	678	844	922	319	430	674	240	1143	324	277	934	251	1493	642	998	352	87	189	1492	278	375	172	855	251	198	674	454	479	522
-1.5	402	453	343	442	404	514	435	426	555	402	530	405	391	533	474	485	494	430	473	395	451	463	518	458	344	372	441	403	361	494	531	471	365	389	472	324	321	416	345	296	316	329	310	323	383	333	286	306	256
-1.5	330	428	365	608	325	410	465	538	347	537	271	170	432	469	617	365	465	293	507	1038	741	542	421	888	339	400	365	719	322	271	538	570	390	375	503	205	278	192	408	322	273	237	492	435	376	224	617	406	335
-1.5	616	459	519	553	542	345	184	614	288	491	414	476	555	256	389	403	563	173	282	356	392	532	454	367	217	319	902	668	500	407	400	522	270	469	595	303	298	272	404	334	275	308	221	340	194	258	185	578	433
-1.5	270	244	374	206	585	584	521	470	161	392	424	206	264	186	393	320	459	489	616	584	697	101	482	500	268	570	522	347	326	568	387	393	308	694	223	356	481	286	152	352	285	145	222	393	188	314	591	234	223
-1.5	389	488	432	465	432	495	439	465	473	516	332	443	414	441	526	366	435	386	421	390	508	491	370	464	504	451	366	330	485	511	449	358	488	410	406	266	327	272	276	248	315	362	343	292	397	356	356	310	339
-1.5	435	458	326	303	488	356	572	411	478	450	541	407	402	395	481	381	401	320	397	394	385	441	441	426	516	305	445	478	428	350	476	425	494	365	400	250	279	291	267	281	380	296	342	359	240	311	272	229	261
-1.5	360	391	561	412	440	422	447	469	396	462	432	474	474	490	497	379	387	424	437	497	498	494	378	451	419	438	338	442	406	497	397	498	478	514	450	300	292	362	372	355	279	344	358	342	276	367	263	282	283
-1.5	408	248	580	730	377	333	432	486	636	357	400	372	172	178	109	434	333	423	387	244	594	164	416	505	564	590	127	627	487	1394	1222	415	345	1001	540	624	282	242	656	330	201	340	82	242	181	137	132	304	150
-1.5	352	610	549	649	813	452	265	377	454	716	362	652	498	637	573	522	237	651	413	599	615	509	520	521	445	517	467	464	469	557	535	377	392	243	334	280	363	362	429	319	297	323	345	293	245	354	312	425	383
-1.5	495	371	340	397	366	398	411	388	327	516	566	404	421	434	513	450	361	478	437	424	392	381	459	334	405	418	499	460	355	458	457	521	385	534	637	329	344	360	387	272	340	374	348	329	399	216	314	298	331
-1.5	416	488	449	452	437	472	463	468	425	457	575	430	394	420	382	467	434	362	484	477	498	414	544	568	489	406	456	402	540	503	509	509	519	413	492	372	299	367	331	367	296	319	371	261	289	304	337	300	356
-1.5	349	394	158	712	87	1444	394	321	711	301	87	431	608	866	399	108	352	1054	520	1152	754	80	183	348	340	438	14	335	451	265	274	421	671	496	256	384	274	262	250	321	235	343	414	270	68	265	536	61	190
-1.5	397	616	399	446	528	377	346	496	467	526	458	372	279	329	313	533	471	363	560	373	397	336	389	335	385	371	523	482	393	483	508	328	452	374	363	245	365	294	200	216	253	357	303	245	253	196	407	277	286
-1.5	104	157	227	397	213	510	329	82	581	530	750	13	465	344	112	1259	86	434	159	375	177	213	96	67	369	465	506	456	8	205	276	1186	198	600	865	116	36	379	246	444	448	355	716	280	159	317	216	62	290
-1.5	440	364	348	550	355	535	317	494	455	335	476	450	417	470	406	480	460	463	466	507	508	369	504	578	623	382	372	397	585	546	391	568	438	561	425	295	227	347	346	285	377	238	331	358	374	196	378	284	269
-1.5	453	358	410	458	503	338	676	494	482	653	481	578	605	528	192	337	282	538	213	342	655	562	451	194	528	229	285	197	382	491	402	360	409	500	435	237	225	260	210	264	338	464	327	245	238	397	457	264	244
-1.5	470	327	428	499	442	503	410	361	517	513	425	451	506	401	565	500	456	519	445	425	399	487	413	431	454	548	401	468	428	464	398	395	484	509	411	345	350	316	247	301	356	330	359	327	306	314	369	365	342
-1.5	437	392	561	486	443	415	372	462	450	458	409	326	612	445	434	369	349	413	560	457	702	321	600	427	379	485	577	615	501	539	425	438	422	403	496	270	276	333	337	346	479	350	357	309	361	310	284	347	446
-1.5	234	371	226	610	327	187	875	661	561	322	230	213	109	298	174	230	128	312	295	628	717	508	334	661	410	602	273	367	601	601	205	857	414	420	534	573	312	459	510	365	448	309	453	178	453	317	691	277	167
-1.5	109	328	1101	618	483	69	150	223	301	316	93	499	232	494	215	84	979	132	246	260	584	179	273	201	418	278	729	349	644	321	204	535	440	142	580	409	482	731	44	717	100	224	263	274	370	484	293	57	268
-1.5	572	350	454	500	350	334	454	429	474	463	418	468	498	590	422	443	445	350	518	463	361	575	544	372	418	470	453	469	515	330	509	497	324	395	382	280	343	353	265	231	390	318	352	317	468	279	287	287	253
-1.5	685	313	386	578	267	365	673	476	472	288	285	281	280	205	339	258	569	315	194	262	248	272	453	386	505	651	258	808	445	439	527	620	158	185	474	438	391	268	266	268	361	194	154	84	370	340	564	281	315
-1.5	433	534	408	302	403	381	529	474	538	399	487	478	448	413	403	508	494	461	369	544	445	376	438	336	253	556	446	520	447	583	489	430	513	293	355	298	343	295	295	397	373	202	340	283	291	323	262	340	259
-1.5	337	495	475	296	456	446	380	454	545	507	393	433	571	427	461	344	464	606	442	458	540	504	386	398	470	557	446	421	564	502	431	396	305	491	471	254	352	401	340	276	305	361	251	309	339	402	335	324	319
-1.5	504	471	386	374	492	420	498	405	378	503	422	496	400	415	404	441	409	542	392	440	394	533	451	374	340	474	414	463	493	368	445	515	520	428	495	353	361	350	278	390	422	300	346	349	324	314	357	290	320
-1.5	550	535	487	473	471	474	572	426	405	414	599	405	440	425	502	337	422	370	395	486	555	488	434	469	480	515	408	578	422	516	609	724	431	434	464	275	391	231	254	339	299	421	362	268	425	357	364	356	390
-1.5	561	356	808	400	415	334	360	564	333	623	443	612	611	540	529	286	249	288	350	362	467	225	224	545	398	320	555	267	475	685	657	310	205	505	266	283	454	537	493	588	313	418	536	457	218	337	173	229	70
-1.5	392	473	519	377	447	502	461	495	423	332	626	498	297	548	624	500	270	379	757	582	335	395	550	314	545	530	300	534	444	496	546	364	397	323	401	340	329	317	318	265	288	373	261	301	216	327	400	391	320
-1.5	391	430	470	460	496	412	500	342	399	400	499	347	479	462	450	455	397	473	537	521	408	435	369	472	457	510	424	410	382	408	548	406	470	429	385	367	347	290	329	331	410	321	340	286	285	314	291	322	313
-1.5	387	519	382	406	434	505	352	414	444	369	536	378	454	367	396	485	346	489	402	339	394	479	498	386	416	420	461	400	522	500	442	510	629	467	523	262	307	353	232	331	299	358	281	289	234	312	348	292	278
-1.5	564	397	132	393	464	230	717	691	387	862	267	425	227	650	637	277	497	302	302	464	417	135	431	666	308	267	590	230	621	249	586	463	420	312	409	166	204	115	172	388	136	269	598	439	188	840	199	288	181
-1.5	360	403	325	299	603	522	630	243	387	489	492	633	369	252	606	625	581	384	461	366	382	385	809	605	381	438	264	366	458	397	443	402	736	491	387	297	440	396	360	280	244	288	351	233	188	361	251	238	204
-1.5	492	614	348	1174	602	853	821	476	250	64	492	1387	187	240	460	523	415	323	265	799	921	129	106	1227	1673	29	95	451	741	603	68	522	656	73	729	221	613	473	806	443	170	133	1118	680	288	284	1137	209	364
-1.5	361	469	384	418	352	465	378	548	300	522	426	414	452	544	492	572	339	461	576	442	367	489	393	374	462	452	520	482	377	409	411	455	491	385	394	244	343	408	320	288	313	325	347	358	341	250	341	309	335
-1.5	441	457	489	488	476	374	401	409	483	474	542	484	428	339	424	511	460	457	361	372	524	487	511	399	410	444	486	436	395	545	482	488	491	430	464	355	322	326	326	265	322	359	318	303	283	338	298	304	308
-1.5	924	578	540	96	197	220	357	308	552	512	524	870	409	506	260	801	613	644	981	349	524	354	312	521	378	100	531	1025	627	1130	1079	589	716	461	809	271	856	78	335	342	309	321	308	167	147	568	130	220	328
-1.5	424	506	500	306	472	507	471	408	469	466	505	425	455	424	366	394	430	350	420	515	421	420	542	569	430	466	415	412	427	378	404	500	435	394	447	341	216	323	313	273	375	328	373	307	292	382	300	260	338
-1.5	186	70	95	195	96	110	651	178	67	284	76	224	63	380	47	26	127	205	218	773	237	256	424	123	89	128	50	382	231	498	818	98	1185	282	485	196	159	213	325	166	152	185	517	53	431	310	227	183	185
-1.5	426	396	429	576	357	377	445	395	382	404	433	491	425	405	594	436	338	371	403	428	422	438	431	442	509	393	415	463	442	466	554	484	499	501	421	319	298	324	362	267	339	287	274	306	356	245	286	299	335
-1.5	386	329	517	446	389	442	526	327	487	472	368	297	466	399	565	481	451	470	410	454	402	466	556	491	347	448	393	443	507	363	611	459	389	386	426	345	391	264	343	226	337	338	345	307	356	284	236	290	352
-1.5	524	537	756	492	437	505	295	583	560	241	572	568	387	456	476	597	410	549	407	364	668	499	575	586	655	637	370	561	482	380	599	390	536	386	322	265	386	429	386	451	517	228	311	297	292	224	353	290	426
-1.5	396	453	397	417	463	496	464	559	457	426	378	506	474	422	466	365	366	481	489	483	403	411	552	361	432	384	387	402	431	429	530	416	598	456	506	344	316	328	326	276	278	324	327	344	286	389	322	339	297
-1.5	344	243	245	553	457	116	243	1003	638	140	502	303	627	425	204	40	417	20	602	618	67	185	233	32	378	230	352	259	547	644	820	433	315	260	248	218	657	67	536	93	630	149	274	208	438	374	520	333	105
-1.5	374	534	382	349	236	457	393	231	312	393	452	443	314	333	460	426	394	328	483	376	276	323	328	509	321	502	216	330	574	345	447	470	568	425	290	350	390	372	274	247	358	414	308	251	360	357	402	245	339
1.5	300	804	246	461	166	17	296	2104	424	103	601	99	96	520	372	738	111	977	310	558	121	406	379	72	248	113	410	371	58	415	141	149	478	985	461	111	212	95	569	358	1806	547	457	553	848	936	410	122	2499
1.5	416	344	344	393	394	607	439	513	474	573	472	458	606	526	503	445	437	444	434	261	529	338	361	485	443	527	476	536	335	481	335	421	614	418	322	798	694	494	824	590	851	816	634	831	608	663	638	711	558
1.5	353	410	401	520	349	386	391	559	455	436	406	441	386	447	437	397	554	364	447	329	352	421	238	500	448	263	448	440	423	402	465	636	564	505	415	433	560	608	821	465	770	528	727	600	699	741	927	638	857
1.5	527	1068	260	598	374	921	475	514	584	443	664	390	573	242	657	859	454	677	793	409	640	897	617	704	327	695	561	618	268	496	420	477	454	545	486	759	1073	922	898	876	672	1217	549	1003	935	607	526	620	655
1.5	418	508	456	538	435	592	417	492	434	463	439	445	355	363	446	452	409	495	559	643	467	498	350	555	606	376	487	625	372	328	427	445	385	494	477	889	579	811	745	694	955	711	943	805	976	497	803	758	792
1.5	415	250	545	487	505	486	428	312	522	287	564	421	497	620	371	461	339	427	408	606	527	530	432	333	543	515	461	407	493	646	472	449	464	369	483	689	668	858	686	628	629	485	581	830	755	554	660	702	812
1.5	448	479	291	571	540	317	548	432	555	320	287	478	271	306	538	405	650	441	444	475	461	377	456	498	366	453	285	619	432	426	409	484	271	372	339	711	1323	550	676	674	676	775	817	793	767	693	490	497	1056
1.5	387	385	451	455	555	333	468	463	400	415	400	331	542	310	469	507	519	471	459	282	458	413	457	363	448	302	337	445	564	421	511	602	437	434	455	625	868	682	884	861	486	863	525	549	629	730	939	469	768
1.5	711	304	538	121	993	228	296	1706	292	19	600	29	207	953	18	102	407	251	1963	25	130	582	3	81	202	856	8	63	210	68	896	259	427	484	353	16	241	517	1150	2090	908	198	99	491	284	902	77	175	14
1.5	430	344	447	401	461	351	350	349	444	459	438	463	409	395	433	430	338	489	419	437	489	428	443	332	432	372	365	396	525	477	512	434	394	375	439	715	675	655	688	726	672	573	763	655	672	877	636	574	678
1.5	489	30	236	113	148	767	1430	20	30	448	126	35	585	250	618	58	289	167	572	68	64	820	140	283	473	642	354	181	887	538	170	128	575	177	559	871	714	556	316	1475	192	403	55	1848	1	461	285	280	28
1.5	274	322	389	383	549	554	380	271	196	295	384	752	415	410	273	377	711	350	350	507	690	584	140	684	534	560	302	703	432	980	353	431	365	610	290	411	440	1249	390	178	205	822	1182	388	788	437	662	884	655
1.5	248	632	591	312	430	452	774	492	344	732	451	594	297	866	325	350	398	498	166	833	728	622	787	359	164	263	302	256	522	571	216	472	324	338	403	635	479	643	574	736	298	291	302	433	698	852	418	668	270
1.5	543	364	474	448	413	476	336	538	383	519	419	478	525	561	544	426	452	369	444	468	461	490	437	468	392	490	481	459	411	399	492	382	555	505	401	652	713	667	749	792	603	1165	663	838	609	906	758	667	719
1.5	353	392	363	322	379	343	292	497	446	460	568	403	541	324	335	427	322	508	449	415	421	474	559	378	388	374	375	391	489	385	495	428	413	304	447	856	624	674	715	743	747	514	587	496	572	706	638	583	654
1.5	450	459	415	356	400	388	376	652	518	442	470	500	366	349	486	526	451	427	313	504	520	487	476	470	428	285	392	408	392	515	464	423	368	566	362	738	601	692	810	800	801	767	623	736	763	605	738	588	759
1.5	358	435	386	401	516	478	397	308	385	441	348	552	459	627	416	457	459	541	502	411	436	430	420	408	422	369	467	440	364	464	385	372	466	423	343	654	846	692	677	745	730	703	767	713	768	697	807	763	742
1.5	369	379	251	731	286	420	478	429	327	289	767	663	312	285	241	307	354	491	632	411	686	481	272	510	388	333	328	451	563	405	324	302	441	465	457	916	770	554	774	520	768	966	991	1135	803	627	705	851	865
1.5	430	594	272	448	600	545	306	283	527	370	323	436	466	337	313	318	373	537	489	399	440	432	321	561	412	588	303	452	314	482	241	442	347	350	352	496	845	860	442	523	593	1083	1013	1364	861	454	850	539	839
1.5	333	268	721	1019	157	325	1010	431	243	194	105	523	192	297	554	116	295	1027	609	216	526	430	755	166	442	90	380	492	1211	28	61	1841	297	123	207	34	243	335	207	108	387	117	431	189	1649	296	310	169	256
1.5	196	375	329	244	271	345	478	148	464	211	424	520	837	210	401	455	171	189	153	97	771	423	436	369	234	300	163	116	443	755	130	275	786	417	400	139	930	453	914	926	918	671	231	522	366	852	604	352	249
1.5	533	405	445	463	528	460	554	498	519	421	477	423	447	391	474	541	528	403	427	401	513	398	491	423	444	376	468	524	445	429	476	476	470	420	579	558	786	789	707	565	897	656	606	724	585	904	1113	779	676
1.5	385	459	517	497	334	421	348	437	286	453	577	472	471	464	460	371	490	379	363	548	381	536	492	404	487	361	407	340	410	421	533	456	537	497	409	760	850	964	712	619	760	834	561	645	710	665	796	618	754
1.5	429	438	485	417	463	440	337	440	501	613	401	409	409	501	381	512	470	470	479	376	494	448	413	553	396	431	413	509	456	401	400	382	494	391	473	664	756	722	684	716	719	700	806	631	599	585	712	599	758
1.5	138	128	137	390	359	53	917	610	712	133	1444	678	222	387	512	67	795	730	262	325	341	52	379	22	85	190	297	71	268	43	408	308	30	195	521	544	2076	120	208	210	1984	349	1065	501	267	1269	90	251	544
1.5	543	499	362	529	409	696	487	361	414	430	516	628	491	588	389	579	498	401	392	595	501	555	469	533	341	502	302	622	318	599	343	413	311	406	444	855	742	794	888	710	678	523	508	683	706	659	619	735	794
1.5	312	234	323	294	350	265	417	1145	374	537	383	510	374	299	748	391	151	603	294	460	726	379	212	297	567	880	460	615	960	615	146	798	560	655	369	693	630	776	1082	505	1328	638	568	679	505	802	692	508	389
1.5	244	581	270	561	270	300	291	376	387	555	169	222	301	431	375	96	246	371	198	176	667	198	259	189	272	82	430	199	94	127	190	332	408	415	277	648	581	172	982	692	294	504	589	808	785	324	396	573	364
1.5	433	387	402	336	316	254	304	292	297	322	409	472	367	439	414	383	375	313	410	423	539	371	406	477	284	304	320	419	494	434	373	485	477	649	425	514	636	796	756	605	557	556	694	592	625	546	577	602	768
1.5	818	336	376	1003	456	1166	640	529	51	321	427	319	1235	1156	168	485	518	42	578	1005	436	720	418	1363	533	410	520	811	409	229	109	584	704	648	525	710	866	411	464	1097	118	736	1156	410	962	413	437	824	1701
1.5	355	439	654	471	556	534	510	426	324	470	365	608	382	434	528	620	470	307	485	503	389	366	480	352	288	610	529	408	454	244	274	529	441	268	380	800	1120	480	872	828	758	791	731	335	508	646	817	465	735
1.5	516	356	348	408	352	445	439	332	481	261	414	276	580	529	405	394	416	280	509	607	425	452	376	386	445	406	420	308	548	401	341	399	296	343	376	431	743	593	782	965	615	734	815	804	627	767	771	735	503
1.5	507	423	518	483	337	357	399	483	340	455	340	518	487	394	415	640	392	392	488	542	476	423	612	373	367	355	468	379	423	432	424	406	445	317	524	643	974	643	666	748	688	834	613	694	597	627	692	711	733
1.5	240	335	223	615	1317	481	161	73	547	188	161	887	1308	517	267	254	182	382	385	51	701	123	202	31	1030	749	525	628	658	1412	508	1102	129	435	525	444	1780	1377	1639	839	728	1298	494	1126	1001	2111	955	1416	1229
1.5	570	538	305	572	610	400	571	467	387	422	413	512	455	392	398	322	217	586	376	413	638	329	506	445	242	245	692	350	343	258	224	361	371	254	282	400	523	550	583	859	420	419	657	712	708	434	917	607	714
1.5	459	536	658	267	268	542	500	399	589	561	561	374	449	413	351	407	500	641	206	656	469	508	394	735	346	187	250	606	1255	473	919	321	419	473	457	836	1078	1294	1401	641	702	979	764	1056	832	1146	665	356	950
1.5	433	455	392	401	348	531	345	534	442	365	415	407	492	512	452	434	380	459	355	405	506	470	375	428	400	511	356	419	401	483	447	468	321	444	451	816	723	697	698	614	613	592	789	744	845	653	643	710	596
1.5	549	496	433	446	415	416	493	382	369	460	738	563	391	555	455	456	304	342	506	454	476	397	319	660	402	380	326	394	349	364	488	583	570	402	401	639	546	654	464	857	685	746	653	463	831	772	627	484	637
1.5	439	395	485	459	473	386	363	498	447	535	341	366	444	493	501	386	453	469	382	481	363	401	453	365	416	453	401	469	485	492	406	477	482	431	363	844	688	787	549	712	739	628	929	787	857	725	832	706	688
1.5	445	367	266	156	737	483	214	313	176	587	539	277	672	524	254	497	563	253	404	324	274	479	493	252	681	346	260	332	321	346	207	547	371	608	322	463	749	402	428	958	386	446	377	429	327	603	740	618	988
1.5	462	474	422	404	467	357	552	492	420	389	392	416	489	474	434	494	431	415	429	478	561	420	534	427	382	422	533	369	441	423	490	436	431	387	491	643	765	778	836	724	725	664	775	681	846	690	733	676	705
1.5	442	462	501	401	389	387	420	492	392	370	417	456	487	503	384	468	502	409	405	316	540	542	394	462	483	393	415	494	365	386	468	440	456	377	567	729	574	741	705	628	825	655	673	816	654	748	695	647	638
1.5	367	357	596	403	312	431	334	304	565	393	670	376	419	539	608	447	435	401	291	286	386	394	635	397	552	431	657	532	483	325	261	367	285	445	314	598	606	601	483	1047	509	460	863	464	444	612	615	467	866
1.5	348	432	292	259	379	506	392	425	490	515	491	497	570	691	397	617	438	419	594	370	341	217	338	443	257	525	356	619	429	400	271	440	482	329	471	500	1037	618	502	480	713	693	575	641	957	794	855	772	958
1.5	558	723	476	432	350	381	271	498	73	626	295	774	366	851	531	318	1026	649	548	589	250	254	456	211	480	228	725	255	340	678	411	391	618	263	281	565	985	405	700	1049	626	1178	503	197	818	844	341	574	461
1.5	514	778	99	832	238	896	44	360	630	416	93	586	544	212	114	167	382	383	484	239	262	454	253	753	290	657	572	197	755	530	123	571	703	728	112	348	111	293	360	973	970	744	1051	1120	1161	697	349	571	1025
1.5	278	626	522	412	312	429	453	458	458	377	510	402	452	375	151	280	404	437	558	529	400	437	412	323	445	612	321	457	520	317	496	598	573	480	313	803	494	655	776	577	1033	1100	863	556	556	369	513	339	633
1.5	431	473	438	446	366	417	455	442	382	419	389	415	472	453	485	494	540	503	446	413	551	430	438	389	352	434	480	422	436	389	618	399	465	463	464	644	787	754	549	637	673	851	595	777	542	740	775	767	770
1.5	1296	997	1098	564	91	420	384	87	352	566	891	226	154	70	564	162	259	336	1100	321	1217	784	514	401	37	71	225	251	358	123	679	62	14	190	91	1076	121	2831	198	831	327	553	192	233	833	491	557	597	290
1.5	445	594	545	490	408	357	365	448	363	499	393	249	372	471	412	407	535	522	382	392	375	394	446	404	393	358	448	369	369	397	374	450	488	349	376	923	798	493	750	520	754	668	632	513	704	624	644	623	687
2	471	634	588	500	291	327	416	434	473	551	390	344	511	449	428	369	394	379	440	482	406	418	433	376	380	357	293	435	441	391	371	405	351	352	397	1275	1024	902	1145	841	923	756	851	974	1331	1331	771	749	735
2	163	446	1071	213	239	212	386	207	754	550	513	368	14	809	700	447	6	58	666	203	460	141	426	510	1161	698	192	214	30	196	1008	49	681	207	35	781	36	797	218	104	69	2540	231	1613	807	1117	1313	339	158
2	168	110	472	884	107	138	397	17	1741	368	253	154	101	20	62	193	208	652	194	361	882	165	202	822	139	527	69	460	284	11	366	51	428	41	813	372	2072	272	698	4048	3103	648	63	739	372	62	1309	295	1158
2	337	343	312	354	574	339	714	488	252	450	408	719	465	415	280	529	520	483	428	700	465	363	545	395	381	393	534	423	238	432	328	559	337	360	320	1067	802	751	892	1313	1176	963	865	941	1015	1029	1028	1121	1238
2	394	522	328	536	671	349	465	421	384	510	507	622	407	475	457	424	409	305	416	380	530	488	675	397	531	418	422	369	528	638	535	578	699	507	598	1107	1170	896	988	1057	1033	1650	1094	854	929	982	1222	997	714
2	519	420	457	483	430	448	402	499	405	359	480	437	404	504	416	481	433	530	507	376	435	353	355	416	438	395	390	556	508	458	447	442	395	309	513	969	961	932	956	887	628	878	1139	844	847	1230	1115	883	987
2	271	372	177	380	1008	121	455	1099	159	145	48	209	114	306	423	165	659	1104	9	593	655	646	996	556	876	201	170	187	1427	153	402	37	501	65	325	1121	2369	1322	582	885	151	44	356	140	17	507	575	2204	212
2	420	387	356	380	364	421	469	464	635	446	529	308	425	478	429	414	365	432	467	434	351	446	382	425	379	417	567	409	411	493	462	391	435	347	515	887	871	1099	938	1046	867	829	1063	808	1051	935	890	1051	1022
2	521	404	420	353	425	486	541	386	468	362	389	484	453	357	397	454	464	417	455	462	345	398	398	392	423	480	521	454	488	478	465	408	459	390	475	838	1038	985	895	876	906	1018	979	834	942	1057	777	916	1120
2	794	179	300	375	174	149	167	1047	257	222	172	111	503	21	61	342	183	128	110	33	659	257	536	75	382	452	1269	618	154	12	340	1173	138	399	675	217	706	395	463	1103	1267	1966	647	192	2173	995	272	1574	747
2	466	709	487	585	716	452	257	577	696	658	334	654	301	539	493	477	436	648	442	460	526	390	454	544	537	424	639	492	946	682	405	203	393	562	800	838	489	771	1117	633	848	1127	1098	963	638	1153	1341	802	777
2	938	521	56	235	245	563	805	245	244	211	94	534	600	1286	697	337	550	494	343	196	899	494	337	254	233	192	522	368	470	327	254	406	129	280	489	1102	544	1124	1178	544	905	585	891	678	1394	279	1404	640	789
2	354	417	394	483	381	452	410	365	363	405	469	561	516	420	383	414	447	317	541	364	407	529	419	450	383	418	409	487	505	398	418	489	531	484	414	727	1205	900	860	842	794	860	1019	1291	975	879	961	815	861
2	282	362	486	418	302	507	599	349	237	849	711	550	278	345	640	532	362	390	252	118	364	747	499	575	663	312	687	351	209	513	809	530	362	357	158	519	1301	833	1426	2015	683	583	1491	1076	623	973	2016	615	816
2	429	415	405	485	501	421	398	379	595	404	430	434	394	388	380	375	425	493	436	335	500	471	296	503	352	448	360	345	375	365	498	420	553	460	377	1116	1164	807	942	711	985	822	745	978	847	801	1115	1023	845
2	440	179	427	914	437	913	343	417	254	510	724	798	861	633	122	532	338	244	214	792	868	282	506	452	177	344	282	659	296	218	98	645	449	164	541	3061	571	983	510	494	700	1470	421	1818	478	1537	1390	747	473
2	499	435	588	416	509	548	444	499	535	572	368	352	550	376	319	347	443	431	484	364	424	449	384	545	299	473	507	544	390	435	481	493	505	366	252	975	1108	1190	857	1025	858	841	874	817	828	958	849	834	909
2	387	506	502	547	301	410	448	273	447	521	220	683	460	350	524	407	275	490	215	443	499	337	358	315	442	542	451	477	263	229	379	368	550	539	404	1450	722	875	915	849	859	620	1339	1318	787	1154	1670	874	1270
2	455	321	541	382	406	585	501	348	439	250	389	298	436	414	528	473	502	407	513	514	209	363	397	356	444	530	337	324	408	477	534	399	506	429	383	776	1039	1065	1247	1055	937	901	897	1245	925	725	809	932	1034
2	525	432	434	433	438	373	367	393	394	518	472	444	449	443	523	375	609	487	457	439	340	410	422	555	425	426	471	341	516	403	441	492	446	516	465	1020	1091	821	780	940	858	838	910	835	973	1109	1097	890	864
2	503	427	446	416	537	527	439	465	413	446	379	455	458	448	501	490	412	443	515	499	382	392	451	510	406	434	469	520	414	554	537	408	507	449	461	916	800	775	790	1035	983	987	1011	813	782	1093	876	944	847
2	470	343	455	420	530	479	690	438	439	357	439	414	685	388	480	469	522	529	632	521	366	490	489	366	473	601	437	508	450	458	608	482	472	378	420	1076	1055	834	866	891	1075	935	782	1061	1136	878	1007	784	1240
2	427	491	542	530	405	473	345	630	388	430	331	475	418	498	536	543	383	352	483	483	511	403	485	381	480	471	474	396	486	439	507	484	447	400	493	720	1110	897	1194	768	887	745	1023	1027	991	891	900	1044	1195
2	401	489	582	377	450	362	404	453	436	452	421	474	536	301	512	564	402	349	327	433	462	546	400	446	495	534	362	523	437	516	451	553	535	465	442	969	1049	772	988	821	1155	1007	1024	949	703	1062	1022	891	1130
2	387	485	388	397	485	457	394	422	457	380	411	448	374	505	467	435	457	412	400	480	507	413	377	393	503	416	438	462	431	489	474	424	441	437	430	832	933	828	834	905	960	984	1105	974	1073	729	855	930	1029
2	207	367	313	325	428	337	402	648	240	493	262	138	382	341	468	258	700	556	448	365	320	292	293	380	297	454	371	206	375	442	551	250	211	441	594	1135	716	867	548	620	759	948	743	1127	975	646	802	807	802
2	499	314	479	517	486	552	494	472	460	449	515	461	471	342	504	351	586	435	660	418	447	406	294	416	379	506	484	390	409	389	454	462	495	362	415	937	854	926	1033	889	1069	1043	969	1123	949	800	997	782	717
2	390	412	420	327	401	475	683	398	526	447	487	210	450	401	883	537	317	633	468	264	221	380	493	192	490	451	541	693	295	592	546	373	642	391	342	968	1004	574	1252	499	1022	1179	1079	730	996	1368	702	1393	798
2	405	442	527	390	494	476	639	436	513	266	279	469	320	571	366	807	636	465	374	825	349	357	694	463	724	446	939	456	550	456	506	439	476	438	436	962	861	897	915	1115	898	999	1330	1540	1145	974	876	1031	1444
2	410	459	519	359	490	420	458	335	406	432	431	542	425	540	580	411	456	404	416	368	459	425	475	445	432	444	420	441	438	345	441	446	520	387	486	768	966	795	907	719	886	773	981	897	1310	701	1095	907	1167
2	838	565	475	429	187	334	111	25	176	794	196	302	107	332	138	552	432	341	467	417	499	352	498	246	113	126	389	651	349	248	88	444	342	65	421	518	331	858	2389	1086	576	1117	692	371	1234	908	1167	777	1002
2	265	554	573	476	465	411	586	299	361	392	365	317	517	363	527	286	382	481	605	367	375	702	394	449	371	358	529	324	527	618	363	429	419	560	516	1161	759	1161	1072	923	722	620	1375	944	1059	884	654	787	907
2	348	554	418	370	493	462	427	436	439	453	433	448	499	563	440	405	444	483	513	432	497	366	461	359	416	449	448	438	419	495	478	447	465	464	461	1096	1051	910	1094	947	909	954	715	1027	1180	1025	978	770	787
2	426	426	503	493	468	443	422	437	581	395	572	406	419	563	421	381	454	357	423	406	477	392	457	615	430	367	412	386	427	418	462	432	412	392	452	900	1023	967	1040	829	874	748	954	925	795	819	999	966	997
2	412	487	415	346	440	399	453	420	516	363	428	429	392	399	488	500	503	444	456	445	375	428	450	377	487	530	378	466	385	411	461	364	498	606	472	851	984	725	1004	839	1020	956	876	803	914	820	742	796	874
2	365	494	323	420	408	430	451	454	408	399	446	421	362	482	458	436	488	524	432	377	444	357	370	404	298	488	487	412	426	513	440	270	418	402	478	995	1010	982	1223	786	1090	1051	892	1106	775	958	839	1105	978
2	239	175	1719	282	133	724	1229	545	163	151	403	186	1588	563	997	717	457	493	383	330	752	14	401	846	396	187	198	667	656	691	287	187	386	1415	1585	513	294	2189	790	618	2183	1409	1861	2291	1452	734	564	660	733
2	379	246	16	498	481	258	542	191	114	344	384	97	773	334	348	199	678	732	512	365	245	428	124	99	93	342	301	790	455	132	766	103	90	685	117	538	1532	76	392	1205	770	603	713	444	1018	986	1439	748	963
2	158	359	395	566	343	484	404	467	382	264	312	489	248	476	295	434	454	383	218	639	417	253	360	407	466	472	538	390	318	308	670	499	443	455	302	729	1086	1012	879	846	1414	794	696	864	648	830	644	612	1137
2	512	474	422	366	406	491	397	466	575	524	473	458	428	350	358	386	450	423	437	462	401	349	551	559	485	461	423	542	481	412	435	502	463	438	400	942	897	1184	680	855	986	1052	1039	792	898	880	889	1088	904
2	462	493	598	553	538	343	373	423	488	302	599	467	513	376	273	549	514	449	444	490	523	390	237	422	391	333	573	367	390	548	431	237	463	342	618	911	1094	1031	1193	1297	855	712	541	693	722	1216	937	846	786
2	397	457	308	440	418	470	273	427	362	342	332	408	408	518	360	474	452	595	495	477	398	537	357	398	283	450	476	393	335	370	377	290	452	420	387	1061	1184	894	881	984	1102	867	765	961	1074	758	756	933	988
2	429	35	469	694	259	387	337	351	381	280	148	302	90	360	546	384	353	636	956	127	121	315	344	255	219	293	211	204	118	721	635	274	196	654	487	2141	1371	877	671	319	1352	1053	177	1484	853	140	161	367	517
2	509	425	418	546	517	494	393	388	399	463	463	376	416	469	469	413	472	476	525	397	387	405	497	497	466	447	389	623	437	412	684	478	317	460	487	1113	898	841	913	922	980	1161	984	838	853	1230	895	1194	700
2	154	1004	408	110	907	211	313	275	565	394	373	283	198	964	396	284	508	597	885	603	341	620	65	430	906	388	1049	565	443	291	726	21	182	383	554	336	564	582	1166	785	619	1107	3139	877	1048	766	1020	3139	701
2	81	157	237	12	123	224	131	2392	72	11	427	15	615	653	29	639	160	29	21	288	1657	637	2593	488	1137	66	1386	97	938	209	242	1260	284	277	96	129	162	986	1019	1837	3403	1120	1914	854	369	3789	923	975	36
2	390	482	433	440	513	453	510	449	428	516	398	457	394	461	521	507	479	389	365	439	457	385	461	577	457	574	351	454	430	479	499	444	392	502	502	948	885	1118	784	953	833	969	1001	946	1057	870	1046	1018	945
2	599	243	514	282	249	509	432	202	364	372	365	292	654	329	267	369	240	264	338	409	459	173	964	432	778	649	560	310	362	466	427	505	311	426	616	1783	1076	1136	1132	1137	1143	1142	1393	632	2295	1410	1414	869	813
2	608	383	507	323	413	394	616	577	344	361	390	517	453	284	645	428	404	578	416	450	310	450	368	368	294	382	497	447	418	357	350	510	544	390	376	1344	1143	921	644	945	981	677	851	781	736	909	1126	991	832
2	168	298	1138	39	880	0	105	840	13	425	1566	91	21	173	72	47	1275	187	17	2	79	333	529	30	359	357	308	417	978	132	155	698	5	31	126	1778	43	480	215	0	659	46	66	406	961	1181	101	175	364
4	428	265	85	449	805	331	241	972	261	970	18	181	687	1514	923	685	219	969	428	158	1183	77	420	1053	464	630	328	259	187	233	469	516	367	146	1032	2815	6530	2217	373	1513	830	620	349	1725	6655	2957	1145	341	1598
4	242	387	258	583	388	774	489	487	332	1021	164	401	1611	169	472	562	132	336	208	355	269	190	498	358	155	410	338	908	362	287	305	249	405	548	593	2120	1500	3476	3366	1225	2470	2182	2692	2421	1049	659	879	1567	2177
4	164	682	360	361	1080	899	259	314	890	203	478	602	74	46	540	619	223	846	540	275	424	520	480	286	359	372	706	738	335	109	401	321	845	646	436	1556	1616	2199	1308	2848	2268	2013	2438	1520	3130	1110	2630	930	335
4	466	653	423	337	318	237	527	251	389	226	464	495	458	482	298	382	439	426	270	402	570	380	437	577	435	418	446	319	516	316	588	238	256	563	448	2060	2274	1265	1358	2884	2157	1697	1528	2310	2129	1426	1823	1584	2762
4	520	429	376	389	387	413	491	381	277	365	423	491	464	387	448	359	434	513	525	355	494	502	523	478	452	456	424	464	411	451	340	420	599	287	413	1716	1460	1927	2138	1897	2397	1951	2072	1383	1783	1750	2160	1627	2085
4	454	407	474	378	403	479	416	489	411	503	452	509	429	413	381	468	482	383	489	355	486	436	490	429	397	435	347	552	496	471	518	555	338	381	589	1782	1665	1878	1746	2067	2193	1773	1979	2174	1916	1442	2419	2223	1747
4	480	448	383	437	447	459	395	450	495	400	319	345	356	451	443	474	416	363	451	376	405	399	460	412	457	408	514	442	443	419	477	475	488	425	405	2248	1702	2025	1743	1729	1811	1554	1480	1808	1744	1808	1726	2158	1873
4	503	371	322	373	388	363	311	396	466	324	323	440	468	382	341	507	362	458	478	449	363	389	367	451	424	438	363	481	490	428	451	468	341	416	289	1870	1624	1867	1787	2233	1620	2080	2234	1704	1542	1932	2142	1500	2369
4	395	397	254	265	178	296	484	222	526	476	454	321	457	659	266	381	386	238	395	420	367	364	544	349	459	771	399	205	401	309	429	641	638	457	377	1558	2231	2930	860	793	1850	1804	4555	592	1820	992	4088	1788	2495
4	376	452	476	483	469	723	329	566	554	405	355	439	516	394	391	412	350	486	490	453	400	361	410	407	286	371	260	449	544	411	326	381	689	413	263	2133	1242	2456	1251	1639	1168	1901	2010	1443	1402	2167	2277	1607	1676
4	369	453	103	854	178	280	193	305	308	476	140	178	292	96	565	523	334	152	466	395	77	669	110	329	473	319	764	239	487	417	631	344	244	574	619	2927	2718	1710	391	2325	3533	1171	2288	3139	1225	1086	548	2304	1588
4	365	460	380	424	453	419	508	470	392	431	489	405	509	404	517	482	463	490	378	476	507	446	338	486	433	435	396	561	434	422	466	463	457	496	482	2404	1840	1922	1824	2516	2076	1913	1976	1897	1675	1770	1861	1938	1938
4	483	418	499	403	382	479	502	402	331	424	425	272	470	347	434	306	372	395	335	504	406	426	436	433	300	397	361	498	453	511	394	614	330	436	373	2520	1810	1598	2296	1768	1783	2579	1471	1894	1811	998	1327	1992	1507
4	541	472	355	323	257	214	711	953	127	683	612	298	687	353	393	394	685	487	643	435	276	302	588	770	584	414	366	526	553	431	376	492	277	289	313	2113	3579	1122	3316	808	663	1396	1119	1062	3409	2801	1664	732	1654
4	556	435	443	503	508	547	616	549	490	403	392	378	486	420	468	437	411	526	406	308	543	521	378	302	339	432	362	408	463	447	367	498	491	434	538	1320	1725	2157	1739	2566	1930	1802	2515	2102	1874	2847	1463	2211	1470
4	424	360	351	576	282	357	674	412	734	647	383	166	584	108	549	224	475	303	331	179	517	239	475	358	443	255	285	520	314	379	141	419	251	308	308	2724	1198	1365	1755	2103	1615	3593	1550	3945	934	2397	838	1686	1806
4	443	314	487	549	157	157	96	961	27	67	319	112	311	99	616	697	1001	510	447	69	1267	279	1	269	230	13	323	121	492	1201	265	314	9	242	468	2492	13	5306	2653	2944	1215	2710	7243	2787	739	1736	1941	3114	2030
4	516	396	317	438	459	359	388	398	446	507	395	383	398	356	479	418	425	397	351	414	440	413	308	371	424	460	381	454	444	503	396	490	449	418	383	2102	1924	1384	2113	1977	1838	1999	1642	2247	2344	1900	2384	2649	1585
4	642	397	490	547	451	235	480	472	230	269	431	358	329	585	405	584	602	391	533	383	573	429	519	305	615	410	378	433	299	414	712	220	454	437	452	1911	1639	1392	2546	953	2551	2202	1919	1365	1790	1417	2405	1912	1622
4	387	414	465	426	385	419	574	418	416	503	364	446	460	381	401	405	449	386	380	418	441	403	629	419	350	427	387	479	381	517	424	535	487	415	365	1563	1860	1934	1525	1751	1839	1775	2046	1845	1990	1596	2116	1678	1633
4	547	392	516	369	554	482	431	525	480	398	493	528	540	752	583	517	580	282	426	592	285	396	354	435	423	209	451	218	208	416	373	721	450	663	275	2685	2156	3151	3264	1685	1626	2140	1765	1343	1650	2028	1087	2541	2619
4	345	447	340	508	340	448	465	389	451	441	335	400	519	336	339	362	455	386	460	431	369	512	311	421	467	411	378	381	432	436	459	408	395	492	384	1945	2160	2089	1858	2085	1888	1681	2132	1677	1268	1737	1929	2108	1714
4	392	466	387	372	557	623	479	491	345	364	436	389	332	440	579	537	446	501	446	407	416	365	397	541	262	348	519	417	483	361	438	480	453	374	422	1503	1934	1549	2321	1775	1707	1910	2031	1835	1715	1681	2129	2148	1693
4	649	385	537	479	391	488	250	424	454	431	436	582	491	365	329	449	362	433	448	394	309	452	468	528	604	546	456	498	508	462	372	479	589	400	445	1181	2295	1841	1860	1818	1295	1880	1994	1610	2184	1788	2210	1440	2230
4	449	811	470	323	333	437	520	334	484	354	430	429	393	419	368	494	535	459	461	437	368	379	535	318	470	427	488	382	397	442	731	404	383	576	431	1371	1519	1770	2452	1199	1288	1498	1845	1775	2292	1893	2697	1456	1672
4	493	389	378	438	541	680	289	399	295	393	784	380	360	431	370	573	441	291	363	332	247	312	427	433	404	616	397	302	333	321	562	604	542	406	464	1113	1891	1574	1578	2316	1214	1431	1778	2042	1438	1478	1963	2226	1934
4	540	439	398	420	402	510	530	401	394	540	440	384	414	459	493	437	489	480	398	480	521	372	443	492	513	433	514	451	409	527	501	446	467	438	543	1812	1906	2207	1957	2070	1638	1759	2003	1702	2138	2074	1769	1923	2442
4	274	649	107	300	968	363	364	347	362	379	320	352	203	380	627	280	560	729	976	708	943	157	579	400	43	31	531	739	471	51	321	235	640	1528	240	6722	1668	2509	1354	644	1523	755	3920	1313	2694	3016	1347	2785	1776
4	338	424	315	314	388	386	491	453	426	506	428	411	500	392	447	296	424	481	494	544	407	518	438	520	562	556	472	472	379	407	421	437	400	520	521	2014	2134	1517	2304	1971	2064	1803	1869	2060	1881	2097	1553	1902	2024
4	182	106	275	1395	241	214	119	295	641	312	539	326	290	547	574	101	484	105	541	183	104	11	533	147	291	939	825	315	548	251	720	483	1157	8	489	2206	4114	295	1691	357	2170	1959	851	238	1083	2779	669	3290	2759
4	396	476	455	330	406	536	442	451	572	438	416	508	439	451	532	343	363	423	413	517	554	382	443	558	452	435	535	462	415	477	442	539	410	387	469	2531	1868	2203	2069	2513	2007	1837	2065	1891	1772	2258	2119	1558	1971
4	383	448	331	488	451	497	478	364	492	473	402	403	500	499	384	407	453	411	473	455	348	431	480	377	417	483	404	490	429	448	402	441	398	454	501	1637	1671	1478	1733	2175	1851	1609	2104	1882	2119	2088	1695	1529	1998
4	436	412	445	542	609	549	270	713	322	396	288	776	750	405	528	728	444	374	427	565	292	691	547	334	362	320	669	286	262	1033	307	468	345	791	535	1456	1897	2385	615	1357	1514	1750	1470	1855	1571	827	2987	2185	3572
4	474	313	272	350	343	315	411	509	394	467	529	401	582	479	439	351	555	445	487	409	293	344	260	410	449	525	575	591	381	465	424	279	312	613	426	2328	2324	2521	1787	1527	1451	2499	1672	1971	2434	2859	1681	1834	1781
4	371	413	405	373	395	432	316	417	402	458	387	422	538	447	475	423	411	395	489	389	556	581	412	440	497	528	550	485	360	380	615	385	536	408	507	1336	1883	2057	1802	1968	2130	2288	1624	1454	1795	2484	2082	1930	2225
4	387	478	331	508	217	461	185	446	435	408	475	696	375	438	331	594	350	507	460	736	352	320	392	501	283	507	453	496	198	345	380	290	542	393	663	2884	1174	2640	1268	2417	3412	2009	1712	2149	3524	2923	1241	1737	2322
4	478	381	413	465	483	368	412	440	321	525	438	467	461	458	488	468	446	459	413	416	347	423	447	453	477	450	501	445	481	487	502	409	462	391	370	1902	2392	1785	2043	1680	1686	1841	2481	2255	2005	1528	1847	1893	2007
4	423	506	509	480	390	600	410	368	518	548	234	451	332	428	666	371	414	312	441	416	529	466	396	233	341	525	533	361	262	533	430	300	407	502	503	3147	1622	1201	1966	1455	1502	2157	1325	1396	2810	1458	1787	1668	1566
4	214	635	47	65	307	418	69	239	346	1029	613	1034	588	596	220	517	110	174	799	279	762	244	120	353	42	26	850	365	50	1195	565	43	233	708	759	921	4105	1643	4816	3344	735	955	2741	2788	942	950	663	975	330
4	384	454	446	452	411	416	467	398	396	434	419	538	503	453	412	380	507	533	442	485	454	376	435	377	577	498	368	406	385	295	422	355	407	438	424	1950	2161	1845	1719	1975	1611	2071	2386	2132	1787	2103	1650	2178	1826
4	372	442	409	212	308	421	138	117	113	93	416	608	285	292	388	191	642	513	915	181	410	805	473	182	364	380	629	254	269	184	535	105	88	165	263	670	1547	761	1347	973	1346	1270	1418	1431	797	1269	1057	208	1633
4	358	456	415	500	464	525	445	370	520	324	438	514	495	476	480	516	487	339	402	349	514	423	459	348	382	357	616	489	532	396	470	566	425	421	347	2745	1954	1435	1661	2016	2192	1808	2471	2240	1791	2293	1741	2104	2292
4	393	384	413	534	463	408	418	448	516	481	380	292	424	587	416	448	444	433	344	441	410	370	424	382	416	373	368	382	541	528	400	364	381	421	415	2063	1901	1697	2025	1901	2236	1330	1570	2205	1610	2067	1721	2155	1533
4	119	291	139	154	1542	191	531	1441	108	496	445	951	225	1009	321	725	1051	199	271	154	440	318	564	167	766	1392	108	87	684	86	656	343	395	278	104	1207	1473	3418	1964	850	268	509	3	12110	3094	608	1458	1017	1424
4	422	399	392	425	431	406	363	474	367	449	424	464	327	412	514	394	491	466	488	421	385	408	453	380	357	337	446	479	460	408	449	412	466	521	458	1960	1696	1822	1981	1776	2278	1616	1861	2574	2021	1712	1535	1428	1922
4	403	529	520	507	428	505	388	444	376	394	463	521	475	427	396	404	336	530	416	446	527	587	633	473	493	412	599	403	431	529	480	500	433	497	442	1922	1700	1676	1936	2044	1691	2062	2278	1754	1832	1518	2017	1540	1544
4	380	389	351	432	428	313	551	443	406	381	394	503	508	295	421	433	466	531	507	397	408	398	441	350	386	368	624	435	538	480	405	378	395	459	569	1923	1972	1625	1854	1464	1831	2088	1585	2299	1447	1576	2017	1999	1684
4	529	425	404	382	412	447	527	446	422	524	484	426	432	496	415	506	462	506	453	468	384	471	499	620	517	480	412	550	475	409	376	413	445	453	377	1500	1803	1666	1857	1698	2276	1655	1849	1906	2023	2107	1906	1802	1850
4	156	165	415	336	291	104	352	197	319	247	92	411	559	484	195	337	460	543	271	418	344	496	239	621	261	144	288	386	403	1041	641	904	716	220	68	4165	1204	2223	2497	879	1447	2489	2009	877	1015	666	2001	2518	1006
4	339	152	776	269	450	326	180	646	214	90	412	108	293	445	526	284	691	349	429	439	290	352	575	269	348	438	405	294	362	287	398	359	109	388	1096	912	3184	1916	3160	928	2038	383	923	688	1102	1908	2466	1810	2295
0	501	575	498	454	305	417	520	448	447	352	527	293	389	422	475	354	408	375	359	431	344	392	497	452	377	390	477	441	434	509	537	469	453	441	356	600	426	320	503	501	436	522	422	349	562	569	652	584	440
0	447	567	532	420	562	437	481	479	439	406	437	527	550	432	543	399	511	447	322	500	442	377	518	438	526	429	532	607	498	458	465	444	562	456	396	547	543	492	510	512	496	512	469	575	504	427	556	534	471
0	83	580	305	664	323	107	649	334	450	199	447	552	241	219	360	440	497	353	192	215	573	395	666	155	468	595	184	266	124	221	204	103	466	294	298	538	36	517	420	223	627	431	321	201	218	306	309	549	468
0	298	565	578	595	661	736	795	757	356	432	370	950	470	616	1044	272	226	846	537	555	347	362	551	349	705	593	817	578	379	334	550	661	442	620	124	509	291	1004	686	443	242	723	327	207	560	747	979	724	339
0	466	419	493	464	504	456	513	489	437	476	407	458	358	495	518	456	296	411	495	468	385	265	461	315	482	448	476	568	374	496	537	403	465	473	440	430	356	524	478	402	497	558	533	567	625	513	522	506	419
0	491	388	358	437	340	419	525	393	503	436	453	404	375	470	464	416	450	376	451	486	526	383	525	532	375	519	473	441	472	451	452	542	470	366	413	431	452	580	633	473	472	499	514	682	386	429	471	429	397
0	1226	168	413	795	651	371	309	425	666	997	199	336	0	730	718	522	2640	92	227	289	91	102	781	1889	347	351	1126	498	1429	109	525	537	1276	277	76	354	680	391	105	77	177	793	842	0	15	363	332	512	3
0	397	457	440	367	415	429	476	508	395	397	433	387	379	510	467	593	461	460	474	591	486	388	431	388	530	450	474	394	439	371	566	441	318	428	481	455	440	490	471	429	433	479	486	451	618	488	518	388	441
0	255	814	203	32	203	819	149	1011	257	333	232	1094	158	326	181	1185	219	38	1523	16	956	347	516	259	134	26	679	903	356	20	332	115	7	524	504	806	681	594	944	633	44	1769	43	128	2	232	834	413	539
0	400	531	403	454	570	535	538	430	372	409	479	356	443	363	317	454	531	439	640	570	395	438	382	512	533	287	304	339	668	367	512	578	335	416	451	637	499	458	494	398	585	503	422	388	505	470	530	344	322
0	389	600	197	296	419	1028	422	443	363	555	439	887	370	438	636	339	219	364	560	465	148	689	238	303	553	586	311	421	735	759	181	655	441	237	478	410	229	346	474	380	413	625	187	702	431	172	522	566	363
0	136	239	352	205	80	147	605	481	204	134	349	259	154	204	285	332	291	266	174	226	253	272	377	788	260	78	730	247	109	150	135	505	203	891	344	120	651	282	342	256	238	399	283	989	103	305	333	379	703
0	526	588	505	404	506	346	590	447	528	476	397	514	375	391	400	544	660	517	457	677	464	623	392	418	616	540	561	517	460	379	375	533	463	315	444	533	638	520	438	488	581	395	439	561	541	595	632	393	514
0	494	430	474	551	481	300	396	331	369	418	408	425	720	373	474	408	415	485	615	504	579	339	584	380	544	419	450	400	477	388	338	401	563	416	315	708	503	480	587	455	331	641	361	612	552	562	499	574	603
0	247	59	786	105	346	6	427	822	848	211	435	174	18	69	56	410	385	16	256	318	704	151	73	192	328	1051	977	13	555	1149	622	25	520	345	50	2014	391	247	164	804	493	32	704	15	692	216	1757	57	341
0	396	528	475	585	431	408	536	445	443	381	496	511	408	497	459	392	440	395	433	427	535	538	469	389	379	323	309	431	471	526	443	515	416	487	403	658	420	388	505	511	451	523	532	366	315	480	414	438	357
0	116	644	154	164	446	547	255	434	143	114	156	570	427	133	220	40	311	151	269	122	367	618	44	751	627	460	242	357	160	148	535	336	996	247	462	306	464	506	229	402	143	248	376	234	250	358	478	247	743
0	439	530	501	432	563	392	452	415	412	505	452	455	362	464	480	425	419	431	662	428	446	530	384	381	415	534	458	385	497	446	448	410	578	420	309	604	527	529	375	491	536	483	538	585	565	468	455	421	496
0	393	659	552	474	442	519	406	443	543	428	593	595	399	454	442	423	436	475	409	465	442	345	606	451	375	584	319	316	528	477	479	450	343	406	505	384	498	479	358	447	508	473	523	433	442	399	502	403	519
0	419	478	351	417	411	443	451	344	368	340	488	436	413	481	311	431	384	350	477	367	392	456	332	528	365	435	382	415	515	455	486	428	553	407	417	666	471	377	479	555	597	472	412	478	572	477	485	710	495
0	406	361	641	322	379	422	328	471	369	653	365	680	260	381	409	403	340	695	611	219	645	387	422	598	311	352	435	468	370	320	398	482	419	684	303	361	371	526	370	426	547	607	378	365	314	429	540	723	399
0	219	706	377	449	1022	458	615	587	286	138	943	405	296	310	1439	628	281	115	1204	471	490	1129	125	87	580	1465	349	1986	19	506	335	1757	77	118	750	662	150	6	590	1208	158	755	205	382	829	392	1100	58	264
0	369	498	458	466	408	436	531	545	391	498	395	474	475	447	406	425	395	426	421	370	369	408	465	423	392	401	523	469	458	362	441	521	443	356	481	457	475	502	541	456	427	413	527	409	468	519	447	511	470
0	426	395	441	483	431	418	417	371	397	471	513	479	485	497	411	436	591	471	536	472	374	460	455	560	507	395	495	452	426	425	409	465	526	464	424	472	619	581	503	443	561	573	533	557	562	485	607	459	350
0	524	519	401	446	409	511	317	588	424	583	517	364	412	302	636	487	353	403	506	510	444	439	272	391	340	417	488	385	416	441	530	660	347	587	487	306	227	617	559	801	716	532	659	504	261	273	448	559	678
0	435	434	443	489	350	381	447	434	413	461	450	535	370	484	419	448	422	422	388	356	518	437	539	367	423	393	515	320	401	520	369	416	367	389	406	436	459	438	481	532	502	458	536	488	449	464	551	449	456
0	429	539	328	414	455	328	514	539	345	434	299	442	338	501	475	438	556	307	371	349	579	510	421	534	645	303	364	433	504	465	378	463	440	348	472	380	493	433	462	482	537	501	366	462	489	488	644	541	406
0	417	323	954	426	226	608	346	405	353	258	410	448	403	424	664	332	522	374	435	541	558	356	251	614	993	250	208	615	390	413	527	153	765	291	79	600	255	819	213	594	377	271	453	441	290	159	195	279	745
0	106	396	141	394	383	581	497	436	401	538	952	909	286	444	266	407	200	914	898	734	584	625	564	104	1334	231	794	345	367	562	372	314	849	282	758	520	1489	521	351	1158	777	551	248	259	267	299	458	815	462
0	377	353	495	682	388	389	216	425	327	278	450	510	407	467	426	581	522	661	391	410	410	649	328	348	526	350	360	410	505	322	555	521	395	681	315	448	596	426	351	398	630	274	464	236	316	465	309	456	416
0	856	266	321	19	87	58	373	467	139	511	1387	133	558	730	37	43	55	106	278	644	471	366	81	29	298	808	471	78	63	624	32	130	113	71	366	285	2071	225	93	4	1038	557	5	281	101	1245	40	1	135
0	339	833	782	745	311	579	414	785	598	525	369	344	506	606	621	414	316	370	646	545	480	255	574	599	351	356	577	494	747	620	375	617	266	410	548	277	418	416	771	501	564	454	686	563	805	541	712	498	350
0	413	497	186	728	662	520	391	366	195	643	403	648	194	250	210	925	453	411	561	394	245	172	717	636	244	303	477	347	443	438	200	414	179	393	539	616	528	321	268	363	569	391	343	616	712	561	634	623	431
0	353	464	473	372	460	420	495	398	427	413	325	420	532	453	385	484	421	493	541	424	582	463	531	448	424	492	417	428	530	473	363	440	475	397	423	511	589	414	521	370	467	437	471	475	485	520	441	506	469
0	461	430	507	668	469	409	590	691	287	501	487	447	358	537	608	375	426	504	536	417	547	617	405	460	321	539	429	289	483	538	348	332	453	432	558	390	430	462	491	431	329	310	359	294	513	312	509	367	482
0	400	418	613	354	352	307	514	511	375	289	320	412	439	456	364	411	574	435	396	581	399	294	425	359	345	371	436	552	483	582	545	298	468	377	446	434	662	296	329	571	393	293	527	432	515	730	338	495	346
0	484	405	598	542	539	401	352	467	370	295	462	387	526	398	549	461	498	378	438	427	473	490	485	518	529	482	398	352	406	477	406	447	573	442	457	450	421	431	428	512	689	447	394	508	494	576	410	556	515
0	532	3	388	236	146	392	639	951	427	93	399	447	12	234	927	31	323	1207	560	1253	1578	385	281	78	477	514	142	388	687	115	699	157	698	85	81	1396	805	229	17	75	73	567	316	5	339	158	158	218	1070
0	380	406	442	410	521	495	477	457	486	437	377	421	451	392	364	417	382	473	482	435	478	593	385	433	334	543	427	356	532	373	521	373	523	488	492	453	544	382	410	392	517	434	493	429	630	515	598	521	477
0	426	321	387	458	335	368	448	506	397	469	445	414	395	481	468	475	487	417	400	450	438	451	471	404	333	539	347	466	375	406	374	410	417	491	524	406	483	486	413	466	447	484	604	511	583	448	451	441	468
0	277	382	465	455	290	265	439	756	422	463	406	410	229	323	394	561	320	745	588	274	569	312	470	361	338	719	295	571	440	188	509	501	350	357	383	529	421	386	385	359	414	652	523	624	429	533	660	291	358
0	567	408	467	335	559	342	499	381	572	443	621	468	399	492	404	353	492	501	411	348	557	521	422	309	364	596	353	517	357	492	473	438	476	489	419	593	486	329	528	368	632	323	276	488	331	642	414	464	635
0	407	395	460	429	343	367	381	335	361	508	433	567	424	495	412	513	309	433	313	446	486	516	349	374	504	432	358	553	463	470	342	303	429	471	543	447	423	620	603	638	580	592	517	448	548	476	515	317	643
0	472	469	578	450	399	413	450	428	543	434	561	373	541	467	450	449	399	439	421	373	425	503	415	478	496	388	448	374	343	482	381	433	577	545	478	558	515	470	465	488	384	473	465	395	388	460	481	481	457
0	317	344	511	452	273	613	355	418	352	457	398	493	344	316	435	550	396	266	425	421	384	446	275	404	426	489	456	389	454	325	429	443	710	413	416	431	537	367	437	518	495	431	465	525	388	576	488	528	311
0	439	470	536	391	480	368	364	497	486	572	430	529	390	376	330	375	436	380	362	455	379	437	506	277	471	350	402	521	587	441	393	409	458	525	486	439	413	340	412	445	368	439	450	443	449	380	434	416	531
0	440	554	345	759	307	320	660	325	168	215	2197	1	393	357	36	298	503	465	416	1082	870	613	95	328	1378	158	832	234	285	680	257	551	409	1057	326	109	263	297	850	832	664	608	160	630	699	526	285	246	370
0	650	428	315	479	607	354	716	404	612	274	673	353	506	462	411	295	405	303	423	521	663	566	439	472	452	444	273	384	385	274	498	177	573	568	458	566	373	456	600	389	421	524	544	297	328	249	645	336	360
0	684	565	826	516	322	501	428	232	633	451	417	595	357	420	506	373	502	385	314	453	384	484	399	424	369	442	395	374	442	255	525	470	529	536	338	577	644	587	481	509	523	537	474	477	310	514	383	333	603
0	425	429	557	622	452	409	418	415	461	344	507	354	502	408	374	489	367	475	490	408	357	438	347	457	473	394	344	563	522	487	468	474	462	541	338	519	432	394	547	397	490	437	479	436	481	551	492	344	489
[truncated: 21 more columns]
